# Supplementary material for: Beneficial mutualistic fungus Suillus luteus provided excellent buffering insurance in Scots pine defense responses under pathogen challenge at transcriptome level
Source: BMC Plant Biol. 2025 Jan 3;25:12. doi: 10.1186/s12870-024-06026-z (PMC11697944; doi:10.1186/s12870-024-06026-z)
Supplement: Supplementary file 2 — Additional file 2. All seedlings that were recorded from all treatments. Information includes ID, primary root length, and lateral root number. NA refers to not available. [file 12870_2024_6026_MOESM2_ESM.xlsx]

## Sheet: Sheet1
Additional file 2. All seedlings recorded from four treatments. Information includes ID, primary root length and lateral root number.
Treatment	Petri dish ID	seedling ID in each dish	seedling ID	primary root length (cm)	Lateral root number
Control	1	1	Ctr-1-1	9.5	NA
Control	1	2	Ctr-1-2	9.5	NA
Control	1	3	Ctr-1-3	10.1	NA
Control	2	1	Ctr-2-1	5	9
Control	2	2	Ctr-2-2	3.5	4
Control	3	1	Ctr-3-1	7	4
Control	3	2	Ctr-3-2	11.6	9
Control	3	3	Ctr-3-3	8	6
Control	4	1	Ctr-4-1	7.2	7
Control	4	2	Ctr-4-2	8.6	20
Control	4	3	Ctr-4-3	8.3	10
Control	4	4	Ctr-4-4	9.5	13
Control	5	1	Ctr-5-1	8.4	12
Control	5	2	Ctr-5-2	7.3	9
Control	5	3	Ctr-5-3	8.4	5
Control	5	4	Ctr-5-4	10.6	12
Control	6	1	Ctr-6-1	8.5	15
Control	6	2	Ctr-6-2	7	11
Control	6	3	Ctr-6-3	7.1	11
Control	7	1	Ctr-7-1	10.5	15
Control	7	2	Ctr-7-2	9.6	4
Control	7	3	Ctr-7-3	6.3	4
Ha	1	1	Ha-1-1	10	7
Ha	1	2	Ha-1-2	17.7	18
Ha	1	3	Ha-1-3	3.5	2
Ha	2	1	Ha-2-1	7.5	8
Ha	2	2	Ha-2-2	6.1	0
Ha	3	1	Ha-3-1	10.1	6
Ha	3	2	Ha-3-2	10.5	22
Ha	3	3	Ha-3-3	9.1	7
Ha	4	1	Ha-4-1	10.4	38
Ha	4	2	Ha-4-2	6.63	10
Ha	4	3	Ha-4-3	11.6	14
Ha	5	1	Ha-5-1	13.9	12
Ha	5	2	Ha-5-2	11.6	3
Ha	5	3	Ha-5-3	6.5	3
Sl	1	1	Sl-1-1	14	2
Sl	1	2	Sl-1-2	15.9	28
Sl	1	3	Sl-1-3	13.2	53
Sl	2	1	Sl-2-1	22.2	25
Sl	2	2	Sl-2-2	11.9	15
Sl	2	3	Sl-2-3	6.8	1
Sl	3	1	Sl-3-1	19.6	14
Sl	3	2	Sl-3-2	13.2	29
Sl	3	3	Sl-3-3	15.8	14
Sl	4	1	Sl-4-1	35.5	33
Sl	4	2	Sl-4-2	21.5	31
Sl	4	3	Sl-4-3	27	66
Sl	5	1	Sl-5-1	10.2	6
Sl	5	2	Sl-5-2	12	11
Sl	5	3	Sl-5-3	7	1
Sl	6	1	Sl-6-1	13.5	13
Sl	6	2	Sl-6-2	8.6	19
Sl	7	1	Sl-7-1	15.4	29
Sl	7	2	Sl-7-2	10.7	8
Sl	7	3	Sl-7-3	12.6	14
Sl	8	1	Sl-8-1	12.2	25
Sl	8	2	Sl-8-2	8.1	5
Sl	8	3	Sl-8-3	11	21
Sl	9	1	Sl-9-1	12.3	15
Sl	9	2	Sl-9-2	13.1	8
Sl	9	3	Sl-9-3	10	17
Sl	10	1	Sl-10-1	9	95
Sl	10	2	Sl-10-2	18	13
Sl	10	3	Sl-10-3	14	27
SlHa	1	1	SlHa-1-1	27	30
SlHa	1	2	SlHa-1-2	24	15
SlHa	2	1	SlHa-2-1	17.2	29
SlHa	2	2	SlHa-2-2	23	30
SlHa	3	1	SlHa-3-1	15	12
SlHa	3	2	SlHa-3-2	16	21
SlHa	3	3	SlHa-3-3	16.2	29
SlHa	3	4	SlHa-3-4	5.3	19
SlHa	4	1	SlHa-4-1	21.2	19
SlHa	4	2	SlHa-4-2	23	24
SlHa	4	3	SlHa-4-3	13	12
SlHa	5	1	SlHa-5-1	5.8	5
SlHa	5	2	SlHa-5-2	24.4	6
SlHa	5	3	SlHa-5-3	12.6	13
SlHa	6	1	SlHa-6-1	24.5	40
SlHa	6	2	SlHa-6-2	24	23
SlHa	6	3	SlHa-6-3	7.2	2
SlHa	7	1	SlHa-7-1	18.4	28
SlHa	7	2	SlHa-7-2	7.4	29
SlHa	8	1	SlHa-8-1	17.3	48
SlHa	8	2	SlHa-8-2	11	34
SlHa	9	1	SlHa-9-1	9.4	29
SlHa	9	2	SlHa-9-2	19.5	19
