# Supplementary material for: Beneficial mutualistic fungus Suillus luteus provided excellent buffering insurance in Scots pine defense responses under pathogen challenge at transcriptome level
Source: BMC Plant Biol. 2025 Jan 3;25:12. doi: 10.1186/s12870-024-06026-z (PMC11697944; doi:10.1186/s12870-024-06026-z)
Supplement: Supplementary file 3 — Additional file 3. Normalized counts that were obtained by DESeq2's median of ratios. [file 12870_2024_6026_MOESM3_ESM.xlsx]

## Sheet: Supplementary 2-Normalized coun
Additional file 3. Normalized counts obtained by DESeq2's median of ratios
	Ha1	Ha2	Ha3	Sl1	Sl2	Sl3	SlHa1	SlHa2	SlHa3	Ctr1	Ctr2	Ctr3
PITA_19277	247.411	226.706	211.298	98.5828	85.1535	94.4831	91.0389	140.494	76.5135	89.3101	86.7138	301.152
PITA_36893	0	0	0	0	0	0	0	0	0	0	0	0
PITA_43071	141.765	135.487	162.537	142.259	128.256	159.303	136.558	116.882	126.094	127.019	144.162	116.25
PITA_31484	0	0	0	0	0	0	0	0	0	0	0	0
PITA_22913	0	0	0	0	0	0	0	0	0	0	0	0
PITA_43120	55.9834	56.3412	23.8388	43.052	17.8717	76.9048	46.7839	14.1675	57.5381	52.5937	26.0141	13.7303
PITA_19387	813.566	780.728	843.027	859.168	977.689	921.759	797.855	1100.34	817.164	746.235	855.214	1143.28
PITA_38886	37.9243	64.3899	72.6	92.9673	62.0254	63.7211	65.7503	33.0575	83.8588	46.6397	47.6926	73.2285
PITA_15089	423.488	387.681	376.003	350.655	363.742	425.174	332.545	440.373	298.709	409.834	389.128	365.227
PITA_43425	2329.63	2276.45	2532.33	2156.34	2608.22	2597.19	2385.98	2654.05	2410.48	2720.98	2159.17	2725.93
PITA_44438	6.32071	9.3902	15.1701	8.11124	9.4615	16.4796	6.32215	7.08375	7.3453	7.93867	4.33569	9.15356
PITA_26651	73.1397	103.292	84.5194	96.0871	67.2818	61.5239	107.476	61.3925	120.585	83.356	54.1961	66.821
PITA_19182	404.526	324.633	330.492	491.042	280.691	484.5	393.237	540.726	413.785	426.704	435.737	389.026
PITA_21018	0	0	0	0	0	0	0	8.26438	5.50897	8.93101	0	0
PITA_00738	0	1.34146	0	0	0	0	0	0	0	2.977	1.08392	7.32285
PITA_12881	0.902959	0	1.08358	0	0	0	0	0	0	2.977	0	0
PITA_22837	28.8947	0	52.0119	14.9746	0	27.466	46.7839	14.1675	16.5269	28.7777	50.9443	19.2225
PITA_28084	13.5444	8.04874	11.9194	0	1.05128	4.39456	3.79329	0	8.56951	1.98467	4.33569	2.74607
PITA_24393	547.193	517.802	532.039	624.566	741.151	619.633	417.262	728.446	508.662	486.244	543.045	737.777
PITA_06390	27.0888	20.1219	42.2597	7.4873	15.7692	3.29592	25.2886	3.54188	7.9574	19.8467	9.7553	13.7303
PITA_11122	4.51479	8.04874	1.08358	2.49577	1.05128	6.59184	0	1.18063	0	0.992334	10.8392	2.74607
PITA_28325	4.51479	6.70728	5.41791	5.61548	5.25639	2.19728	5.05772	14.1675	4.28476	1.98467	2.16784	4.57678
PITA_04421	700.696	674.753	887.453	328.193	679.126	451.541	533.589	453.36	418.07	738.296	622.171	731.37
PITA_02148	753.971	808.898	942.716	984.58	1109.1	833.868	882.571	816.993	851.442	801.806	908.327	1184.47
PITA_46549	0.902959	0	0	0	0	1.09864	0	1.18063	1.22422	0.992334	0	0
PITA_33978	1.80592	0	0	0	0	0	2.52886	0	1.22422	0	0	0.915356
PITA_27922	115.579	101.951	161.454	53.659	97.7689	90.0885	88.51	81.4631	88.7557	94.2717	113.812	111.673
PITA_17693	246.508	464.144	413.928	207.773	453.101	297.732	231.391	138.133	231.377	227.244	0	270.945
PITA_45756	112.87	63.0485	128.946	58.0266	11.5641	12.085	36.6684	24.7931	66.7198	89.3101	152.833	59.4982
PITA_04237	0	0	0	0	0	0	0	0	0	0	0	0
PITA_10793	1.80592	0	0	0.623942	0	1.09864	3.79329	0	1.83632	0	0	0
PITA_45207	134.541	71.0972	42.2597	138.515	31.5383	214.235	178.284	125.146	230.153	126.026	75.8745	14.6457
PITA_38479	0	0	1.08358	0	0	0	0	0	0	0	0	0
PITA_40230	117.385	91.2191	137.615	170.96	123	153.81	127.707	168.829	162.209	133.965	145.246	131.811
PITA_41083	0.902959	0	2.16716	2.49577	6.30767	0	1.26443	2.36125	0	0.992334	2.16784	2.74607
PITA_01883	0	0	1.08358	0	0	0	0	0	0	0	0	0
PITA_15800	3.61183	2.68291	8.66865	3.74365	5.25639	2.19728	7.58657	1.18063	7.9574	1.98467	2.16784	0
PITA_36030	0	0	0	0	0	0	0	0	0	0	0	0
PITA_10648	0	0	0	0	0	0	0	0	0	0	0	0
PITA_03586	0	0	0	0	0	0	0	0	0	0	0	0
PITA_07612	6.32071	6.70728	3.25075	11.231	8.41022	5.4932	5.05772	4.7225	26.3206	3.96934	9.7553	12.815
PITA_38928	24.3799	32.195	111.609	9.98307	14.7179	0	1.26443	24.7931	22.648	2.977	5.41961	6.40749
PITA_19726	0	0	0	3.11971	0	0	0	0	0	0	0	0
PITA_26337	176.98	80.4874	237.304	85.48	34.6922	59.3266	111.27	72.0181	48.3565	138.927	172.344	47.5985
PITA_43098	12114.1	12649.9	12813.4	12435.2	12838.2	12381.7	11989.3	12873.5	11844.9	12723.7	10903.2	13694.6
PITA_14486	46.9539	71.0972	49.8448	41.8041	30.4871	37.3538	39.1973	38.9606	61.8229	50.609	56.3639	31.1221
PITA_38668	69.5278	18.7804	0	46.1717	69.3844	64.8198	77.1302	114.521	20.1996	61.5247	104.057	41.191
PITA_50226	5.41775	0	14.0866	0	0	0	21.4953	0	6.12108	16.8697	8.67138	7.32285
PITA_15610	58.6923	34.8779	48.7612	25.5816	188.179	47.2415	61.957	88.5469	42.2355	180.605	81.2941	97.9431
PITA_26936	29.7976	26.8291	24.9224	28.7013	39.9486	21.9728	25.2886	82.6438	24.4843	26.793	30.3498	75.0592
PITA_15789	33.4095	85.8532	126.779	51.1632	22.0768	46.1429	89.7745	14.1675	37.9507	0	122.483	0
PITA_02801	1280.4	1226.09	1043.49	1151.8	992.407	1178.84	950.851	1669.4	984.27	1042.94	1101.26	1054.49
PITA_31703	0.902959	1.34146	3.25075	0.623942	0	0	5.05772	0	0	2.977	0	0
PITA_12799	19.8651	20.1219	27.0895	34.9407	23.1281	20.8742	16.4376	24.7931	32.4417	33.7394	11.9231	23.7993
PITA_19917	139.959	105.975	182.042	258.936	315.383	36.2551	123.914	82.6438	310.951	258.999	106.224	193.14
PITA_41142	3.61183	5.36583	0	7.4873	6.30767	0	0	11.8063	2.44843	0	8.67138	0
PITA_21911	7.22367	16.0975	5.41791	1.87183	7.35895	10.9864	5.05772	5.90313	7.3453	9.92334	11.9231	11.8996
PITA_14269	0	0	0	0	0	0	0	0	0	0	0	0
PITA_19090	0	0	0	0	0	0	0	0	0	0	0	0
PITA_45682	0	0	0	0	0	0	0	0	0	0	0	0
PITA_04896	93.9077	101.951	81.2686	218.38	71.4869	228.517	141.616	118.063	152.415	153.812	119.231	75.0592
PITA_01862	305.2	338.047	367.334	210.268	358.486	287.844	300.934	128.688	270.552	514.029	286.155	423.81
PITA_19173	0	0	1.08358	0	2.10256	0	0	0	0	0.992334	0	0
PITA_49576	0	0	0	0	0	0	0	1.18063	0	0	0	0
PITA_20319	90.2959	85.8532	39.0089	101.079	151.384	68.1157	122.65	56.67	107.731	54.5784	62.8675	116.25
PITA_36180	2.70888	0	0	0	0	0	0	1.18063	0	0	0	0
PITA_24620	0	0	0	0	0	0	0	0	0	0	0	0
PITA_18371	323.259	87.1947	67.1821	112.933	29.4358	246.095	226.333	118.063	236.886	153.812	178.847	54.9214
PITA_48694	257.343	135.487	189.627	114.181	98.8201	146.119	121.385	79.1019	101.61	191.52	91.0494	80.5513
PITA_38935	13.5444	54.9997	58.5134	31.821	21.0256	35.1565	37.9329	28.335	25.7085	27.7853	34.6855	7.32285
PITA_40633	0	2.68291	1.08358	0	2.10256	0	0	0	0	1.98467	0	0.915356
PITA_38718	0.902959	2.68291	0	0	0	0	1.26443	0	0	0	0	0
PITA_22856	0	0	0	0	0	0	0	0	0	0	0	0
PITA_00769	9.02959	9.3902	9.75224	0.623942	2.10256	0	1.26443	2.36125	3.67265	3.96934	2.16784	6.40749
PITA_09376	0	0	0	0	0	0	0	0	0	0	0	0
PITA_16017	0	0	0	0	0	0	0	0	0	0	0	0
PITA_12741	20.7681	0	15.1701	0	0	0	3.79329	0	4.89686	0.992334	2.16784	0
PITA_48841	18.0592	40.2437	29.2567	55.5308	42.0511	30.7619	29.0819	24.7931	61.2108	33.7394	24.9302	37.5296
PITA_01081	254.634	266.95	309.904	330.065	415.255	260.378	298.405	204.248	339.108	299.685	283.988	305.729
PITA_21523	50.5657	28.1706	43.3433	45.5478	43.1024	46.1429	32.8752	44.8638	37.9507	35.724	58.5318	38.445
PITA_20069	0.902959	0	0	0	1.05128	0	0	0	0	0.992334	1.08392	0
PITA_12241	142.667	100.609	97.5224	103.574	34.6922	19.7755	16.4376	0	71.6166	141.904	37.9373	32.0375
PITA_04901	0	0	0	0	0	0	0	0	0	0	3.25177	1.83071
PITA_34565	0	0	0	0	0	1.09864	0	0	0	0	0	0
PITA_35492	0	0	0	0	0	0	0	0	0	0	0	0
PITA_39296	37.0213	50.9754	37.9254	69.2576	67.2818	76.9048	35.404	42.5025	63.0471	44.655	55.28	36.6142
PITA_46117	48.7598	28.1706	47.6776	28.7013	52.5639	61.5239	53.106	80.2825	26.9328	42.6704	37.9373	67.7364
PITA_41685	392.787	283.047	258.976	408.682	466.767	283.449	287.025	540.726	438.881	371.133	318.673	535.483
PITA_31525	0	0	0	3.11971	0	0	0	0	0	0	0	0
PITA_40164	1259.63	1061.09	1207.11	950.887	879.92	997.565	1115.23	678.859	854.503	1201.72	1045.98	1055.41
PITA_18925	210.389	178.414	199.379	167.216	227.076	220.827	213.689	296.337	189.141	203.428	222.204	261.792
PITA_30499	117.385	154.268	176.624	170.96	213.409	101.075	202.309	115.701	251.576	221.29	203.777	74.1439
PITA_08531	0	0	0	0.623942	0	0	0	0	0	0	0	0
PITA_16720	0	10.7317	0	16.2225	9.4615	18.6769	0	0	7.3453	0	5.41961	11.8996
PITA_08585	2.70888	4.02437	4.33433	2.49577	1.05128	0	0	4.7225	3.06054	1.98467	1.08392	0
PITA_38161	98.4225	48.2924	72.6	56.7787	109.333	137.33	115.063	68.4763	69.7803	46.6397	35.7694	35.6989
PITA_33212	12.6414	6.70728	7.58507	3.11971	23.1281	4.39456	8.851	5.90313	7.3453	6.94634	5.41961	29.2914
PITA_26761	1484.46	2221.45	1595.03	971.478	810.535	869.025	996.37	932.694	886.332	906.001	795.599	1338.25
PITA_20946	65.013	79.146	68.2656	51.1632	91.4612	64.8198	73.3369	49.5863	72.2287	85.3407	80.2102	71.3978
PITA_27144	343.124	299.145	288.233	434.264	393.178	394.412	309.785	399.051	416.846	374.11	325.177	342.343
PITA_13123	217.613	203.901	221.051	119.173	137.717	168.092	214.953	125.146	142.009	225.26	138.742	181.241
PITA_36245	13.5444	10.7317	1.08358	3.11971	4.20511	9.88776	10.1154	14.1675	4.28476	2.977	6.50353	5.49214
PITA_19528	263.664	221.34	255.725	44.2999	46.2562	59.3266	80.9235	173.552	36.7265	43.6627	61.7835	58.5828
PITA_40780	1.80592	0	1.08358	4.36759	2.10256	0	2.52886	3.54188	0.612108	0.992334	8.67138	0.915356
PITA_31519	2.70888	10.7317	1.08358	0	0	0	3.79329	0	2.44843	3.96934	21.6784	0
PITA_18557	0	0	0	0	0	0	0	0	0	0	0	0
PITA_29450	0.902959	1.34146	1.08358	4.99154	0	8.78912	7.58657	4.7225	2.44843	7.93867	2.16784	3.66142
PITA_33184	194.136	210.609	127.863	187.807	94.615	192.262	179.549	181.816	183.632	187.551	127.903	98.8585
PITA_01640	134.541	150.243	134.364	204.653	175.563	160.401	189.664	114.521	156.7	125.034	94.3012	135.473
PITA_11179	0	0	0	0	0	0	0	0	0	0	0	0
PITA_35220	30.7006	17.4389	23.8388	33.6929	16.8204	19.7755	30.3463	33.0575	29.3812	16.8697	48.7765	35.6989
PITA_39216	0	0	0	4.36759	23.1281	0	0	0	11.0179	25.8007	3.25177	12.815
PITA_15346	390.078	319.267	373.836	443.623	411.05	430.667	489.334	353.007	415.621	311.593	390.212	348.751
PITA_22476	21.671	65.7314	54.1791	38.6844	9.4615	58.2279	0	28.335	0	0	9.7553	32.9528
PITA_15152	0	118.048	0	0	0	82.398	67.0147	0	0	11.908	0	0
PITA_24709	247.411	324.633	299.069	182.815	238.64	215.334	254.15	244.389	186.693	341.363	214.617	167.51
PITA_20415	0	0	0	0	0	0	0	0	0	0.992334	0	0
PITA_47717	54.1775	40.2437	52.0119	36.1886	44.1537	39.5511	29.0819	38.9606	48.9686	39.6934	39.0212	47.5985
PITA_01696	46.0509	77.8045	47.6776	57.4027	47.3075	38.4524	25.2886	46.0444	32.4417	46.6397	41.189	73.2285
PITA_39838	83.9752	80.4874	68.2656	61.7702	95.6663	72.5103	82.1879	72.0181	74.6772	63.5094	78.0424	89.7049
PITA_47651	418.973	289.755	366.251	335.057	257.563	293.337	440.021	266.821	261.982	358.233	339.268	216.939
PITA_30505	0	0	0	0	0	0	0	0	0	0	0	0
PITA_40588	105.646	107.317	110.525	133.524	114.589	159.303	104.948	192.442	134.052	128.011	159.337	101.605
PITA_31142	0	0	0	0	0	0	0	0	0	0	0	0
PITA_25784	24.3799	41.5852	33.591	49.9154	0	59.3266	44.255	4.7225	14.6906	9.92334	22.7624	23.7993
PITA_21614	512.881	466.827	455.104	391.212	588.716	499.881	461.517	342.381	491.523	480.29	512.695	483.308
PITA_04441	7.22367	6.70728	2.16716	3.74365	0	0	8.851	3.54188	11.0179	4.96167	8.67138	9.15356
PITA_28580	183.301	166.341	197.212	123.54	207.102	65.9184	230.126	100.353	130.991	230.221	104.057	192.225
PITA_09888	0	0	0	0	0	0	0	0	0	0	0	0
PITA_46497	0	0	0	0	0	0	0	0	0	0	0	0
PITA_03626	0	0	0	0	0	0	0	2.36125	0	0	2.16784	0
PITA_50780	24.3799	22.8048	32.5075	23.7098	18.923	26.3674	21.4953	24.7931	26.3206	13.8927	19.5106	13.7303
PITA_42850	201.36	170.365	210.215	174.08	135.615	153.81	246.564	127.508	118.137	214.344	128.987	213.278
PITA_04656	0	0	0	0	0	0	0	0	0	0	0	0
PITA_17372	81.2663	135.487	216.716	111.686	179.769	170.289	177.02	101.534	145.07	147.858	131.155	162.933
PITA_07719	260.052	89.8776	122.445	89.8476	518.28	359.255	180.813	119.243	208.117	559.676	589.654	261.792
PITA_15736	576.991	489.632	493.03	451.734	317.486	477.909	852.225	219.596	465.202	706.542	597.241	179.41
PITA_25890	0	0	0	0	0	0	0	0	0	0	0	0
PITA_48303	0	0	0	0	0	0	0	0	0	0	0	0
PITA_32765	0	0	3.25075	6.23942	0	4.39456	3.79329	1.18063	1.22422	0	0	0
PITA_23973	138.153	114.024	133.281	41.8041	53.6152	45.0443	36.6684	67.2956	48.9686	40.6857	55.28	148.288
PITA_51636	19.8651	37.5608	16.2537	30.5732	36.7947	28.5646	26.553	33.0575	44.6839	68.471	18.4267	98.8585
PITA_26523	1720.14	1797.55	1727.23	2209.38	2405.32	2196.18	1799.28	3041.29	2243.99	1887.42	1953.23	2546.52
PITA_23696	152.6	123.414	136.531	166.592	70.4356	110.963	117.592	97.9919	114.464	101.218	88.8816	145.542
PITA_41665	1.80592	0	0	0	0	0	1.26443	0	0	0	0	0
PITA_50263	0	0	0	0	0	0	0	0	0	0	0	0
PITA_07336	0	0	0	0.623942	0	0	1.26443	0	0.612108	2.977	0	0
PITA_07974	0.902959	2.68291	0	2.49577	3.15383	2.19728	0	0	0	0	0	0
PITA_36639	114.676	95.2434	78.0179	82.3603	84.1022	152.711	126.443	80.2825	88.1435	86.333	88.8816	54.006
PITA_25032	1.80592	1.34146	2.16716	1.87183	0	2.19728	1.26443	0	0.612108	0.992334	1.08392	0
PITA_35194	71.3337	46.951	48.7612	62.3942	44.1537	95.5817	94.8322	41.3219	102.222	92.2871	62.8675	63.1596
PITA_31507	131.832	159.633	136.531	173.456	147.179	153.81	146.674	106.256	163.433	140.911	94.3012	162.018
PITA_18149	38.8272	8.04874	0	33.0689	0	5.4932	11.3799	12.9869	20.8117	11.908	0	5.49214
PITA_31046	902.959	901.459	899.373	1080.67	1181.64	992.072	958.437	866.579	1071.8	842.491	939.76	1095.68
PITA_11153	623.042	654.631	621.976	705.678	632.869	761.358	713.138	696.569	689.846	749.212	652.521	677.364
PITA_12590	1.80592	1.34146	4.33433	0.623942	1.05128	0	3.79329	0	2.44843	0	1.08392	2.74607
PITA_16034	0	0	0	0	0	0	0	0	0	0	0	0
PITA_01592	0.902959	0	0	1.24788	0	0	0	0	0	0	0	0
PITA_15909	0	0	0	0	0	0	0	0	0	0	0	0
PITA_27301	64.1101	41.5852	75.8507	37.4365	68.3331	28.5646	44.255	57.8506	39.1749	97.2487	59.6157	61.3289
PITA_35709	0	4.02437	0	1.24788	1.05128	3.29592	0	2.36125	4.28476	0.992334	4.33569	0.915356
PITA_27726	0	0	0	0	0	0	0	0	0	0	0	0
PITA_10229	2202.32	1869.99	2042.55	1521.17	1623.17	2096.21	1937.11	2220.76	1611.07	1975.74	1968.4	2005.55
PITA_33084	84.8781	100.609	101.857	52.4111	84.1022	126.344	107.476	149.939	101.61	115.111	104.057	95.197
PITA_36581	0	0	0	0	0	0	0	0	0	0	0	0
PITA_28385	30.7006	5.36583	22.7552	6.86336	14.7179	14.2823	25.2886	7.08375	10.4058	15.8773	20.5945	8.23821
PITA_08687	306.103	284.389	296.901	102.95	87.2561	153.81	141.616	219.596	108.343	209.382	216.784	168.426
PITA_26111	5.41775	5.36583	0	0	0	0	3.79329	0	0	5.954	5.41961	0
PITA_48269	0	0	0	0	0	0	0	0	0	0	0	0
PITA_18670	2.70888	4.02437	0	1.24788	0	0	0	0	0	6.94634	15.1749	0
PITA_46875	0.902959	4.02437	2.16716	0.623942	0	0	0	1.18063	0.612108	0	1.08392	0.915356
PITA_24175	0	0	0	0	0	0	0	0	0	0	0	0
PITA_22468	8.12663	4.02437	5.41791	6.23942	1.05128	18.6769	3.79329	9.445	5.50897	20.839	31.4337	36.6142
PITA_05361	24.3799	42.9266	23.8388	52.4111	46.2562	31.8606	42.9906	25.9738	43.4597	32.747	32.5177	54.9214
PITA_08664	0	0	0	0	0	0	0	1.18063	0	0	0	0
PITA_19139	0	0	1.08358	0	0	0	0	0	0	0.992334	0	0
PITA_49584	23.4769	26.8291	5.41791	11.231	4.20511	20.8742	16.4376	16.5288	11.6301	12.9003	18.4267	56.7521
PITA_40126	0	0	1.08358	0.623942	4.20511	0	0	0	0	0	0	0
PITA_19497	978.807	1026.21	943.8	852.929	828.407	870.123	942	1113.33	906.532	730.358	1129.45	693.84
PITA_09159	539.969	466.827	542.874	391.212	351.127	376.834	342.66	353.007	301.769	435.635	303.498	357.904
PITA_02116	0	0	0	0	0	0	0	0	0	0	0	0
PITA_31898	0	1.34146	0	0	0	0	1.26443	0	0	0	0	0
PITA_15688	5.41775	0	2.16716	0.623942	1.05128	4.39456	3.79329	8.26438	0	3.96934	3.25177	2.74607
PITA_08831	0	0	0	0	0	0	0	0	0	0	0	0
PITA_29843	78.5574	305.852	47.6776	392.459	0	443.851	211.16	422.664	386.24	181.597	290.491	0
PITA_51105	110.161	67.0728	86.6865	0	0	39.5511	58.1637	9.445	35.5023	50.609	9.7553	18.3071
PITA_25417	0	0	0	0	0	0	0	0	0	0	0	0
PITA_36935	0	0	0	0	0	0	0	0	0	0	0	0
PITA_16689	0	0	0	3.11971	0	0	0	0	1.22422	0.992334	1.08392	0
PITA_02836	83.0722	57.6826	82.3522	79.2406	51.5126	80.2007	104.948	81.4631	61.2108	109.157	69.371	32.9528
PITA_13716	14.4473	22.8048	21.6716	60.5224	28.3845	109.864	32.8752	67.2956	42.8476	36.7164	52.0283	27.4607
PITA_13794	0	4.02437	7.58507	0	0	0	2.52886	0	0	0.992334	0	0
PITA_32117	6.32071	1.34146	7.58507	10.607	10.5128	4.39456	6.32215	2.36125	12.2422	5.954	5.41961	7.32285
PITA_13742	13.5444	33.5364	49.8448	44.2999	35.7435	31.8606	42.9906	17.7094	37.3386	25.8007	16.2588	17.3918
PITA_22832	33.4095	46.951	55.2627	35.5647	28.3845	34.0579	41.7262	36.5994	51.4171	44.655	47.6926	32.0375
PITA_25062	0	2.68291	2.16716	4.36759	1.05128	0	2.52886	4.7225	0	0.992334	1.08392	0.915356
PITA_08401	0	0	0	0	0	0	0	0	0	0	0	0
PITA_18404	0	0	0	0	0	0	0	0	0	0	0	0
PITA_26994	704.308	802.191	681.573	1368.93	842.074	1506.24	1119.02	1422.65	1164.84	856.384	900.739	674.618
PITA_17733	164.338	170.365	185.292	177.2	158.743	153.81	198.515	165.288	214.85	188.543	173.428	190.394
PITA_27948	380.146	395.73	461.606	522.863	435.229	416.385	495.656	675.318	369.101	307.624	519.199	368.889
PITA_38968	96.6166	71.0972	75.8507	84.2322	49.4101	129.64	85.9812	51.9475	123.034	114.118	136.574	24.7146
PITA_14794	0	0	2.16716	2.49577	0	0	0	1.18063	0	0	0	0
PITA_19439	0	0	2.16716	0.623942	0	0	0	0	0.612108	0.992334	2.16784	0.915356
PITA_39468	2.70888	1.34146	0	0	0	0	0	0	1.22422	0	0	0
PITA_07422	0	12.0731	0	0	0	0	1.26443	1.18063	0	0	2.16784	0
PITA_10511	0.902959	0	0	3.11971	1.05128	0	2.52886	5.90313	4.28476	2.977	0	1.83071
PITA_07373	0	0	0	0	0	0	1.26443	0	0.612108	0	0	0
PITA_10948	210.389	222.682	213.466	250.201	444.691	336.184	245.299	505.308	266.879	248.083	279.652	426.556
PITA_26687	0	0	0	0	0	0	0	0	0	0	0	0
PITA_47487	83.9752	191.828	71.5164	91.0955	138.769	91.1871	151.731	114.521	72.2287	122.057	86.7138	120.827
PITA_38099	0	1.34146	11.9194	4.36759	0	6.59184	2.52886	2.36125	0	3.96934	1.08392	0
PITA_27247	18.9621	14.756	20.5881	40.5562	21.0256	34.0579	18.9664	62.5731	39.1749	9.92334	35.7694	17.3918
PITA_43438	26.1858	69.7558	0	12.4788	36.7947	27.466	6.32215	5.90313	14.0785	50.609	14.091	29.2914
PITA_38036	3.61183	2.68291	3.25075	2.49577	0	1.09864	1.26443	0	0	0	1.08392	0.915356
PITA_03205	0.902959	0	2.16716	0	0	2.19728	0	1.18063	0	0	0	0.915356
PITA_34018	1.80592	4.02437	1.08358	2.49577	1.05128	9.88776	7.58657	7.08375	6.12108	1.98467	1.08392	0
PITA_27126	334.095	354.145	321.824	288.261	213.409	380.13	422.319	317.588	351.962	368.156	460.667	151.949
PITA_12051	0	0	0	0.623942	5.25639	26.3674	1.26443	7.08375	2.44843	20.839	4.33569	1.83071
PITA_02723	398.205	429.266	434.516	444.871	453.101	583.378	424.848	782.754	502.541	436.627	534.373	541.891
PITA_16686	968.875	932.312	1014.23	592.745	715.92	503.177	796.59	356.549	601.09	856.384	742.487	845.789
PITA_38992	0	0	0	0	0	0	0	0	0	0	0	0
PITA_09760	0	0	0	0	0	0	0	0	0	0	3.25177	0
PITA_09143	0	0	0	0	0	0	0	0	0	0	0	0
PITA_31680	326.871	281.706	333.743	466.709	407.896	583.378	357.833	486.418	379.507	327.47	355.526	385.365
PITA_27490	0	0	0	0	0	0	0	0	0	0	0	0
PITA_29841	167.047	166.341	193.961	186.559	171.358	180.177	163.111	239.667	227.092	180.605	203.777	241.654
PITA_31888	4.51479	8.04874	0	4.99154	1.05128	5.4932	5.05772	5.90313	3.06054	2.977	2.16784	1.83071
PITA_33044	0	0	0	0	0	0	0	0	0	0	0	0
PITA_04928	0	0	0	0	0	1.09864	0	0	0	0	0	0.915356
PITA_16613	6.32071	17.4389	9.75224	11.231	13.6666	9.88776	20.2309	3.54188	11.0179	9.92334	18.4267	15.5611
PITA_24885	21.671	33.5364	31.4239	15.5985	21.0256	39.5511	64.4859	8.26438	56.926	72.4404	16.2588	12.815
PITA_34388	1.80592	0	0	0	0	3.29592	1.26443	3.54188	4.28476	1.98467	0	0.915356
PITA_18350	0	10.7317	5.41791	8.11124	1.05128	16.4796	6.32215	0	6.12108	8.93101	0	0
PITA_38586	0	0	0	0.623942	0	0	0	0	0	0	0	0
PITA_41158	10.8355	10.7317	13.003	14.3507	10.5128	14.2823	11.3799	21.2513	12.2422	14.885	13.0071	22.8839
PITA_10294	836.14	877.313	936.215	826.723	790.561	986.579	800.384	857.134	921.223	838.522	912.662	913.525
PITA_43889	0	0	0	0	0	0	0	0	0	0	0	0
PITA_38619	3.61183	5.36583	6.50149	7.4873	2.10256	4.39456	3.79329	1.18063	3.06054	16.8697	3.25177	5.49214
PITA_07587	0.902959	5.36583	0	3.11971	7.35895	2.19728	5.05772	4.7225	9.79373	2.977	1.08392	7.32285
PITA_22218	2124.66	2060.48	1623.21	2864.52	2409.53	2039.08	2320.23	2191.24	1715.13	2965.09	2618.76	1811.49
PITA_29700	4.51479	0	7.58507	0	0	0	0	4.7225	0	0	0	0
PITA_18476	3.61183	0	0	0.623942	2.10256	2.19728	2.52886	9.445	2.44843	1.98467	2.16784	1.83071
PITA_48079	0	5.36583	0	3.74365	0	10.9864	0	0	0	0	0	10.0689
PITA_25567	0	0	0	0	0	0	0	0	0	0	0	0
PITA_35806	50.5657	65.7314	23.8388	28.0774	140.871	37.3538	45.5194	75.56	54.4776	52.5937	11.9231	27.4607
PITA_47584	0	0	0	0	0	0	0	0	0	0	0	0
PITA_18174	140.862	87.1947	135.448	77.9927	141.923	119.752	106.212	86.1856	121.809	124.042	137.658	74.1439
PITA_25343	850.587	340.73	551.543	157.233	56.769	161.5	270.588	48.4056	164.657	609.293	520.283	154.695
PITA_00696	1.80592	4.02437	4.33433	1.24788	3.15383	10.9864	0	2.36125	4.28476	3.96934	1.08392	0.915356
PITA_15981	0	0	0	0	0	0	0	0	0	0	0	0
PITA_39738	605.885	658.655	554.794	661.378	582.408	738.286	668.883	876.024	643.325	592.423	775.004	681.94
PITA_50711	0.902959	0	0	0.623942	0	0	0	0	0	0	0	0
PITA_10368	0	0	0	0	0	0	0	0	0	0	0	0
PITA_03622	9.93255	4.02437	4.33433	5.61548	3.15383	1.09864	2.52886	3.54188	5.50897	0	2.16784	3.66142
PITA_39725	93.0047	65.7314	89.9373	112.31	138.769	110.963	82.1879	57.8506	123.646	89.3101	158.253	24.7146
PITA_14103	0	2.68291	2.16716	0.623942	7.35895	0	0	1.18063	3.06054	0.992334	6.50353	0.915356
PITA_00365	9.93255	12.0731	18.4209	70.5054	22.0768	51.6361	82.1879	12.9869	29.3812	29.77	11.9231	10.0689
PITA_12903	20.7681	13.4146	4.33433	14.9746	1.05128	13.1837	27.8174	27.1544	31.2175	19.8467	9.7553	3.66142
PITA_03146	936.368	985.971	1073.83	1184.87	1109.1	1077.77	993.841	1005.89	1179.53	904.016	995.04	1081.95
PITA_10048	18.9621	14.756	15.1701	19.9661	27.3332	21.9728	18.9664	17.7094	11.0179	11.908	22.7624	21.9685
PITA_04859	50.5657	41.5852	47.6776	53.659	36.7947	57.1293	70.808	63.7538	52.0292	46.6397	76.9585	48.5139
PITA_07671	29.7976	45.6095	24.9224	37.4365	65.1792	73.6089	58.1637	42.5025	41.6233	29.77	43.3569	55.8367
PITA_18297	9.93255	16.0975	13.003	18.7183	16.8204	17.5782	5.05772	5.90313	28.157	15.8773	17.3428	23.7993
PITA_41969	0	0	0	0	0	0	1.26443	0	0	0	0	0
PITA_19523	0	0	1.08358	3.11971	0	32.9592	0	38.9606	0	71.448	0	1.83071
PITA_29669	167.047	142.194	95.3552	139.763	56.769	162.599	166.905	70.8375	157.924	96.2564	66.1192	20.1378
PITA_18661	2.70888	13.4146	1.08358	11.8549	2.10256	15.381	24.0242	8.26438	18.3632	0	5.41961	0
PITA_12610	0	0	0	0	0	0	0	0	0	0	0	0
PITA_30653	0	0	0	0	0	0	0	0	0	0	0	0
PITA_27908	49.6627	29.512	40.0925	76.1209	33.6409	52.7347	44.255	44.8638	64.8834	42.6704	63.9514	17.3918
PITA_47130	2024.43	1692.92	2212.67	686.96	1370.87	2234.63	1427.54	759.142	903.471	6556.35	2465.92	1366.63
PITA_08787	50.5657	0	45.5104	29.9492	0	15.381	21.4953	0	52.0292	25.8007	29.2659	7.32285
PITA_49686	0	0	0	0	0	0	0	0	0	0	0	0
PITA_26195	46.0509	37.5608	111.609	10.607	25.2307	26.3674	8.851	48.4056	13.4664	32.747	18.4267	14.6457
PITA_38243	1.80592	2.68291	5.41791	11.231	4.20511	6.59184	2.52886	11.8063	6.73319	0.992334	4.33569	1.83071
PITA_24770	82.1692	96.5849	109.442	94.2152	99.8714	72.5103	70.808	74.3794	81.4104	97.2487	63.9514	94.2817
PITA_19643	0	1.34146	4.33433	0	0	0	0	0	0	0	0	3.66142
PITA_03529	38.8272	61.707	45.5104	46.1717	90.4099	102.174	68.2792	96.8113	49.5807	32.747	96.469	87.8742
PITA_40370	42.4391	29.512	32.5075	1.24788	4.20511	14.2823	12.6443	7.08375	14.6906	10.9157	36.8533	6.40749
PITA_18913	919.212	929.63	1028.32	912.203	1052.33	742.681	968.553	525.378	1081.59	1061.8	893.152	1202.78
PITA_33192	198.651	320.608	210.215	330.065	429.973	228.517	252.886	314.046	256.473	227.244	290.491	335.936
PITA_24246	61.4012	67.0728	58.5134	70.5054	81.9997	94.4831	61.957	44.8638	91.8162	60.5324	42.273	97.0278
PITA_24274	0	2.68291	0	0	0	0	0	0	0.612108	0	0	0.915356
PITA_44139	208.583	175.731	190.71	308.227	230.23	294.436	294.612	238.486	258.31	209.382	217.868	174.833
PITA_07792	18.0592	18.7804	14.0866	10.607	2.10256	5.4932	26.553	8.26438	15.3027	43.6627	31.4337	0
PITA_28328	16.2533	8.04874	10.8358	11.8549	26.282	14.2823	37.9329	28.335	28.7691	32.747	7.58745	13.7303
PITA_21851	0	0	0	0	0	0	0	0	0	0	0	0
PITA_47165	41.5361	21.4633	18.4209	81.7364	72.5382	54.932	92.3033	87.3663	49.5807	68.471	57.4479	14.6457
PITA_48212	15.3503	6.70728	11.9194	1.24788	25.2307	2.19728	2.52886	23.6125	3.06054	15.8773	8.67138	13.7303
PITA_15082	139.056	162.316	87.7701	222.123	100.923	113.16	82.1879	247.931	153.027	179.612	274.232	130.896
PITA_38759	0	0	1.08358	0	0	0	0	0	0	1.98467	0	0
PITA_00008	33.4095	16.0975	10.8358	22.4619	19.9743	10.9864	17.702	33.0575	11.6301	12.9003	9.7553	13.7303
PITA_13753	496.627	688.167	581.883	6.86336	6.30767	4.39456	31.6107	12.9869	11.0179	22.8237	23.8463	748.761
PITA_12485	79.4604	75.1216	65.0149	100.455	80.9484	99.9763	73.3369	115.701	118.137	97.2487	96.469	70.4824
PITA_15211	91.1988	53.6583	140.866	119.173	117.743	93.3844	108.741	273.905	77.7377	88.3177	352.275	341.428
PITA_14878	128.22	130.121	91.0209	96.711	108.282	114.259	106.212	152.301	86.3072	82.3637	187.518	230.67
PITA_41927	0	0	0	0	0	0	0	0	0	1.98467	0	0
PITA_44654	65.013	69.7558	50.9283	55.5308	59.9229	42.847	26.553	46.0444	50.805	39.6934	18.4267	72.3131
PITA_30477	14.4473	28.1706	16.2537	51.1632	14.7179	43.9456	27.8174	18.89	38.5628	16.8697	10.8392	1.83071
PITA_36575	50.5657	8.04874	17.3373	1.87183	0	19.7755	29.0819	1.18063	10.4058	11.908	1.08392	0
PITA_21580	63.2071	40.2437	39.0089	33.6929	35.7435	24.1701	20.2309	50.7669	23.8722	39.6934	44.4408	45.7678
PITA_50687	0	0	0	0	0	0	0	0	0	0	0	0
PITA_21793	0	0	0	0.623942	0	0	0	0	0	0	0	0
PITA_36304	0	0	0	0	0	0	0	0	0	0	0	0
PITA_22807	0	0	0	0	0	0	1.26443	0	0.612108	0	0	0
PITA_41765	0	0	0	0	0	0	0	0	0	0	0	0
PITA_19915	0	0	0	0	0	0	0	0	0	0	0	0
PITA_16721	17.1562	25.4877	18.4209	16.8464	13.6666	5.4932	12.6443	2.36125	2.44843	13.8927	11.9231	12.815
PITA_50743	16.2533	12.0731	27.0895	12.4788	34.6922	47.2415	20.2309	14.1675	25.7085	20.839	45.5247	48.5139
PITA_03228	264.567	270.974	305.57	235.226	281.743	228.517	240.242	263.279	257.697	295.716	224.372	232.5
PITA_41491	0	0	0	0	0	0	0	0	0	0	0	0
PITA_48238	191.427	308.535	265.478	392.459	566.639	431.766	302.199	458.083	443.166	271.899	210.281	499.784
PITA_06934	8.12663	0	0	0	9.4615	0	7.58657	0	0	7.93867	0	1.83071
PITA_34073	49.6627	99.2678	61.7642	99.8307	76.7433	113.16	60.6926	68.4763	101.61	65.494	60.6996	77.8053
PITA_35396	0	0	0	0	0	0	0	0	0	0	0	0
PITA_05873	78.5574	92.5605	72.6	81.1124	46.2562	71.4116	54.3704	63.7538	73.453	51.6014	83.462	43.0217
PITA_48720	5.41775	1.34146	1.08358	5.61548	1.05128	0	0	8.26438	6.73319	0	8.67138	0
PITA_38353	2.70888	4.02437	2.16716	0.623942	0	3.29592	3.79329	4.7225	2.44843	0.992334	1.08392	2.74607
PITA_48218	9.02959	24.1462	17.3373	10.607	9.4615	10.9864	8.851	11.8063	16.5269	17.862	17.3428	17.3918
PITA_08158	42.4391	80.4874	39.0089	89.2237	64.128	67.0171	51.8416	72.0181	63.6592	62.517	41.189	60.4135
PITA_26243	0	0	0	0	0	0	0	0	0	0	0	0
PITA_19346	47.8568	61.707	92.1044	86.104	109.333	62.6225	69.5436	155.843	112.016	55.5707	26.0141	115.335
PITA_14203	3.61183	4.02437	8.66865	5.61548	1.05128	0	0	0	6.12108	1.98467	2.16784	2.74607
PITA_14858	0	0	0	0	0	0	0	0	0	0	0	0
PITA_01860	134.541	127.438	109.442	115.429	150.333	109.864	91.0389	173.552	83.2467	112.134	125.735	136.388
PITA_22971	0	0	0	0	0	0	0	0	0	0	0	0.915356
PITA_22564	57.7894	50.9754	9.75224	150.994	55.7177	78.0035	80.9235	60.2119	110.792	110.149	35.7694	35.6989
PITA_32261	234.769	277.682	152.785	92.9673	65.1792	65.9184	92.3033	120.424	80.7983	93.2794	187.518	124.488
PITA_11943	0	0	0	0	0	0	0	0	0	0	0	0
PITA_22168	474.053	464.144	287.149	697.567	208.153	371.34	465.31	698.93	859.4	145.873	225.456	131.811
PITA_36958	0	0	0	0	0	0	0	0	0	0	0	0
PITA_18053	0	0	0	0	0	0	0	0	0	0	0	0
PITA_50786	0	0	3.25075	0.623942	0	0	1.26443	0	0	0	1.08392	0
PITA_49185	0	0	0	0	0	0	0	0	0	0	0	0
PITA_30766	781.962	725.728	761.758	686.96	680.177	720.708	634.743	612.744	693.518	669.825	638.43	718.555
PITA_38959	4.51479	8.04874	5.41791	4.36759	3.15383	10.9864	3.79329	4.7225	6.12108	1.98467	2.16784	1.83071
PITA_38321	16.2533	30.8535	36.8418	27.4534	15.7692	24.1701	21.4953	5.90313	18.3632	33.7394	33.6016	26.5453
PITA_12886	0.902959	1.34146	1.08358	6.86336	5.25639	0	0	2.36125	3.67265	0	0	0
PITA_10355	82.1692	64.3899	79.1015	107.318	76.7433	73.6089	88.51	72.0181	85.083	68.471	74.7906	70.4824
PITA_33267	0	0	0	0	0	0	0	0	0	0	0	0
PITA_10747	0.902959	0	6.50149	0	3.15383	7.69048	12.6443	8.26438	3.67265	4.96167	3.25177	3.66142
PITA_41463	0	0	1.08358	0	0	0	0	0	0	0	0	0
PITA_26211	161.63	85.8532	96.4388	127.908	117.743	196.657	260.472	140.494	72.2287	88.3177	261.225	71.3978
PITA_12947	0	0	0	0	0	0	0	0	0	0	0	0
PITA_48713	168.853	146.219	203.713	59.2745	4.20511	117.555	169.433	18.89	90.592	201.444	236.295	11.8996
PITA_47907	0	0	0	0	0	0	0	0	0	0	0	0
PITA_09395	251.925	169.024	165.788	306.355	244.948	323	285.761	135.772	327.478	307.624	250.386	164.764
PITA_44655	182.398	144.877	165.788	223.371	218.666	166.993	158.054	238.486	227.092	147.858	243.882	183.071
PITA_51251	214.001	138.17	165.788	190.926	151.384	194.459	164.376	172.371	162.209	187.551	212.449	175.748
PITA_46210	1068.2	1254.26	986.059	1346.47	1141.69	1245.86	1137.99	1146.39	1262.78	781.959	1060.08	797.275
PITA_42659	19.8651	30.8535	36.8418	28.7013	58.8716	19.7755	27.8174	21.2513	45.9081	27.7853	18.4267	34.7835
PITA_02326	18.9621	56.3412	52.0119	56.1548	31.5383	13.1837	26.553	48.4056	36.7265	16.8697	28.182	5.49214
PITA_43827	69.5278	40.2437	67.1821	77.9927	90.4099	134.034	96.0966	114.521	60.5987	46.6397	65.0353	98.8585
PITA_02391	484.889	406.461	446.436	283.894	220.768	392.215	476.69	257.376	328.09	457.466	453.079	267.284
PITA_13448	134.541	91.2191	97.5224	190.926	92.5125	139.527	108.741	158.204	109.567	112.134	128.987	108.012
PITA_44862	4605.99	3513.28	4348.41	1088.78	1187.94	1060.19	943.264	1148.75	983.045	1014.17	1191.23	3529.61
PITA_04227	0	2.68291	0	0	0	0	0	0	0	0	1.08392	0
PITA_39206	0	0	0	0	0	0	0	0	0	0	0	0
PITA_35906	558.028	599.631	496.28	632.053	860.997	734.99	629.686	809.909	612.72	535.86	462.835	653.564
PITA_15460	0.902959	0	0	0	0	0	0	0	0	0	0	0
PITA_13044	7.22367	4.02437	3.25075	19.3422	5.25639	8.78912	18.9664	1.18063	4.28476	19.8467	15.1749	3.66142
PITA_43485	67.7219	120.731	76.9343	59.2745	364.794	84.5953	58.1637	44.8638	364.816	46.6397	66.1192	34.7835
PITA_34676	0	0	0	0	0	0	0	0	0	0	0	0
PITA_33610	0	0	0	0	0	0	0	0	0	0	0	0
PITA_40823	658.257	753.899	781.262	890.365	952.458	745.977	591.753	1017.7	777.377	973.48	1039.48	1129.55
PITA_49863	0	0	0	0	0	0	0	0	0	0	0	0
PITA_50142	0	1.34146	1.08358	0.623942	0	0	0	1.18063	0	0	0	0.915356
PITA_37267	390.981	213.292	420.43	219.628	379.511	179.078	419.79	289.253	188.529	272.892	298.079	605.966
PITA_39080	334.095	354.145	332.66	210.892	249.153	214.235	208.631	230.222	203.832	256.022	176.679	365.227
PITA_31599	67.7219	84.5118	99.6895	91.0955	51.5126	56.0307	87.2456	49.5863	81.4104	73.4327	86.7138	58.5828
PITA_13810	0	0	0	0	0	0	0	0	0	0	0	0
PITA_05624	0	1.34146	2.16716	1.87183	1.05128	2.19728	0	1.18063	0	5.954	3.25177	4.57678
PITA_21003	1.80592	1.34146	6.50149	0	1.05128	1.09864	8.851	1.18063	1.22422	5.954	0	0
PITA_28792	88.49	59.0241	138.698	102.95	81.9997	65.9184	136.558	53.1281	116.301	86.333	93.2173	112.589
PITA_09408	175.174	182.438	169.039	0	0	0	0	0	0	0	0	127.235
PITA_29922	26.1858	26.8291	32.5075	38.6844	93.5638	61.5239	40.4617	55.4894	37.3386	8.93101	33.6016	24.7146
PITA_19673	91.1988	89.8776	132.197	82.3603	110.384	60.4252	123.914	67.2956	91.8162	143.888	87.7977	138.219
PITA_34382	167.047	187.804	174.457	306.355	187.128	179.078	123.914	221.958	144.457	143.888	247.134	144.626
PITA_22565	11.7385	13.4146	13.003	19.3422	16.8204	14.2823	13.9087	2.36125	14.0785	11.908	10.8392	16.4764
PITA_18254	21.671	0	7.58507	0	0	0	0	0	0	0	0	0
PITA_30428	176.98	92.5605	291.483	10.607	4.20511	34.0579	24.0242	2.36125	9.18162	27.7853	105.14	0
PITA_47217	541.775	474.876	490.863	590.873	427.87	553.715	458.988	1020.06	612.72	444.566	564.723	448.525
PITA_38471	0	0	0	8.73519	1.05128	1.09864	0	0	0	0	1.08392	0
PITA_41407	899.347	303.169	927.546	0	0	0	0	41.3219	0	13.8927	1.08392	0
PITA_05446	29.7976	20.1219	9.75224	24.9577	18.923	12.085	11.3799	25.9738	17.7511	23.816	20.5945	21.0532
PITA_27874	0	0	0	1.87183	0	0	0	0	0	0	0	0
PITA_32599	37.0213	64.3899	49.8448	104.198	34.6922	59.3266	59.4282	42.5025	77.1256	50.609	32.5177	29.2914
PITA_06895	18.0592	2.68291	15.1701	13.1028	17.8717	23.0714	35.404	0	18.3632	13.8927	20.5945	12.815
PITA_07937	0	0	0	0	0	0	0	0	0	0	1.08392	0
PITA_34693	0.902959	0	0	0	0	0	0	0	0	0.992334	0	0
PITA_48390	0	0	0	0	0	2.19728	1.26443	2.36125	0	0	1.08392	0
PITA_48933	0	0	0	0	0	0	0	0	0	0	0	0
PITA_11175	0	0	0	0	0	0	0	0	0	0	0	0
PITA_07042	73.1397	69.7558	71.5164	54.2829	59.9229	41.7483	41.7262	35.4188	37.3386	53.586	71.5388	84.2128
PITA_23280	0	0	0	0	0	0	0	0	0	0	0	0
PITA_23204	130.929	87.1947	84.5194	70.5054	64.128	91.1871	98.6255	263.279	75.9014	100.226	195.106	141.88
PITA_07688	0	0	0	0	0	0	0	0	0	1.98467	1.08392	0
PITA_38116	0	0	0	0	0	0	0	0	0	0	0	0
PITA_18467	0	0	0	0	1.05128	0	0	1.18063	0	0.992334	0	0
PITA_37043	1.80592	0	1.08358	1.24788	0	3.29592	0	5.90313	1.83632	0	5.41961	0
PITA_01125	0	0	0	0	0	0	0	0	0	0	0	0
PITA_51614	0	0	0	0	0	0	0	0	0	1.98467	0	0
PITA_20771	7.22367	8.04874	3.25075	2.49577	12.6153	4.39456	0	1.18063	7.9574	2.977	1.08392	8.23821
PITA_29838	58.6923	45.6095	55.2627	49.9154	64.128	69.2143	42.9906	50.7669	50.1929	90.3024	76.9585	67.7364
PITA_13185	0	0	0	0	0	0	0	0	0	0	0	0
PITA_18050	786.477	634.509	731.418	560.924	561.383	507.572	642.33	600.938	546	757.151	672.032	779.883
PITA_22122	493.918	551.339	686.991	390.588	580.306	468.021	558.878	365.994	430.924	642.04	471.506	667.295
PITA_21755	4704.41	4189.37	4674.57	4406.28	4310.24	3963.89	4031	4741.39	4532.05	4359.32	4659.78	4628.04
PITA_49117	8.12663	0	14.0866	0	24.1794	16.4796	2.52886	0	0	5.954	7.58745	12.815
PITA_47278	215.807	198.536	174.457	120.421	72.5382	209.84	166.905	122.785	143.233	296.708	384.792	145.542
PITA_21031	0	0	1.08358	0	0	0	0	0	0	0	0	0
PITA_35645	1543.16	1419.26	1363.15	1643.46	1556.94	1423.84	1317.54	1661.14	1610.46	1431.94	1642.14	1527.73
PITA_07330	0	0	2.16716	0	0	1.09864	1.26443	0	0	1.98467	3.25177	6.40749
PITA_41743	0	2.68291	1.08358	1.24788	2.10256	8.78912	2.52886	0	3.67265	4.96167	3.25177	0.915356
PITA_12677	0	0	0	0	0	0	0	0	0	0	0	0
PITA_22695	1.80592	1.34146	4.33433	1.24788	2.10256	0	1.26443	0	3.67265	0.992334	1.08392	5.49214
PITA_37364	74.0426	52.3168	87.7701	107.942	110.384	131.837	68.2792	121.604	175.063	92.2871	115.98	143.711
PITA_02457	221.225	342.071	333.743	19.9661	39.9486	46.1429	36.6684	115.701	41.6233	79.3867	146.329	43.0217
PITA_13784	12.6414	2.68291	5.41791	3.11971	0	0	2.52886	5.90313	3.67265	1.98467	2.16784	5.49214
PITA_35198	3.61183	1.34146	4.33433	1.87183	3.15383	1.09864	1.26443	1.18063	1.22422	0.992334	2.16784	0.915356
PITA_31530	1.80592	0	0	1.24788	1.05128	0	0	0	0	1.98467	0	0.915356
PITA_26740	74.0426	109.999	127.863	149.122	75.692	104.371	78.3946	77.9213	122.422	152.819	33.6016	124.488
PITA_39318	232.963	378.291	224.301	532.222	261.768	381.228	311.05	442.734	404.603	245.106	371.785	192.225
PITA_05829	0	0	0	0	0	0	0	0	0	0	6.50353	0
PITA_02316	41.5361	41.5852	39.0089	53.0351	29.4358	48.3402	41.7262	48.4056	42.2355	34.7317	48.7765	50.3446
PITA_28312	0	0	0	0	0	1.09864	0	4.7225	2.44843	0	0	3.66142
PITA_07150	454.188	607.68	372.752	598.36	547.716	363.65	464.045	1092.08	589.46	421.742	733.815	811.921
PITA_36571	0	1.34146	0	0.623942	1.05128	0	0	1.18063	0	0	0	0.915356
PITA_36141	911.085	865.24	911.292	1023.26	1006.07	1149.18	1024.19	1560.79	936.525	827.606	1156.54	997.738
PITA_13732	0	0	0	0	0	0	0	0	0	0	0	0
PITA_48211	0	0	0	1.24788	0	0	0	0	0	0	0	0
PITA_17428	52.3716	52.3168	34.6746	0	0	8.78912	5.05772	15.3481	0	24.8083	8.67138	11.8996
PITA_03638	70.4308	101.951	115.943	102.95	134.564	79.1021	96.0966	35.4188	115.076	115.111	60.6996	75.0592
PITA_11901	151.697	201.219	148.451	87.9758	128.256	109.864	113.799	240.848	88.1435	173.658	124.651	177.579
PITA_23845	40.6331	56.3412	63.9313	58.0266	85.1535	98.8776	58.1637	54.3088	83.2467	52.5937	47.6926	80.5513
PITA_36383	0	0	0	0	0	0	0	0	0	0	0	0
PITA_48991	0	0	0	0	0	0	0	0	0	0	0	0
PITA_24992	0	0	0	0	0	0	0	0	0	0	0	0
PITA_43404	0	0	0	1.24788	0	0	0	3.54188	3.06054	0	0	8.23821
PITA_21434	119.191	63.0485	83.4358	51.1632	3.15383	135.133	193.458	53.1281	64.8834	74.425	94.3012	8.23821
PITA_18189	25.2828	10.7317	8.66865	16.8464	7.35895	10.9864	8.851	11.8063	10.4058	8.93101	16.2588	32.0375
PITA_09884	0	0	0	0	0	0	0	0	0	0	0	0
PITA_43036	2009.99	1556.09	1553.86	1321.51	1081.77	1090.95	1368.11	1804	1477.02	1348.58	1884.94	1004.15
PITA_25824	56.8864	100.609	44.4268	53.0351	85.1535	68.1157	39.1973	55.4894	100.386	52.5937	68.2871	114.42
PITA_14043	0	0	0	0	0	0	0	0	0	0	0	0
PITA_14787	0	0	0	0	0	0	0	0	0	0	0	0
PITA_28293	0	0	0	0	0	0	0	0	0	0	0	0
PITA_47538	0	0	1.08358	0	0	0	0	0	3.06054	0	0	0.915356
PITA_32843	9.93255	16.0975	17.3373	11.231	1.05128	10.9864	2.52886	3.54188	4.89686	9.92334	11.9231	0.915356
PITA_17222	139.056	230.731	229.719	278.902	234.435	307.619	287.025	295.156	295.036	147.858	179.931	199.548
PITA_29605	0.902959	4.02437	13.003	10.607	42.0511	6.59184	0	8.26438	4.28476	10.9157	7.58745	19.2225
PITA_47646	53.2746	65.7314	9.75224	81.1124	19.9743	34.0579	55.6349	62.5731	22.0359	17.862	62.8675	5.49214
PITA_30423	0	0	0	0	0	0	0	0	0	0	0	0
PITA_26431	70.4308	80.4874	68.2656	64.89	36.7947	42.847	22.7597	37.78	69.7803	113.126	119.231	73.2285
PITA_38547	0	2.68291	2.16716	0	1.05128	1.09864	1.26443	3.54188	0	0	0	3.66142
PITA_23948	0	0	0	0	0	0	0	0	0	0	0	0
PITA_15813	68.6249	63.0485	75.8507	48.0435	123	84.5953	92.3033	101.534	80.7983	88.3177	84.5459	105.266
PITA_22840	0	0	0	0	0	0	0	0	0	0	0	0
PITA_37161	15.3503	9.3902	10.8358	32.445	1.05128	3.29592	20.2309	0	12.8543	8.93101	3.25177	1.83071
PITA_41259	242.896	256.218	242.722	248.953	282.794	332.888	244.035	365.994	276.673	254.037	255.806	297.491
PITA_02340	177.883	80.4874	119.194	89.2237	162.948	103.272	48.0483	268.002	85.083	53.586	88.8816	136.388
PITA_47420	2.70888	0	0	0	0	0	0	0	0	0	0	0
PITA_24366	3.61183	2.68291	1.08358	1.24788	4.20511	12.085	0	1.18063	0.612108	0.992334	2.16784	1.83071
PITA_37122	277.208	219.999	105.107	99.2068	92.5125	194.459	177.02	224.319	149.354	234.191	423.813	170.256
PITA_00474	102.034	170.365	135.448	117.301	140.871	149.415	137.823	127.508	113.852	129.996	106.224	143.711
PITA_14933	2.70888	0	2.16716	0	0	0	0	0	0	0	0	8.23821
PITA_48085	50.5657	44.2681	0	16.2225	58.8716	23.0714	29.0819	20.0706	22.648	44.655	9.7553	35.6989
PITA_16987	949.913	979.263	967.638	1249.13	1027.1	1297.49	1048.21	1040.13	1081.59	991.342	995.04	1026.11
PITA_03280	65.013	64.3899	29.2567	51.7872	48.3588	53.8334	64.4859	47.225	48.9686	57.5554	41.189	48.5139
PITA_13168	36.1183	73.7801	58.5134	46.7956	57.8203	26.3674	25.2886	12.9869	26.9328	31.7547	32.5177	37.5296
PITA_32886	9.02959	24.1462	11.9194	53.0351	35.7435	23.0714	34.1396	31.8769	61.2108	22.8237	13.0071	21.0532
PITA_49234	0	0	0	0	0	0	0	0	0	0	0	0
PITA_35834	30.7006	22.8048	24.9224	29.9492	42.0511	18.6769	30.3463	51.9475	23.2601	23.816	14.091	39.3603
PITA_28936	323.259	331.34	327.242	321.954	299.614	243.898	270.588	289.253	290.751	287.777	256.889	292.914
PITA_12465	0	0	0	0	0	0	0	0	0	0	0	0
PITA_13783	6.32071	5.36583	3.25075	6.23942	7.35895	8.78912	10.1154	3.54188	3.67265	2.977	4.33569	7.32285
PITA_40935	0	0	1.08358	0	0	0	0	0	0	0	1.08392	0
PITA_48461	42.4391	68.4143	33.591	67.3857	77.7946	79.1021	75.8657	118.063	79.574	90.3024	65.0353	98.8585
PITA_00569	0	1.34146	2.16716	8.11124	3.15383	2.19728	3.79329	2.36125	6.12108	4.96167	0	4.57678
PITA_14565	0	0	0	0.623942	1.05128	0	1.26443	0	0	0	0	0
PITA_30645	511.978	476.217	446.436	401.819	171.358	314.211	550.027	186.539	375.834	461.435	423.813	188.563
PITA_45595	0	0	0	0	0	0	0	0	0	0	0	0
PITA_36640	1322.83	1271.7	1235.28	1146.81	864.151	1276.62	1012.81	1226.67	1138.52	1056.84	1390.67	843.958
PITA_03929	3.61183	1.34146	5.41791	0	3.15383	0	5.05772	1.18063	0	0	1.08392	0
PITA_00078	1.80592	0	0	0	0	0	0	0	1.83632	2.977	0	0
PITA_39572	88.49	77.8045	89.9373	106.07	98.8201	81.2994	88.51	144.036	84.4709	67.4787	102.973	111.673
PITA_23316	0	0	0	0	0	0	0	0	0	0	0	0
PITA_45118	263.664	236.096	203.713	226.491	258.614	368.045	365.42	238.486	276.061	375.102	244.966	268.199
PITA_32273	0	0	0	0	0	0	0	0	0	0	0	0
PITA_10945	0.902959	1.34146	3.25075	4.36759	0	1.09864	0	2.36125	0	2.977	0	0.915356
PITA_08371	29.7976	34.8779	31.4239	59.8984	70.4356	65.9184	53.106	102.714	82.6346	51.6014	52.0283	66.821
PITA_46033	14.4473	14.756	9.75224	6.86336	27.3332	37.3538	41.7262	57.8506	24.4843	16.8697	14.091	5.49214
PITA_44835	26.1858	20.1219	21.6716	24.9577	4.20511	31.8606	27.8174	3.54188	19.5875	43.6627	10.8392	8.23821
PITA_05705	205.875	205.243	191.794	179.071	268.076	190.065	187.136	292.795	156.088	128.011	201.609	258.13
PITA_33608	20.7681	14.756	13.003	21.838	22.0768	17.5782	29.0819	21.2513	12.8543	23.816	28.182	22.8839
PITA_32983	0.902959	0	0	0	0	0	0	0	0	0	0	0
PITA_01170	0.902959	2.68291	0	0	6.30767	1.09864	1.26443	0	0	0	1.08392	0
PITA_22217	46.9539	83.1703	110.525	132.9	238.64	106.568	201.044	164.107	88.7557	117.095	29.2659	136.388
PITA_09300	5905.35	5139.12	5123.17	4590.34	4236.65	4891.15	4764.37	5384.83	4686.3	4891.21	6111.15	4830.33
PITA_27202	96.6166	81.8289	269.812	300.74	139.82	117.555	35.404	61.3925	1.83632	4.96167	1233.5	24.7146
PITA_49438	0	0	0	0	0	0	0	0	0	0	0	0
PITA_10350	305.2	292.438	270.895	70.5054	32.5896	88.9899	92.3033	41.3219	66.1077	104.195	55.28	247.146
PITA_10585	0	0	0	0	0	2.19728	0	0	0	1.98467	0	0
PITA_33480	45.1479	37.5608	53.0955	29.3253	38.8973	14.2823	32.8752	61.3925	41.6233	96.2564	92.1334	48.5139
PITA_11872	1.80592	6.70728	2.16716	0	0	0	0	0	0.612108	0	0	2.74607
PITA_25727	79.4604	83.1703	114.86	53.659	57.8203	79.1021	110.005	36.5994	64.2713	97.2487	127.903	57.6674
PITA_05773	26.1858	17.4389	19.5045	31.821	23.1281	27.466	22.7597	22.4319	22.648	21.8313	19.5106	35.6989
PITA_32725	60.4982	16.0975	26.006	20.5901	0	35.1565	85.9812	27.1544	41.6233	49.6167	50.9443	7.32285
PITA_35323	0	0	0	0	0	0	0	0	0	0	0	0
PITA_50544	378.34	301.828	435.6	298.868	70.4356	331.789	123.914	397.871	355.023	175.643	238.463	200.463
PITA_24091	0	0	0	0	0	0	0	0	0	0	0	0
PITA_37500	0	0	4.33433	0	0	0	0	0	0	0	0	0
PITA_01568	0.902959	0	0	0	0	3.29592	2.52886	0	0	0	0	0
PITA_14537	3.61183	0	3.25075	5.61548	4.20511	5.4932	8.851	16.5288	11.6301	6.94634	5.41961	0.915356
PITA_30416	0	0	0	0	0	0	0	0	0	0	0	0
PITA_00686	37.0213	26.8291	10.8358	29.3253	9.4615	24.1701	31.6107	9.445	29.3812	35.724	42.273	10.9843
PITA_08860	571.573	441.339	480.027	376.237	278.589	375.735	371.742	286.892	366.653	470.366	530.038	277.353
PITA_15988	2.70888	84.5118	81.2686	8.11124	13.6666	143.922	16.4376	29.5156	28.7691	106.18	83.462	3.66142
PITA_42894	1527.81	1570.85	1557.11	1321.51	1464.43	1554.58	1555.25	1094.44	1439.07	1917.19	1478.47	1919.5
PITA_40381	210.389	226.706	250.307	259.56	214.461	197.755	180.813	304.601	228.316	214.344	228.708	234.331
PITA_48175	13.5444	0	2.16716	18.7183	12.6153	6.59184	0	0	11.0179	0	0	20.1378
PITA_47795	310.618	399.754	333.743	313.219	402.64	336.184	352.776	449.818	325.641	366.171	305.666	413.741
PITA_32219	6.32071	14.756	8.66865	11.231	15.7692	13.1837	15.1731	14.1675	11.6301	14.885	2.16784	9.15356
PITA_44416	0	0	0	0	0	0	0	0	0	0	0	0.915356
PITA_12668	0	0	0	0	0	0	0	0	0	0	0	0
PITA_43721	8.12663	10.7317	15.1701	14.9746	0	23.0714	13.9087	8.26438	15.9148	16.8697	23.8463	8.23821
PITA_05501	0	0	0	1.87183	0	0	0	0	0	0	1.08392	0
PITA_46954	0	0	0	0	0	0	0	0	0	0	0	0
PITA_41578	0	0	0	0	0	0	0	0	0	0	0	0
PITA_32815	8.12663	16.0975	15.1701	24.9577	12.6153	32.9592	8.851	12.9869	29.9933	24.8083	19.5106	134.557
PITA_02103	0	0	0	0	0	0	0	0	0	0	0	0
PITA_14424	1.80592	0	0	0	0	0	0	0	0	0	0	0
PITA_41380	147.182	160.975	163.621	107.318	155.589	109.864	163.111	59.0313	261.37	146.865	117.064	135.473
PITA_05348	94.8107	144.877	111.609	175.328	192.384	212.038	202.309	191.261	184.245	117.095	199.442	119.912
PITA_39530	683.54	686.826	601.388	639.54	587.664	624.028	649.917	658.789	661.077	660.894	761.997	610.543
PITA_14834	0	0	0	0	0	0	0	0	0	0	0	0
PITA_13143	0	0	0	0	0	0	0	0	0	1.98467	0	0
PITA_30627	57.7894	77.8045	57.4298	29.9492	31.5383	49.4388	50.5772	27.1544	48.3565	61.5247	39.0212	52.1753
PITA_15422	40.6331	187.804	88.8537	104.822	39.9486	7.69048	36.6684	63.7538	97.3252	17.862	96.469	40.2757
PITA_45417	0	0	0	0	0	0	1.26443	0	0	0	0	0
PITA_41355	24.3799	20.1219	39.0089	22.4619	63.0767	28.5646	25.2886	20.0706	23.2601	18.8543	29.2659	33.8682
PITA_47586	259.149	177.072	221.051	255.192	273.332	216.432	197.251	236.125	232.601	181.597	267.729	242.569
PITA_32268	0	0	0	0	0	0	0	0	0	0	0	0
PITA_26375	0	2.68291	1.08358	1.87183	0	0	1.26443	0	0	0	0	0
PITA_26114	0	0	0	0	0	0	0	0	0	0	0	0
PITA_01295	0	0	0	0	0	0	0	0	0	0	0	0
PITA_39827	1429.38	1148.29	1282.96	69.2576	63.0767	52.7347	64.4859	69.6569	91.2041	64.5017	66.1192	1321.77
PITA_05322	109.258	88.5361	83.4358	133.524	109.333	107.667	80.9235	102.714	89.3678	78.3944	70.4549	100.689
PITA_50904	0	0	1.08358	0	0	4.39456	0	0	0	0.992334	0	0
PITA_13041	96.6166	41.5852	60.6806	60.5224	65.1792	63.7211	53.106	132.23	93.0404	50.609	107.308	111.673
PITA_09357	0	0	0	0	0	0	0	0	0	0	0	0
PITA_40395	109.258	97.9263	121.361	136.643	136.666	207.643	122.65	225.499	145.07	90.3024	152.833	140.049
PITA_30403	2.70888	1.34146	0	0	0	0	0	3.54188	1.22422	1.98467	0	3.66142
PITA_26447	16.2533	21.4633	27.0895	25.5816	23.1281	23.0714	20.2309	15.3481	25.0964	34.7317	20.5945	10.9843
PITA_09104	36.1183	29.512	33.591	45.5478	29.4358	25.2687	27.8174	54.3088	21.4238	27.7853	36.8533	58.5828
PITA_18527	54.1775	46.951	36.8418	44.2999	31.5383	51.6361	45.5194	41.3219	44.0718	68.471	86.7138	63.1596
PITA_05055	0	0	0	0	0	0	0	0	0	0	0	0
PITA_32330	0	0	0	0	0	0	0	0	0	0	0	0
PITA_13662	612.206	659.997	761.758	618.95	509.87	597.66	590.488	396.69	766.359	870.277	650.353	471.408
PITA_14066	0	0	0	0	0	0	0	1.18063	0	0	0	0
PITA_50318	12.6414	18.7804	35.7582	29.3253	28.3845	30.7619	25.2886	18.89	29.3812	20.839	22.7624	41.191
PITA_03960	38.8272	46.951	57.4298	119.797	50.4613	93.3844	58.1637	89.7275	54.4776	92.2871	61.7835	56.7521
PITA_08443	0	0	0	0	0	0	0	0	0	0	0	0
PITA_07250	232.963	257.56	208.048	191.55	222.871	142.823	201.044	197.164	148.13	234.191	204.861	192.225
PITA_00481	15.3503	10.7317	14.0866	0	2.10256	2.19728	0	0	0	0	0	8.23821
PITA_21502	60.4982	42.9266	59.597	62.3942	35.7435	82.398	29.0819	38.9606	0	37.7087	30.3498	43.9371
PITA_32524	611.303	417.193	419.346	317.586	546.665	622.929	537.382	622.189	407.052	442.581	558.22	618.781
PITA_28377	0	0	0	0	0	0	0	0	0	0	0	0
PITA_41419	148.988	156.95	174.457	158.481	343.768	216.432	265.53	229.041	221.583	109.157	152.833	205.04
PITA_48952	4.51479	6.70728	7.58507	0.623942	1.05128	1.09864	0	0	0.612108	1.98467	3.25177	0
PITA_00854	0	0	0	0	0	0	0	0	0	0	0	0
PITA_48517	0	1.34146	4.33433	0	2.10256	1.09864	1.26443	0	0.612108	0.992334	3.25177	2.74607
PITA_23245	156.212	237.438	198.295	182.815	133.512	197.755	134.029	185.358	102.222	209.382	199.442	150.118
PITA_14697	0	0	4.33433	15.5985	0	0	6.32215	11.8063	3.06054	9.92334	0	3.66142
PITA_30204	0	2.68291	0	6.86336	4.20511	6.59184	0	0	15.3027	1.98467	0	0
PITA_49802	6.32071	16.0975	5.41791	4.36759	3.15383	1.09864	2.52886	0	7.9574	7.93867	3.25177	1.83071
PITA_22248	0	0	0	0	2.10256	0	0	2.36125	2.44843	0	0	0
PITA_01598	0	0	0	0	1.05128	2.19728	0	0	0	0	0	0
PITA_29489	55.9834	50.9754	41.1761	49.9154	78.8459	62.6225	50.5772	79.1019	47.1323	57.5554	32.5177	55.8367
PITA_20620	110.161	71.0972	108.358	102.326	81.9997	78.0035	75.8657	49.5863	83.2467	95.2641	107.308	107.097
PITA_50866	46.0509	48.2924	27.0895	6.23942	5.25639	2.19728	1.26443	8.26438	9.79373	7.93867	7.58745	7.32285
PITA_33182	0	1.34146	1.08358	0	0	0	0	3.54188	0	0	0	0.915356
PITA_40133	0	0	0	0	0	0	0	0	0	0	0	0
PITA_05424	0	0	0	0	0	0	0	0	0	0	0	0
PITA_27348	0	0	0	0	0	0	0	0	0	0	0	0.915356
PITA_50893	2.70888	10.7317	2.16716	0	3.15383	2.19728	1.26443	1.18063	1.22422	0	1.08392	0.915356
PITA_25918	669.995	492.315	478.943	491.666	361.64	446.048	527.267	399.051	529.473	608.301	858.466	529.991
PITA_40113	9.93255	2.68291	6.50149	0.623942	1.05128	4.39456	5.05772	3.54188	6.12108	9.92334	11.9231	4.57678
PITA_20522	129.123	163.658	134.364	107.942	128.256	108.765	146.674	122.785	107.119	113.126	117.064	153.78
PITA_04639	1498.01	1399.14	1217.95	2346.65	1211.07	2209.37	1284.66	1988.17	1348.47	1204.69	1858.93	967.531
PITA_14830	73.1397	69.7558	27.0895	4.99154	11.5641	31.8606	11.3799	14.1675	6.73319	14.885	0	23.7993
PITA_00646	0	0	0	0	0	0	0	0	0	0	0	0
PITA_44112	741.329	733.777	783.43	517.872	592.921	539.432	799.119	447.457	555.182	817.683	639.514	714.893
PITA_46220	46.0509	87.1947	80.185	99.8307	83.051	83.4967	96.0966	50.7669	73.453	65.494	47.6926	75.0592
PITA_33997	1617.2	2111.45	1923.36	2526.34	2148.81	2565.33	1902.97	3802.79	2621.05	1913.22	2767.25	2378.1
PITA_17083	5.41775	5.36583	6.50149	10.607	4.20511	10.9864	1.26443	1.18063	6.12108	3.96934	7.58745	6.40749
PITA_15902	103.84	97.9263	95.3552	111.686	90.4099	57.1293	106.212	103.895	81.4104	75.4174	74.7906	69.5671
PITA_37761	0	0	0	0	0	0	0	0	0	0	0	0
PITA_43576	4.51479	5.36583	4.33433	1.24788	0	1.09864	2.52886	1.18063	2.44843	0	0	0.915356
PITA_33130	138.153	116.707	169.039	88.5998	91.4612	99.9763	151.731	145.217	106.507	117.095	119.231	103.435
PITA_09463	232.06	293.779	243.806	324.45	566.639	241.701	346.454	914.985	482.341	40.6857	513.779	251.723
PITA_22794	2.70888	0	2.16716	0	0	0	7.58657	0	8.56951	2.977	3.25177	0
PITA_06039	66.8189	60.3656	71.5164	88.5998	117.743	84.5953	84.7167	81.4631	92.4283	82.3637	82.3781	105.266
PITA_24267	16.2533	4.02437	7.58507	21.214	11.5641	13.1837	5.05772	0	22.0359	0	16.2588	22.8839
PITA_17603	0	0	0	0	0	0	0	0	0	0	0	0
PITA_09148	0	0	0	0	0	0	0	0	0	0	0	0
PITA_44473	88.49	100.609	102.94	112.31	91.4612	93.3844	123.914	83.8244	71.6166	109.157	58.5318	107.097
PITA_02190	9.93255	16.0975	14.0866	16.2225	13.6666	14.2823	7.58657	0	13.4664	5.954	13.0071	11.8996
PITA_17095	0	0	0	0	0	0	0	0	0	0	0	0
PITA_42066	9.02959	5.36583	2.16716	0	14.7179	0	0	1.18063	5.50897	3.96934	19.5106	6.40749
PITA_17710	0	0	0	0	0	0	0	0	0	0	0	0
PITA_27890	119.191	151.585	200.463	126.036	269.127	152.711	139.087	127.508	183.02	140.911	155.001	224.262
PITA_12659	1507.04	1325.36	1318.72	1639.1	1579.02	1418.34	1282.13	1541.9	1421.93	1367.44	1722.35	1873.73
PITA_19764	24.3799	61.707	39.0089	29.3253	39.9486	92.2858	42.9906	20.0706	34.8902	80.379	48.7765	175.748
PITA_48049	26.1858	32.195	55.2627	92.3434	56.769	82.398	50.5772	92.0888	84.4709	48.6244	42.273	90.6203
PITA_23692	181.495	211.95	225.385	0	233.384	168.092	155.525	161.746	0	240.145	0	141.88
PITA_51057	117.385	89.8776	120.278	117.301	170.307	117.555	75.8657	220.777	123.646	110.149	112.728	199.548
PITA_12984	18.9621	20.1219	32.5075	18.7183	4.20511	7.69048	13.9087	18.89	13.4664	8.93101	19.5106	3.66142
PITA_38246	3.61183	10.7317	11.9194	5.61548	9.4615	5.4932	3.79329	7.08375	11.0179	5.954	15.1749	10.0689
PITA_34840	225.74	80.4874	149.534	74.2491	32.5896	80.2007	268.059	0	49.5807	310.601	202.693	20.1378
PITA_27065	95.7136	142.194	81.2686	67.3857	126.153	124.146	98.6255	0	105.283	113.126	69.371	81.4667
PITA_11945	3.61183	18.7804	7.58507	0.623942	2.10256	14.2823	13.9087	3.54188	22.648	0.992334	10.8392	0.915356
PITA_30224	36.1183	16.0975	17.3373	0	13.6666	62.6225	0	0	20.8117	0	61.7835	19.2225
PITA_05551	0	0	0	0	0	0	0	0	0	0	0	0
PITA_21468	0.902959	0	1.08358	1.24788	0	2.19728	0	3.54188	0	0	0	0.915356
PITA_25455	848.781	961.825	1001.23	946.52	850.484	994.269	1025.45	800.464	946.319	1147.14	1075.25	1118.57
PITA_43653	0.902959	1.34146	2.16716	0	0	0	1.26443	0	0	0.992334	0	0.915356
PITA_47044	1332.77	1291.82	1317.64	1199.84	1543.28	1346.93	1218.91	1393.14	1325.83	1313.85	1266.02	1492.03
PITA_14668	7.22367	22.8048	34.6746	34.3168	17.8717	26.3674	21.4953	44.8638	25.7085	13.8927	22.7624	10.9843
PITA_26679	150.794	142.194	197.212	125.412	170.307	135.133	152.996	155.843	137.112	163.735	212.449	263.623
PITA_21230	0	0	0	0	0	0	0	0	0	0	0	0
PITA_13517	7979.45	8891.18	7887.39	10562.7	10820.8	8625.43	7678.88	13319.8	8761.71	9592.89	8429.66	13083.2
PITA_26457	2.70888	4.02437	3.25075	0	0	0	1.26443	0	1.22422	0.992334	0	2.74607
PITA_44948	615.818	700.24	629.561	666.37	818.946	615.239	488.07	1492.31	547.225	897.07	817.277	955.632
PITA_12417	276.305	234.755	237.304	308.851	141.923	283.449	238.977	128.688	219.747	357.24	276.4	137.303
PITA_14714	1.80592	0	2.16716	0	0	2.19728	0	0	0	0	0	0
PITA_21873	507.463	472.193	456.188	451.734	517.229	430.667	495.656	435.651	531.922	561.661	459.583	508.023
PITA_35916	1.80592	0	5.41791	4.99154	2.10256	39.5511	13.9087	33.0575	11.0179	11.908	8.67138	31.1221
PITA_09903	0	0	0	0	0	0	0	2.36125	0	0	0	0
PITA_09827	0	0	1.08358	0	3.15383	0	0	0	0	0	0	14.6457
PITA_22566	30.7006	25.4877	22.7552	14.3507	14.7179	7.69048	13.9087	15.3481	15.3027	28.7777	10.8392	18.3071
PITA_47890	7.22367	8.04874	10.8358	11.231	8.41022	15.381	7.58657	8.26438	6.73319	5.954	2.16784	7.32285
PITA_18589	65.013	72.4387	35.7582	111.062	25.2307	26.3674	29.0819	171.191	102.222	24.8083	46.6086	25.63
PITA_15845	182.398	228.048	312.072	300.74	288.05	315.31	230.126	400.232	284.018	154.804	247.134	298.406
PITA_20947	0	0	0	1.24788	0	0	0	0	0	0	0	0
PITA_29384	0	0	1.08358	0	0	0	0	1.18063	0	0	0	0
PITA_10045	382.854	445.364	417.179	411.178	300.666	395.511	446.343	327.033	387.464	540.822	463.919	313.967
PITA_22458	0	0	1.08358	0	0	0	0	0	0	0	0	0
PITA_44809	14.4473	42.9266	26.006	18.0943	1.05128	16.4796	3.79329	33.0575	0	26.793	7.58745	3.66142
PITA_46351	135.444	128.78	171.206	167.216	117.743	113.16	102.419	210.151	110.179	97.2487	150.665	168.426
PITA_30081	0	0	0	0	0	0	0	0	0.612108	0	0	0
PITA_11126	81.2663	72.4387	75.8507	87.9758	97.7689	130.738	75.8657	90.9081	78.3498	65.494	105.14	92.451
PITA_12026	0	0	2.16716	0	1.05128	0	1.26443	0	0	0	0	0
PITA_03210	38.8272	20.1219	30.3403	92.3434	33.6409	87.8912	27.8174	59.0313	65.4956	83.356	5.41961	40.2757
PITA_31783	0	0	0	0	5.25639	1.09864	0	0	6.12108	0	0	2.74607
PITA_05213	0	0	0	0	1.05128	0	0	0	0	0	0	0
PITA_31225	304.297	304.511	302.319	277.654	694.895	418.582	299.67	421.483	332.375	687.687	748.99	1470.98
PITA_16380	0	2.68291	0	0	0	0	0	0	0	0	0	0.915356
PITA_50508	757.582	709.631	615.474	822.979	789.51	688.847	744.749	757.961	713.106	637.078	796.683	753.338
PITA_22646	0	0	0	0	0	0	0	0	0	0	0	0
PITA_50073	73.1397	68.4143	75.8507	85.48	44.1537	71.4116	104.948	40.1413	82.0225	88.3177	49.8604	48.5139
PITA_29213	1215.38	1609.75	1910.35	1226.67	2391.66	1429.33	715.667	1868.93	1650.24	1619.49	1960.81	2920.9
PITA_37956	0.902959	0	7.58507	0.623942	0	2.19728	0	0	0.612108	0.992334	2.16784	0
PITA_12325	215.807	81.8289	185.292	122.917	85.1535	109.864	122.65	168.829	95.4888	127.019	241.715	178.494
PITA_35163	0	0	0	0	0	0	0	0	0	0	0	0
PITA_28677	40.6331	44.2681	40.0925	66.1378	38.8973	35.1565	32.8752	49.5863	55.7018	50.609	44.4408	43.9371
PITA_09095	91.1988	122.073	232.97	97.3349	273.332	193.361	91.0389	257.376	114.464	301.67	172.344	620.611
PITA_22978	3.61183	2.68291	7.58507	0.623942	0	0	0	1.18063	1.22422	0.992334	2.16784	0.915356
PITA_16968	1368.89	1301.21	1389.15	1186.11	1251.02	1585.34	1426.28	1595.02	1245.03	1318.81	1352.73	1427.04
PITA_39663	16.2533	6.70728	3.25075	4.36759	5.25639	14.2823	12.6443	3.54188	2.44843	12.9003	24.9302	23.7993
PITA_18995	0	0	0	0	1.05128	2.19728	1.26443	0	0	0	0	0
PITA_05090	627.556	403.778	455.104	310.723	350.076	404.3	340.131	275.086	258.922	311.593	244.966	543.722
PITA_43713	3887.24	4496.56	4606.31	6542.03	11006.9	5358.07	4261.13	8275	3992.78	8132.18	8101.23	16038.9
PITA_16142	46.9539	36.2193	35.7582	24.9577	49.4101	29.6633	51.8416	35.4188	32.4417	43.6627	40.1051	28.376
PITA_30931	0	0	0	0	0	0	0	0	0	0	0	0
PITA_02865	0	0	0	0	0	0	0	0	0	0	0	0.915356
PITA_17420	110.161	152.926	117.027	107.942	121.948	124.146	117.592	114.521	121.197	122.057	89.9655	112.589
PITA_10311	413.555	111.341	239.472	446.742	222.871	271.364	207.366	36.5994	175.675	76.4097	133.322	32.9528
PITA_40067	61.4012	81.8289	69.3492	157.857	117.743	170.289	102.419	168.829	107.731	81.3714	176.679	89.7049
PITA_42215	514.686	261.584	568.88	232.106	392.127	448.245	400.824	128.688	335.435	385.026	461.751	308.475
PITA_08953	0	0	0	0	0	0	0	0	0	0	0	0
PITA_37977	0	0	0	0	0	0	0	0	0	0	0	0
PITA_42967	0.902959	2.68291	2.16716	0	0	0	0	0	0	0	2.16784	0.915356
PITA_05282	722.367	535.241	379.254	696.319	186.076	396.609	331.28	668.234	670.87	239.152	625.423	166.595
PITA_40707	68.6249	50.9754	42.2597	46.1717	45.205	58.2279	48.0483	63.7538	60.5987	48.6244	47.6926	43.0217
PITA_50787	1.80592	0	0	0	0	0	0	0	0	0	0	0
PITA_23877	244.702	319.267	267.645	285.141	440.486	302.126	297.141	409.677	308.502	205.413	265.561	261.792
PITA_50864	0	0	2.16716	0	0	0	0	0	0	0	0	0
PITA_19791	0.902959	0	1.08358	0	0	0	0	0	0	0	0	0
PITA_16358	413.555	325.974	360.833	508.513	355.332	381.228	337.603	402.593	385.628	384.033	548.464	270.03
PITA_27036	2.70888	1.34146	11.9194	1.24788	1.05128	2.19728	5.05772	1.18063	9.18162	5.954	1.08392	6.40749
PITA_16626	774.739	434.632	582.967	967.734	464.665	791.021	848.432	756.781	664.137	573.569	577.73	486.969
PITA_42664	0	0	0	0	0	0	0	0	0	0	0	0
PITA_29334	25.2828	29.512	43.3433	9.98307	9.4615	16.4796	18.9664	24.7931	23.8722	13.8927	48.7765	28.376
PITA_33880	7.22367	33.5364	15.1701	54.9069	16.8204	31.8606	15.1731	20.0706	26.3206	20.839	16.2588	14.6457
PITA_24188	59.5953	53.6583	62.8477	69.8815	98.8201	75.8062	51.8416	86.1856	62.435	64.5017	41.189	64.9903
PITA_33320	27.9917	0	2.16716	3.11971	4.20511	10.9864	5.05772	28.335	20.1996	16.8697	9.7553	11.8996
PITA_15166	0	0	0	1.24788	0	0	1.26443	0	0	0.992334	1.08392	2.74607
PITA_32940	0	0	1.08358	0	0	0	0	0	0	0	0	0
PITA_37471	0.902959	4.02437	0	0	3.15383	0	0	0	1.22422	0	0	10.0689
PITA_34861	26.1858	21.4633	21.6716	17.4704	55.7177	42.847	22.7597	23.6125	41.6233	27.7853	46.6086	43.9371
PITA_36362	50.5657	54.9997	40.0925	39.9323	51.5126	52.7347	56.8993	23.6125	44.6839	49.6167	34.6855	26.5453
PITA_12217	17.1562	14.756	27.0895	24.3337	57.8203	36.2551	20.2309	5.90313	34.278	25.8007	28.182	32.9528
PITA_25186	0	0	0	1.87183	0	0	1.26443	2.36125	2.44843	2.977	2.16784	1.83071
PITA_39831	23.4769	32.195	47.6776	28.0774	29.4358	20.8742	55.6349	21.2513	34.278	38.701	34.6855	25.63
PITA_47661	0	1.34146	1.08358	0	0	0	0	0	0	1.98467	1.08392	0
PITA_03587	444.256	490.973	533.122	365.006	473.075	365.847	376.8	487.598	458.469	560.669	805.354	518.092
PITA_10100	0	0	0	1.87183	0	0	0	0	0	0	0	0.915356
PITA_24919	123.705	292.438	209.131	438.007	1730.4	385.623	536.118	452.179	1707.78	484.259	1721.27	1812.41
PITA_41849	18.0592	10.7317	10.8358	17.4704	17.8717	5.4932	10.1154	15.3481	16.5269	11.908	11.9231	17.3918
PITA_05223	0	0	1.08358	0.623942	0	0	0	0	0	0	2.16784	0
PITA_48979	1926.01	1967.92	1888.68	1650.95	1803.99	1434.82	1876.41	1127.5	2113	1812	1608.54	1735.52
PITA_09028	644.713	689.509	768.259	814.244	670.715	755.865	670.147	480.514	613.332	549.753	758.745	400.926
PITA_06945	14.4473	8.04874	5.41791	6.23942	6.30767	21.9728	13.9087	12.9869	3.67265	13.8927	3.25177	16.4764
PITA_46345	0	0	0	0	0	0	0	0	0	0	0	0
PITA_46310	339.512	332.681	309.904	285.141	365.845	290.041	250.357	329.394	278.509	248.083	394.548	348.751
PITA_42409	0	0	0	0	0	0	0	0	0	0	0	0
PITA_05334	4.51479	0	4.33433	0	0	6.59184	8.851	7.08375	2.44843	7.93867	7.58745	19.2225
PITA_41116	0	0	0	0.623942	0	0	1.26443	1.18063	3.67265	0	0	0
PITA_44988	1246.08	1281.09	1207.11	1575.45	1389.79	1495.25	1229.03	1881.92	1340.52	1211.64	1255.18	1565.26
PITA_11474	0	0	0	0	0	0	0	0	0	0	0	0
PITA_09835	0	13.4146	17.3373	0	25.2307	10.9864	5.05772	11.8063	7.3453	3.96934	8.67138	0
PITA_10408	3.61183	2.68291	5.41791	3.11971	0	5.4932	1.26443	2.36125	0	8.93101	0	3.66142
PITA_12865	75.8485	114.024	65.0149	139.139	100.923	147.218	98.6255	151.12	77.7377	68.471	91.0494	91.5356
PITA_48447	0	0	0	0	0	0	0	0	0	0	0	0
PITA_19230	73.1397	37.5608	69.3492	122.917	78.8459	157.106	30.3463	212.513	110.792	47.632	65.0353	46.6832
PITA_32566	3.61183	5.36583	3.25075	3.11971	1.05128	3.29592	1.26443	2.36125	1.22422	3.96934	7.58745	0.915356
PITA_09394	0	0	1.08358	0	0	0	0	0	0	0	0	0
PITA_51189	0	1.34146	0	0	0	0	0	0	0	0	0	0
PITA_02537	2.70888	5.36583	2.16716	1.24788	0	1.09864	0	5.90313	0	0	5.41961	0.915356
PITA_51472	0.902959	1.34146	1.08358	4.99154	0	0	1.26443	0	0.612108	0	0	0.915356
PITA_39644	0	1.34146	0	0	1.05128	0	0	0	0	0	0	0
PITA_01502	0	1.34146	2.16716	2.49577	0	0	0	0	0.612108	0	2.16784	0
PITA_15511	639.295	570.119	652.316	805.509	750.613	802.007	598.075	838.244	702.088	681.733	854.13	798.191
PITA_26484	21.671	10.7317	34.6746	2.49577	5.25639	4.39456	2.52886	1.18063	2.44843	15.8773	24.9302	8.23821
PITA_17657	350.348	297.803	319.657	317.586	258.614	240.602	279.439	206.609	282.794	387.01	272.064	313.967
PITA_27319	1163.91	1167.07	1216.86	1073.18	1324.61	915.167	1134.19	898.456	1267.06	1084.62	999.376	1249.46
PITA_42300	5.41775	0	6.50149	0	1.05128	2.19728	2.52886	0	0	1.98467	1.08392	0
PITA_06500	3.61183	2.68291	3.25075	4.99154	4.20511	8.78912	1.26443	3.54188	3.06054	2.977	4.33569	3.66142
PITA_43902	2.70888	0	1.08358	1.24788	0	0	0	0	0	0	3.25177	0
PITA_25922	0	0	0	3.11971	0	8.78912	0	0	0.612108	0	0	0
PITA_36199	2.70888	1.34146	4.33433	0	0	0	0	2.36125	0	0	1.08392	0
PITA_06262	405.428	376.949	354.331	568.411	491.998	475.711	432.435	386.064	500.704	446.55	412.974	454.932
PITA_35840	25.2828	38.9022	55.2627	56.7787	76.7433	49.4388	42.9906	30.6963	61.2108	20.839	63.9514	59.4982
PITA_15632	1171.14	1366.94	1226.61	1508.69	1023.94	1221.69	1199.94	1224.31	1213.2	1228.51	1260.6	916.272
PITA_44957	0	0	0	32.445	0	9.88776	0	5.90313	23.2601	0	2.16784	30.2068
PITA_18971	0.902959	0	1.08358	0	0	0	1.26443	1.18063	0	0	0	0
PITA_02805	0.902959	0	0	0	0	0	0	0	0	0	0	0
PITA_24219	0	0	0	0	0	0	0	0	0	0	0	0.915356
PITA_00218	0	1.34146	0	4.99154	0	0	0	0	0	0	0	0
PITA_02670	42.4391	36.2193	35.7582	41.1802	65.1792	32.9592	36.6684	44.8638	54.4776	28.7777	41.189	72.3131
PITA_16151	17.1562	46.951	20.5881	38.0605	9.4615	39.5511	31.6107	37.78	22.648	21.8313	13.0071	10.0689
PITA_40097	354.863	342.071	339.161	157.233	192.384	160.401	149.203	149.939	214.238	150.835	177.763	426.556
PITA_44149	0	0	0	0	0	0	0	0	0	0	0	0
PITA_06854	0	0	0	0	0	0	0	0	0	0	0	0
PITA_06024	18.9621	18.7804	20.5881	18.7183	21.0256	31.8606	17.702	15.3481	9.18162	19.8467	23.8463	18.3071
PITA_19773	4.51479	4.02437	1.08358	3.11971	1.05128	0	0	0	4.28476	0.992334	6.50353	4.57678
PITA_39531	0	0	1.08358	0	0	0	0	0	0	0	0	0
PITA_35435	0	0	0	0	0	0	0	0	0	0	0	0
PITA_26024	6.32071	13.4146	17.3373	6.86336	11.5641	0	0	17.7094	14.6906	5.954	0	6.40749
PITA_39098	0	0	0	0	0	0	0	0	0	0	0	0
PITA_18803	0	0	0	0	0	0	0	0	0	0	0	0
PITA_34015	0	0	0	0	0	0	0	0	0	0	0	0
PITA_47640	0	0	0	0	0	0	0	0	0	0	0	0
PITA_23237	1.80592	0	0	0	1.05128	0	0	0	0	0	1.08392	0
PITA_47195	159.824	132.804	169.039	135.395	139.82	196.657	126.443	122.785	151.191	146.865	164.756	207.786
PITA_17878	29.7976	71.0972	63.9313	109.814	111.435	105.469	73.3369	54.3088	91.8162	54.5784	37.9373	70.4824
PITA_30837	826.207	800.85	802.934	1135.57	923.022	1040.41	729.576	1615.1	989.779	719.442	1070.91	1104.83
PITA_46724	0	2.68291	0	0	0	0	0	3.54188	3.06054	0	0	0
PITA_24594	6.32071	4.02437	6.50149	8.73519	2.10256	3.29592	2.52886	0	0.612108	4.96167	6.50353	3.66142
PITA_02580	2.70888	0	0	0	0	1.09864	1.26443	1.18063	1.22422	0	1.08392	0
PITA_43535	0.902959	2.68291	1.08358	0.623942	0	1.09864	1.26443	0	0.612108	1.98467	0	0.915356
PITA_28619	48.7598	258.901	131.113	292.005	132.461	353.762	517.151	100.353	214.238	615.247	229.791	179.41
PITA_37997	74.0426	100.609	85.603	75.497	109.333	76.9048	77.1302	83.8244	75.9014	100.226	92.1334	85.1281
PITA_33333	0	0	0	0	0	0	0	0	0	0	0	0
PITA_21215	319.647	311.218	250.307	604.6	261.768	864.63	646.123	591.493	484.79	738.296	627.591	108.927
PITA_09909	8.12663	5.36583	6.50149	0	0	16.4796	6.32215	0	3.67265	7.93867	8.67138	0
PITA_16044	22.574	22.8048	17.3373	9.35913	3.15383	18.6769	12.6443	14.1675	7.3453	26.793	47.6926	9.15356
PITA_35889	0	0	7.58507	0	0	0	0	0	0	0	0	0
PITA_26365	5.41775	0	9.75224	12.4788	2.10256	2.19728	2.52886	2.36125	9.79373	4.96167	1.08392	8.23821
PITA_17459	219.419	189.145	199.379	164.097	163.999	142.823	161.847	87.3663	143.233	225.26	156.085	190.394
PITA_16959	33.4095	29.512	28.1731	14.9746	10.5128	35.1565	72.0725	48.4056	53.2534	35.724	45.5247	10.9843
PITA_00449	0	0	0	0	0	0	0	0	0	0	0	0
PITA_39574	0	0	0	0	0	0	0	0	0	0	0	0
PITA_00301	0	0	1.08358	0	4.20511	1.09864	0	0	0	0	0	0
PITA_26887	55.0805	67.0728	61.7642	21.838	13.6666	17.5782	34.1396	7.08375	21.4238	21.8313	20.5945	10.9843
PITA_04512	373.825	376.949	360.833	463.589	581.357	339.48	403.353	446.276	510.498	341.363	488.849	446.694
PITA_33080	1194.61	1120.12	1158.35	1054.46	1082.82	726.201	1074.76	502.946	1180.76	1227.52	1125.11	1251.29
PITA_27417	0	0	0	0	0	0	0	0	0	0	0	0
PITA_32619	9.93255	17.4389	9.75224	9.35913	1.05128	8.78912	10.1154	43.6831	5.50897	21.8313	37.9373	15.5611
PITA_24663	145.376	148.902	127.863	116.677	127.205	124.146	141.616	105.076	132.827	120.072	170.176	151.034
PITA_08139	94.8107	89.8776	76.9343	110.438	64.128	56.0307	75.8657	79.1019	112.628	101.218	108.392	56.7521
PITA_32852	64.1101	63.0485	53.0955	63.0181	55.7177	53.8334	67.0147	42.5025	61.8229	72.4404	54.1961	59.4982
PITA_31380	0	0	0	0	0	0	0	0	0	0	0	0
PITA_39109	266.373	311.218	275.23	152.242	185.025	116.456	147.938	139.314	115.076	133.965	131.155	273.691
PITA_30152	0	0	0	0	0	0	0	0	0	0	0	0
PITA_31892	12.6414	0	2.16716	7.4873	4.20511	5.4932	3.79329	0	6.12108	3.96934	2.16784	7.32285
PITA_01357	298.879	364.876	277.397	239.594	251.255	435.062	375.535	415.58	319.52	330.447	295.911	258.13
PITA_23420	0.902959	0	0	0	0	0	0	0	0	0	0	0
PITA_14759	509.269	112.682	365.167	37.4365	7.35895	20.8742	169.433	27.1544	26.9328	49.6167	104.057	1.83071
PITA_00953	0	0	0	0.623942	0	0	0	0	0	0	0	0
PITA_46255	0.902959	0	1.08358	0	1.05128	3.29592	5.05772	0	0	0	0	0
PITA_33592	49.6627	21.4633	40.0925	11.8549	23.1281	6.59184	18.9664	35.4188	7.3453	15.8773	20.5945	55.8367
PITA_40521	6.32071	17.4389	0	15.5985	3.15383	3.29592	10.1154	0	4.28476	2.977	1.08392	0.915356
PITA_32122	725.076	618.412	667.486	446.118	376.358	448.245	313.578	428.567	389.301	362.202	315.421	664.549
PITA_37887	7.22367	2.68291	4.33433	5.61548	5.25639	4.39456	3.79329	5.90313	10.4058	0.992334	6.50353	0.915356
PITA_11410	5.41775	5.36583	2.16716	13.7267	8.41022	9.88776	10.1154	11.8063	9.18162	6.94634	5.41961	4.57678
PITA_00340	29.7976	30.8535	33.591	8.73519	8.41022	2.19728	21.4953	42.5025	13.4664	34.7317	4.33569	1.83071
PITA_48843	131.832	205.243	211.298	41.1802	121.948	96.6803	68.2792	105.076	80.7983	126.026	128.987	162.018
PITA_01307	123.705	87.1947	120.278	66.7618	35.7435	50.5375	50.5772	41.3219	47.1323	98.2411	220.036	54.006
PITA_49630	0	0	0	0	0	0	0	0	0	0	0	0
PITA_16010	0	0	0	0	0	0	0	0	0	0	0	0
PITA_22334	0	0	0	0	0	0	0	0	0	0	0	0
PITA_36113	409.04	189.145	226.469	114.805	56.769	306.521	257.944	80.2825	182.408	196.482	169.092	46.6832
PITA_01415	33.4095	0	30.3403	17.4704	8.41022	25.2687	11.3799	27.1544	20.8117	34.7317	5.41961	43.0217
PITA_00049	0	0	0	0	0	0	0	0	0	0	0	0
PITA_50667	20.7681	28.1706	15.1701	14.9746	14.7179	21.9728	20.2309	9.445	11.0179	24.8083	10.8392	8.23821
PITA_36034	921.018	894.752	795.349	808.005	907.253	1391.98	976.139	1028.32	782.274	1193.78	890.984	1146.94
PITA_31972	39.7302	29.512	36.8418	21.838	0	12.085	10.1154	0	15.3027	31.7547	8.67138	16.4764
PITA_47757	557.126	759.265	391.173	0	210.256	379.031	103.683	268.002	115.076	254.037	0	522.668
PITA_04753	20.7681	24.1462	20.5881	14.3507	35.7435	20.8742	24.0242	34.2381	29.3812	13.8927	23.8463	35.6989
PITA_18743	1298.45	1061.09	1091.17	1105.63	974.535	1101.94	1304.89	1227.85	989.166	1230.49	1135.95	998.654
PITA_31846	0	0	0	1.24788	0	0	0	0	0.612108	0	0	0
PITA_10524	5.41775	5.36583	10.8358	19.9661	7.35895	8.78912	7.58657	17.7094	1.83632	11.908	2.16784	0.915356
PITA_04783	59.5953	77.8045	143.033	105.446	148.23	126.344	78.3946	67.2956	137.724	189.536	162.588	154.695
PITA_43929	288.947	338.047	318.573	252.073	209.204	210.939	241.506	166.468	219.747	216.329	145.246	261.792
PITA_02531	0	0	2.16716	0	0	0	0	0	0	0	0	0
PITA_06165	0	0	1.08358	0	3.15383	0	0	0	0	0	0	0
PITA_41669	14.4473	18.7804	14.0866	9.35913	10.5128	26.3674	15.1731	9.445	12.2422	2.977	6.50353	11.8996
PITA_04593	0	0	0	0	0	0	0	0	0	0	0	0
PITA_01830	18.0592	61.707	13.003	9.35913	8.41022	34.0579	16.4376	4.7225	26.3206	1.98467	1.08392	2.74607
PITA_03149	5.41775	6.70728	5.41791	0.623942	0	2.19728	1.26443	1.18063	6.12108	4.96167	0	1.83071
PITA_25355	20.7681	21.4633	24.9224	0.623942	2.10256	3.29592	1.26443	0	4.28476	1.98467	0	11.8996
PITA_26072	0	0	0	0	0	0	0	0	0	0	0	0
PITA_17598	5.41775	13.4146	10.8358	19.9661	24.1794	19.7755	16.4376	8.26438	20.1996	69.4634	17.3428	42.1064
PITA_06664	41.5361	79.146	124.612	79.8646	124.051	51.6361	41.7262	53.1281	58.1503	101.218	105.14	99.7738
PITA_34321	985.128	613.046	759.591	366.878	580.306	837.164	658.768	188.9	486.626	2074.97	1731.02	342.343
PITA_02295	0	0	0	0	0	0	0	0	0	0	0	0
PITA_36194	7.22367	20.1219	8.66865	0	0	0	3.79329	3.54188	0	0	0	0
PITA_12921	2.70888	0	3.25075	0	1.05128	3.29592	7.58657	1.18063	3.06054	1.98467	4.33569	0
PITA_38343	10.8355	24.1462	8.66865	8.73519	22.0768	4.39456	7.58657	0	0	30.7624	0	64.9903
PITA_42245	12.6414	20.1219	6.50149	3.74365	12.6153	2.19728	3.79329	2.36125	4.28476	3.96934	2.16784	22.8839
PITA_27856	16.2533	48.2924	27.0895	26.8295	39.9486	39.5511	44.255	40.1413	36.1144	20.839	19.5106	23.7993
PITA_08579	205.875	205.243	236.221	199.661	218.666	181.276	242.77	174.733	225.868	217.321	305.666	205.955
PITA_22814	1.80592	1.34146	0	0	0	0	0	0	0	0	2.16784	0
PITA_32013	0	0	0	0	1.05128	1.09864	2.52886	0	0	0	0	0
PITA_10148	0	0	0	0	0	0	0	0	0	0	0	0
PITA_47639	46.0509	75.1216	46.594	112.31	107.23	99.9763	65.7503	54.3088	84.4709	56.563	66.1192	100.689
PITA_34595	0	0	0	0	0	1.09864	0	0	0	0	0	0
PITA_11572	1.80592	0	1.08358	1.87183	1.05128	1.09864	1.26443	0	0.612108	2.977	0	2.74607
PITA_26189	360.281	528.534	459.439	834.21	603.434	562.504	457.723	663.511	828.794	463.42	499.688	778.053
PITA_10575	260.052	281.706	243.806	302.612	334.306	280.153	256.679	302.24	380.119	258.007	226.54	284.676
PITA_07327	0	0	0	0	0	0	0	0	0	0	0	0
PITA_35192	0	1.34146	0	0	0	0	0	0	1.83632	0	0	0.915356
PITA_02605	0	1.34146	2.16716	0	1.05128	0	0	0	0.612108	3.96934	0	1.83071
PITA_21408	230.254	167.682	106.191	34.9407	198.692	67.0171	73.3369	297.518	66.7198	118.088	138.742	108.012
PITA_35500	5.41775	1.34146	5.41791	0	0	2.19728	0	0	0	1.98467	2.16784	1.83071
PITA_29873	758.485	664.021	580.8	532.846	625.51	415.286	684.056	655.247	725.348	451.512	798.85	865.927
PITA_27273	73.1397	111.341	95.3552	145.378	109.333	109.864	126.443	120.424	140.173	125.034	52.0283	92.451
PITA_02682	1873.64	1916.94	1949.36	2055.26	2334.89	1787.49	1961.13	1748.51	2011.39	1847.73	1987.91	2834.86
PITA_23676	14.4473	2.68291	15.1701	8.11124	16.8204	12.085	10.1154	8.26438	18.9753	24.8083	21.6784	21.9685
PITA_45252	0	0	0	0	0	0	0	0	0	0	0	0
PITA_47067	46.0509	53.6583	48.7612	39.9323	62.0254	39.5511	44.255	37.78	66.7198	36.7164	40.1051	51.2599
PITA_07189	0	0	0	0	0	0	0	0	0	0	0	0
PITA_28492	79.4604	97.9263	91.0209	115.429	123	71.4116	110.005	99.1725	108.343	119.08	114.896	128.15
PITA_14395	0	0	0	0	0	0	0	0	0	0	0	0
PITA_46749	35.2154	17.4389	31.4239	4.36759	0	9.88776	18.9664	11.8063	11.0179	10.9157	13.0071	2.74607
PITA_44658	1228.02	1568.16	1721.81	1338.36	1977.45	1219.49	1318.8	1290.42	1409.07	1788.19	1251.93	1712.63
PITA_28893	0	0	0	63.6421	43.1024	0	42.9906	110.979	74.6772	0	126.819	47.5985
PITA_46450	214.001	241.462	167.955	144.755	43.1024	219.728	236.448	110.979	239.334	324.493	264.477	54.006
PITA_48003	0	0	0	0	0	0	2.52886	0	0	0	0	0
PITA_31816	0	0	0	0.623942	0	0	1.26443	1.18063	0	0.992334	0	0
PITA_39028	0	0	0	0	0	0	0	3.54188	0	0	6.50353	0
PITA_02314	9.02959	12.0731	7.58507	4.36759	13.6666	13.1837	15.1731	5.90313	9.79373	10.9157	7.58745	7.32285
PITA_30263	0	0	0	0	0	0	0	0	0	0	0	0
PITA_20007	0	0	0	0	0	0	0	0	0	0	0	0
PITA_18825	0	0	0	0	0	0	0	0	0	0	0	0
PITA_31600	125.511	107.317	73.6836	77.3688	136.666	185.67	128.972	133.411	124.258	76.4097	86.7138	40.2757
PITA_35594	739.523	729.753	670.737	1011.41	950.355	856.939	685.321	785.116	924.895	712.496	663.36	1021.54
PITA_48941	219.419	320.608	257.892	469.828	391.075	538.334	434.964	485.237	482.953	308.616	359.862	397.265
PITA_09620	0	0	0	0	0	0	0	0	0	0	0	0
PITA_46424	78.5574	103.292	121.361	129.156	101.974	93.3844	106.212	69.6569	109.567	105.187	56.3639	64.9903
PITA_31752	220.322	68.4143	169.039	171.584	105.128	118.653	98.6255	250.293	55.0897	96.2564	163.672	112.589
PITA_07261	60.4982	41.5852	24.9224	0	0	0	0	11.8063	0	3.96934	21.6784	0
PITA_15693	0.902959	0	1.08358	0	0	0	0	0	0	0	0	0
PITA_36277	25945.6	19927.3	19877.2	17882.8	15382.3	18991.1	18894.4	19635	16243.5	19226.5	23013.8	15998.6
PITA_08335	630.265	796.825	843.027	817.364	755.869	861.334	850.961	942.139	757.178	669.825	805.354	673.702
PITA_33861	69.5278	107.317	79.1015	14.3507	21.0256	17.5782	44.255	4.7225	14.0785	17.862	6.50353	79.636
PITA_16907	26.1858	5.36583	7.58507	16.8464	6.30767	5.4932	5.05772	11.8063	26.9328	19.8467	13.0071	27.4607
PITA_15248	0	0	0	0	0	0	0	0	0	0	0	0
PITA_09674	23.4769	28.1706	18.4209	41.8041	8.41022	27.466	35.404	23.6125	15.3027	14.885	6.50353	17.3918
PITA_16911	0	0	0	0	0	0	0	0	0	0	0	0
PITA_05283	1496.2	1635.24	1619.95	1744.54	2027.92	1428.23	2088.84	1069.65	2083	1804.06	1507.74	1622.01
PITA_12303	37.0213	20.1219	48.7612	23.7098	72.5382	23.0714	34.1396	10.6256	20.8117	76.4097	42.273	75.9746
PITA_33450	603.176	812.923	664.236	925.306	1290.97	928.351	777.624	773.309	1071.19	655.933	501.856	813.752
PITA_03658	0	0	0	0	0	0	0	0	0	1.98467	0	1.83071
PITA_27671	462.315	445.364	404.176	446.742	530.895	638.31	440.021	768.587	418.07	560.669	587.486	610.543
PITA_47996	0	0	0	0	0	0	0	0	0	0	0	0
PITA_03134	74.9456	80.4874	66.0985	98.5828	79.8971	51.6361	59.4282	70.8375	66.7198	77.402	86.7138	102.52
PITA_36055	0	0	0	0	0	0	0	0	0	0	0	0
PITA_23627	146.279	53.6583	151.701	70.5054	108.282	82.398	68.2792	67.2956	41.6233	79.3867	55.28	152.864
PITA_04618	116.482	107.317	79.1015	136.643	93.5638	95.5817	83.4523	94.45	105.283	103.203	148.497	83.2974
PITA_30492	157.115	225.365	293.651	200.909	337.46	249.391	257.944	273.905	287.691	399.911	417.31	227.924
PITA_00671	1017.63	749.874	735.752	936.537	756.92	724.004	561.407	874.843	741.263	810.737	1194.48	841.212
PITA_36644	107.452	67.0728	80.185	51.1632	53.6152	62.6225	116.327	55.4894	85.6951	123.049	95.3851	50.3446
PITA_48689	3.61183	10.7317	9.75224	6.23942	4.20511	4.39456	5.05772	3.54188	3.06054	13.8927	11.9231	0.915356
PITA_02331	47.8568	72.4387	23.8388	71.1294	12.6153	50.5375	35.404	86.1856	17.7511	105.187	19.5106	12.815
PITA_03358	6.32071	4.02437	13.003	10.607	4.20511	7.69048	6.32215	3.54188	4.28476	12.9003	5.41961	3.66142
PITA_43512	375.631	421.217	344.579	405.562	449.947	360.354	381.858	650.524	372.774	376.095	399.967	513.515
PITA_29677	26.1858	0	28.1731	4.99154	0	8.78912	13.9087	0	0	8.93101	50.9443	17.3918
PITA_13346	5.41775	9.3902	2.16716	6.23942	3.15383	3.29592	5.05772	10.6256	5.50897	4.96167	8.67138	4.57678
PITA_05819	1.80592	1.34146	3.25075	0.623942	7.35895	0	0	7.08375	6.12108	0	7.58745	1.83071
PITA_09628	0	0	0	0	0	0	0	0	0	0	0	0
PITA_38907	1.80592	1.34146	3.25075	1.24788	0	2.19728	0	0	6.12108	0	0	0.915356
PITA_19247	5.41775	16.0975	123.528	16.2225	114.589	10.9864	59.4282	41.3219	50.1929	13.8927	30.3498	3.66142
PITA_29300	0	0	0	0	0	0	0	0	0	0	0	0
PITA_35095	1.80592	2.68291	6.50149	10.607	6.30767	3.29592	3.79329	2.36125	0.612108	14.885	11.9231	10.0689
PITA_29817	10.8355	2.68291	5.41791	0	2.10256	3.29592	3.79329	0	4.89686	0.992334	1.08392	5.49214
PITA_17660	27.0888	34.8779	41.1761	64.266	58.8716	40.6497	44.255	44.8638	44.6839	37.7087	17.3428	23.7993
PITA_19980	0.902959	0	0	0	0	0	0	0	1.22422	0	0	0
PITA_35949	177.883	126.097	191.794	133.524	109.333	135.133	155.525	103.895	132.215	176.635	94.3012	80.5513
PITA_00818	0	0	0	1.24788	0	0	0	1.18063	0	0	0	0.915356
PITA_42734	8.12663	4.02437	3.25075	3.74365	0	7.69048	2.52886	8.26438	2.44843	1.98467	8.67138	0
PITA_14070	407.234	554.022	523.37	542.206	486.742	619.633	537.382	492.321	545.388	476.32	442.24	540.06
PITA_40926	51.4686	57.6826	82.3522	94.2152	109.333	87.8912	97.361	40.1413	91.8162	67.4787	73.7067	45.7678
PITA_32926	285.335	295.12	345.663	574.65	459.409	554.813	391.973	554.894	486.626	388.995	388.044	556.537
PITA_49599	6.32071	4.02437	9.75224	14.9746	13.6666	1.09864	10.1154	18.89	8.56951	1.98467	6.50353	8.23821
PITA_26218	3669.62	3792.3	3761.11	2659.24	3961.22	2508.2	3403.84	1886.64	3162.15	4468.48	3284.28	4353.43
PITA_25095	337.707	311.218	276.313	309.475	301.717	344.973	266.795	469.889	288.915	271.899	347.939	292.914
PITA_31496	0	0	0	0	0	0	0	0	0	0	0	0
PITA_11204	0	0	2.16716	0	0	0	0	14.1675	1.83632	0	0	0
PITA_00267	74.9456	80.4874	69.3492	124.164	83.051	115.357	99.8899	115.701	98.5494	114.118	155.001	149.203
PITA_21518	318.744	311.218	314.239	268.295	284.896	216.432	281.968	244.389	267.491	297.7	254.722	412.826
PITA_03726	0	0	0	0	0	0	0	0	0	0	0	0
PITA_09542	1.80592	0	1.08358	1.24788	0	15.381	0	0	3.67265	0.992334	1.08392	3.66142
PITA_01590	306.103	114.024	158.203	50.5393	5.25639	108.765	65.7503	74.3794	40.3991	50.609	70.4549	38.445
PITA_25418	0.902959	2.68291	0	0	0	0	1.26443	0	0.612108	0	0	0
PITA_03913	0	57.6826	42.2597	42.428	76.7433	0	0	134.591	86.3072	144.881	32.5177	25.63
PITA_25984	344.93	283.047	340.245	387.468	513.024	428.47	314.843	479.334	322.581	412.811	422.73	563.859
PITA_18646	4.51479	0	0	0	0	4.39456	0	1.18063	0	14.885	1.08392	11.8996
PITA_05513	0	0	0	0	0	0	0	0	1.22422	0.992334	0	0
PITA_41502	0	0	0	0	0	0	0	0	0	0	0	0
PITA_40788	266.373	296.462	265.478	242.089	242.845	299.929	241.506	296.337	272.388	304.647	262.309	221.516
PITA_20681	0	1.34146	2.16716	0.623942	2.10256	2.19728	1.26443	5.90313	1.22422	0	2.16784	1.83071
PITA_29002	0	0	0	0	0	0	0	0	0	0	0	0
PITA_03830	0	0	0	0	0	0	0	0	0	0.992334	0	0
PITA_45750	97.5195	140.853	89.9373	68.0097	23.1281	45.0443	75.8657	30.6963	69.1682	36.7164	37.9373	12.815
PITA_00509	0	0	0	0	0	0	0	0	0	2.977	0	0
PITA_22097	0	0	0	0	0	0	0	0	0	0	0	0
PITA_07926	484.889	653.289	599.221	739.995	824.202	789.922	570.258	1168.82	684.337	453.497	664.444	611.458
PITA_19340	518.298	494.998	575.382	670.738	1078.61	903.082	579.109	1599.75	782.886	58.5477	1031.89	447.609
PITA_19648	14.4473	20.1219	23.8388	3.74365	0	0	13.9087	0	2.44843	0	2.16784	0
PITA_41392	21.671	24.1462	36.8418	66.1378	53.6152	34.0579	29.0819	10.6256	30.6054	48.6244	23.8463	37.5296
PITA_01360	5.41775	5.36583	1.08358	3.11971	3.15383	4.39456	0	0	0	2.977	2.16784	2.74607
PITA_36415	0	0	0	0	0	0	0	0	0	0	0	0
PITA_18214	0	0	0	0	0	1.09864	0	4.7225	0	0	0	0
PITA_33169	55.0805	81.8289	87.7701	59.2745	47.3075	88.9899	65.7503	61.3925	87.5314	51.6014	78.0424	73.2285
PITA_18794	15.3503	4.02437	2.16716	3.11971	1.05128	0	2.52886	1.18063	0	2.977	1.08392	2.74607
PITA_09718	161.63	36.2193	55.2627	145.378	73.5895	180.177	54.3704	60.2119	72.2287	295.716	117.064	89.7049
PITA_20161	285.335	368.901	327.242	328.193	331.153	210.939	308.521	145.217	348.289	318.539	202.693	268.199
PITA_20822	0.902959	0	4.33433	0	0	0	1.26443	0	0	0	0	0
PITA_11906	106.549	242.804	333.743	194.67	309.076	296.633	316.107	268.002	246.68	110.149	80.2102	49.4292
PITA_11008	9.93255	9.3902	17.3373	3.11971	4.20511	3.29592	2.52886	4.7225	1.83632	14.885	6.50353	3.66142
PITA_44256	2.70888	0	1.08358	3.74365	1.05128	2.19728	1.26443	2.36125	0	3.96934	0	0.915356
PITA_44565	143.57	131.463	146.284	79.8646	55.7177	97.779	98.6255	113.34	83.8588	131.98	159.337	111.673
PITA_14073	16.2533	29.512	57.4298	38.6844	28.3845	64.8198	34.1396	24.7931	20.8117	41.678	26.0141	66.821
PITA_05288	1.80592	0	0	1.24788	4.20511	1.09864	0	0	0	1.98467	0	0
PITA_04874	1465.5	774.021	1073.83	608.967	743.254	707.524	816.821	698.93	658.016	1398.2	1450.29	1444.43
PITA_24848	324.162	362.193	282.815	346.288	288.05	382.327	346.454	348.284	371.55	285.792	338.184	302.068
PITA_02271	0	0	0	0	1.05128	0	1.26443	0	0	0	0	0
PITA_01853	0	0	0	0	0	0	0	0	2.44843	0	0	0
PITA_46873	0	0	0	0	0	18.6769	1.26443	2.36125	3.67265	3.96934	0	0
PITA_38128	10.8355	5.36583	7.58507	6.23942	7.35895	3.29592	1.26443	14.1675	3.06054	3.96934	18.4267	10.9843
PITA_29615	0	0	0	0	0	0	0	0	0	0	0	0
PITA_22826	123.705	305.852	138.698	492.29	503.562	346.072	433.699	861.856	463.978	167.704	315.421	343.259
PITA_13497	0	0	1.08358	1.24788	1.05128	2.19728	2.52886	1.18063	0.612108	1.98467	1.08392	1.83071
PITA_23506	158.018	289.755	231.886	310.099	237.589	196.657	199.78	123.966	282.182	229.229	136.574	190.394
PITA_15426	0.902959	0	1.08358	0	5.25639	2.19728	10.1154	1.18063	1.22422	0.992334	6.50353	0.915356
PITA_35934	8.12663	1.34146	13.003	19.9661	2.10256	18.6769	2.52886	3.54188	0.612108	11.908	5.41961	6.40749
PITA_15285	43.342	56.3412	56.3462	102.95	83.051	67.0171	78.3946	90.9081	99.7736	53.586	76.9585	54.9214
PITA_05638	375.631	305.852	214.549	333.809	227.076	413.089	466.574	155.843	434.597	663.871	472.59	197.717
PITA_30041	77.6544	92.5605	99.6895	159.105	147.179	166.993	80.9235	118.063	126.706	100.226	66.1192	116.25
PITA_03656	20.7681	22.8048	19.5045	6.86336	15.7692	10.9864	16.4376	4.7225	11.0179	11.908	10.8392	14.6457
PITA_10803	0	0	0	0	0	0	0	0	0	0	0	0
PITA_15671	73.1397	99.2678	104.024	71.7533	50.4613	72.5103	79.659	29.5156	96.7131	63.5094	53.1122	36.6142
PITA_08510	13.5444	21.4633	8.66865	14.9746	10.5128	10.9864	8.851	12.9869	18.3632	11.908	10.8392	20.1378
PITA_16447	4.51479	0	0	0	0	0	3.79329	0	0.612108	0	0	0
PITA_40938	1.80592	1.34146	4.33433	2.49577	10.5128	0	10.1154	2.36125	4.28476	8.93101	3.25177	10.0689
PITA_18282	688.957	706.948	817.021	569.035	746.407	549.32	835.788	533.643	651.895	848.445	642.766	814.667
PITA_02425	915.6	1018.17	992.561	917.195	1241.56	818.487	1035.57	742.613	1087.1	1089.58	860.634	1178.06
PITA_31682	21.671	30.8535	19.5045	81.1124	142.974	191.163	59.4282	119.243	116.301	97.2487	61.7835	155.611
PITA_29028	1.80592	4.02437	0	2.49577	0	3.29592	2.52886	0	0	0	0	0.915356
PITA_29836	0	2.68291	2.16716	0.623942	1.05128	1.09864	0	1.18063	0	0	0	0
PITA_33774	22.574	22.8048	19.5045	18.0943	25.2307	24.1701	39.1973	33.0575	23.2601	15.8773	20.5945	21.9685
PITA_36527	0	0	0	0	0	0	0	0	0	0	0	0
PITA_06768	18.9621	10.7317	8.66865	32.445	26.282	16.4796	32.8752	48.4056	18.3632	3.96934	44.4408	10.0689
PITA_44552	25.2828	21.4633	30.3403	59.8984	19.9743	34.0579	30.3463	22.4319	42.2355	32.747	30.3498	21.0532
PITA_29586	0	0	0	0	0	0	0	0	0	0	0	0
PITA_41949	2.70888	10.7317	15.1701	13.7267	4.20511	16.4796	15.1731	0	0	19.8467	44.4408	3.66142
PITA_41230	0	0	0	0	0	0	0	0	0	0	0	0
PITA_10439	3.61183	2.68291	2.16716	0	2.10256	0	0	0	0.612108	4.96167	0	0
PITA_10389	126.414	163.658	156.036	175.952	222.871	151.612	212.424	262.099	151.191	76.4097	187.518	184.902
PITA_39512	85.7811	87.1947	117.027	95.4631	87.2561	91.1871	61.957	132.23	107.119	63.5094	99.7208	147.372
PITA_43134	18.0592	21.4633	9.75224	9.98307	22.0768	25.2687	22.7597	8.26438	16.5269	23.816	9.7553	13.7303
PITA_39366	22.574	17.4389	36.8418	29.3253	42.0511	23.0714	36.6684	28.335	24.4843	11.908	14.091	18.3071
PITA_23670	50.5657	28.1706	10.8358	64.89	13.6666	82.398	27.8174	12.9869	50.805	15.8773	46.6086	0.915356
PITA_43241	539.066	389.022	391.173	71.7533	37.846	35.1565	26.553	47.225	48.9686	40.6857	33.6016	494.292
PITA_47346	4.51479	0	0	7.4873	2.10256	0	0	0	7.3453	0	1.08392	3.66142
PITA_21707	897.541	791.46	804.018	663.25	778.997	737.188	896.48	742.613	673.931	847.453	789.095	908.033
PITA_16632	33.4095	81.8289	42.2597	43.052	38.8973	86.7926	46.7839	77.9213	20.8117	40.6857	71.5388	21.9685
PITA_29662	0	0	0	0	0	0	0	0	0	0	0	0.915356
PITA_28087	307.909	299.145	342.412	355.023	347.973	273.561	312.314	280.989	295.036	431.665	391.296	301.152
PITA_38050	4.51479	5.36583	6.50149	4.36759	7.35895	4.39456	5.05772	1.18063	1.83632	4.96167	4.33569	6.40749
PITA_11780	0	0	0	0	0	0	0	0	0	0	0	0
PITA_49168	1.80592	0	0	0	0	0	0	0	0	0	0	0
PITA_19402	37.9243	14.756	40.0925	56.1548	85.1535	60.4252	80.9235	106.256	97.3252	39.6934	21.6784	101.605
PITA_49393	5.41775	2.68291	8.66865	0	0	0	0	0	0	0	0	11.8996
PITA_02716	26.1858	28.1706	92.1044	29.9492	1.05128	20.8742	35.404	42.5025	26.3206	89.3101	133.322	2.74607
PITA_05117	99.3255	107.317	101.857	73.6251	84.1022	73.6089	111.27	54.3088	83.8588	116.103	97.553	90.6203
PITA_01460	0.902959	4.02437	2.16716	0	1.05128	5.4932	1.26443	0	2.44843	3.96934	0	0
PITA_07845	0	0	0	0	0	0	0	0	0	0	0	0
PITA_22320	0.902959	2.68291	15.1701	4.99154	2.10256	17.5782	1.26443	3.54188	6.73319	15.8773	14.091	0
PITA_48911	0	0	0	0.623942	4.20511	2.19728	0	4.7225	1.22422	1.98467	4.33569	4.57678
PITA_16130	4.51479	2.68291	10.8358	8.11124	8.41022	1.09864	10.1154	1.18063	10.4058	4.96167	14.091	8.23821
PITA_20320	288.947	313.901	476.776	287.637	197.64	383.425	342.66	384.884	276.673	379.072	356.61	257.215
PITA_50957	151.697	158.292	176.624	127.284	207.102	71.4116	136.558	109.798	168.942	170.681	97.553	192.225
PITA_05589	50.5657	65.7314	46.594	53.659	69.3844	54.932	37.9329	24.7931	59.9866	69.4634	48.7765	55.8367
PITA_39640	1298.45	1240.85	1403.24	1629.74	1405.56	1364.51	1466.74	1337.65	1600.05	1463.69	1800.39	1013.3
PITA_35051	755.776	425.242	296.901	595.865	172.41	455.936	467.839	427.386	499.48	258.999	275.316	203.209
PITA_10756	610.4	642.558	613.307	633.925	732.741	576.786	579.109	609.203	677.604	549.753	561.472	694.755
PITA_40864	404.526	384.998	377.086	456.725	442.588	461.429	431.17	574.964	452.348	401.895	457.415	383.534
PITA_48990	0	0	0	6.23942	1.05128	0	0	0	0.612108	0	0	0.915356
PITA_36517	11333.9	7426.3	12642.1	310.723	2038.43	696.538	1624.79	1603.29	749.832	1269.2	1796.06	1071.88
PITA_43309	0	0	1.08358	0	0	1.09864	0	0	0	0	0	0
PITA_31486	0	0	0	0	0	0	0	0	0	0	0	0
PITA_36921	0	0	0	0	0	0	0	0	0	0.992334	0	0
PITA_17773	142.667	124.755	134.364	165.969	167.153	143.922	178.284	206.609	141.397	124.042	123.567	196.802
PITA_15607	0	0	0	0	0	0	0	2.36125	0.612108	0	0	0
PITA_10435	27.9917	20.1219	3.25075	0	0	0	5.05772	14.1675	1.22422	0	19.5106	3.66142
PITA_15585	395.496	292.438	85.603	177.2	169.256	99.9763	211.16	238.486	199.547	222.283	161.504	346.005
PITA_41162	26.1858	0	0	0	0	0	2.52886	5.90313	0	0	2.16784	0
PITA_05277	36.1183	36.2193	17.3373	4.36759	14.7179	9.88776	8.851	2.36125	13.4664	30.7624	15.1749	38.445
PITA_36135	1218.09	1038.29	1315.47	1231.66	567.69	2398.33	1485.7	1565.51	1783.07	2040.24	2541.8	838.466
PITA_00359	2.70888	4.02437	2.16716	1.24788	2.10256	2.19728	5.05772	1.18063	1.83632	3.96934	1.08392	7.32285
PITA_30821	108.355	93.902	83.4358	107.942	103.025	90.0885	122.65	154.662	132.827	69.4634	117.064	86.0435
PITA_08875	1181.07	1046.34	1782.49	1045.1	634.972	1421.64	652.445	1025.96	902.247	1446.82	1927.21	895.218
PITA_05692	0	0	1.08358	0	1.05128	0	0	0	0	0	0	0
PITA_24068	139.056	169.024	94.2716	81.1124	93.5638	31.8606	94.8322	38.9606	66.7198	108.164	67.2032	90.6203
PITA_42625	15.3503	18.7804	37.9254	24.9577	22.0768	6.59184	32.8752	7.08375	6.73319	36.7164	4.33569	3.66142
PITA_18440	16.2533	6.70728	11.9194	16.8464	21.0256	15.381	11.3799	9.445	12.2422	18.8543	10.8392	13.7303
PITA_07828	10.8355	24.1462	5.41791	16.2225	2.10256	32.9592	15.1731	0	13.4664	15.8773	11.9231	0
PITA_30122	31.6036	50.9754	82.3522	45.5478	101.974	97.779	45.5194	74.3794	96.101	88.3177	28.182	117.166
PITA_51299	29.7976	46.951	43.3433	51.7872	60.9741	39.5511	37.9329	85.005	54.4776	42.6704	41.189	49.4292
PITA_28181	0.902959	0	0	4.99154	2.10256	2.19728	0	0	0	2.977	0	0
PITA_50275	330.483	352.803	318.573	280.15	195.538	281.252	318.636	171.191	263.819	349.302	239.547	217.855
PITA_11610	4.51479	4.02437	15.1701	14.3507	7.35895	10.9864	3.79329	0	4.28476	8.93101	5.41961	0.915356
PITA_09292	0	67.0728	171.206	18.0943	0	59.3266	31.6107	100.353	20.1996	20.839	48.7765	39.3603
PITA_31246	52.3716	49.6339	39.0089	69.2576	33.6409	76.9048	58.1637	79.1019	89.9799	109.157	49.8604	33.8682
PITA_22698	24.3799	9.3902	28.1731	20.5901	3.15383	15.381	10.1154	24.7931	12.8543	26.793	14.091	45.7678
PITA_30794	139.959	54.9997	166.872	74.2491	53.6152	98.8776	69.5436	95.6306	37.9507	73.4327	91.0494	68.6517
PITA_39093	0	0	0	0	0	0	0	0	0	0	0	0
PITA_09971	2102.09	3848.64	2672.11	4997.77	5603.31	4614.29	3635.23	4587.91	5076.21	2853.95	2038.86	4366.25
PITA_14707	8.12663	5.36583	6.50149	1.87183	10.5128	4.39456	7.58657	10.6256	15.3027	5.954	2.16784	4.57678
PITA_13599	0.902959	6.70728	1.08358	0	7.35895	0	0	7.08375	0.612108	6.94634	0	0
PITA_11784	0	0	0	0	0	0	0	0	0	0	0	0
PITA_30612	225.74	217.316	196.128	169.088	199.743	197.755	231.391	134.591	176.899	235.183	190.77	151.949
PITA_46715	15.3503	17.4389	14.0866	40.5562	10.5128	7.69048	6.32215	22.4319	9.18162	17.862	14.091	9.15356
PITA_43415	141.765	150.243	196.128	80.4885	84.1022	83.4967	104.948	63.7538	99.7736	127.019	100.805	116.25
PITA_27818	4.51479	6.70728	14.0866	3.11971	15.7692	2.19728	16.4376	5.90313	3.06054	4.96167	3.25177	17.3918
PITA_47184	0.902959	5.36583	1.08358	0	1.05128	0	2.52886	0	0	0	5.41961	2.74607
PITA_36851	0	0	0	0	0	0	0	0	0	0	0	0
PITA_35008	95.7136	101.951	72.6	89.8476	95.6663	93.3844	99.8899	120.424	102.222	129.003	101.889	76.8899
PITA_44333	7.22367	0	0	0	0	0	0	2.36125	8.56951	0.992334	0	0
PITA_02183	31.6036	32.195	23.8388	30.5732	34.6922	35.1565	26.553	49.5863	11.6301	43.6627	34.6855	30.2068
PITA_40479	0	0	0	0	0	0	0	0	0	0	0	0
PITA_27815	69.5278	38.9022	55.2627	26.2056	29.4358	48.3402	24.0242	73.1988	24.4843	48.6244	36.8533	64.0749
PITA_48982	14.4473	56.3412	42.2597	19.3422	31.5383	17.5782	31.6107	50.7669	32.4417	24.8083	33.6016	44.8525
PITA_18087	3068.25	2825.11	3053.53	2712.28	3083.4	2694.96	2737.49	2528.9	2839.57	2852.96	2997.04	3103.06
PITA_05433	0	0	0	0	2.10256	0	0	0	0	0	0	0
PITA_24113	0	0	0	0	0	0	1.26443	0	0	0	0	0
PITA_06293	0	0	0	2.49577	1.05128	0	0	0	0	1.98467	0	0.915356
PITA_13838	0	0	0	0	0	0	0	0	0	0	0	0
PITA_18791	8.12663	49.6339	21.6716	4.99154	13.6666	12.085	12.6443	4.7225	5.50897	11.908	3.25177	29.2914
PITA_11258	0	0	0	0	0	0	0	1.18063	2.44843	0	0	0
PITA_06113	0	2.68291	0	6.23942	6.30767	1.09864	3.79329	0	4.89686	0	0	0
PITA_18026	83.9752	99.2678	111.609	93.5913	43.1024	63.7211	60.6926	38.9606	51.4171	86.333	40.1051	130.896
PITA_28431	141.765	150.243	158.203	203.405	161.897	149.415	150.467	127.508	139.561	171.674	128.987	152.864
PITA_04069	149.891	181.097	162.537	187.807	213.409	165.895	140.352	186.539	186.081	103.203	122.483	267.284
PITA_29470	37.0213	30.8535	27.0895	39.3083	35.7435	43.9456	48.0483	49.5863	47.7444	49.6167	36.8533	41.191
PITA_09704	0	0	0	0	0	0	0	0	0	0	0	0
PITA_28773	0	9.3902	0	0	1.05128	0	8.851	4.7225	0	5.954	5.41961	0
PITA_31355	0	0	0	0	0	0	0	0	0	0	0	0
PITA_20880	48.7598	22.8048	36.8418	15.5985	5.25639	47.2415	39.1973	15.3481	20.8117	29.77	40.1051	0.915356
PITA_28318	0	0	0	0	0	0	0	0	0	0	0	0
PITA_26488	0.902959	0	0	0	0	0	0	0	0.612108	0	2.16784	0
PITA_39918	60.4982	44.2681	50.9283	44.2999	36.7947	47.2415	44.255	43.6831	31.8296	51.6014	33.6016	34.7835
PITA_25933	3.61183	1.34146	1.08358	0	1.05128	1.09864	5.05772	0	1.22422	0	1.08392	1.83071
PITA_12973	181.495	162.316	148.451	200.285	93.5638	149.415	207.366	146.398	141.397	166.712	242.799	86.9588
PITA_44095	370.213	457.437	511.451	375.613	341.665	377.932	415.997	350.646	423.579	500.136	370.701	373.465
PITA_13907	295.267	335.364	297.985	461.093	405.793	387.82	342.66	438.012	412.561	277.853	241.715	346.92
PITA_35941	800.021	613.046	760.674	751.85	778.997	755.865	613.248	982.28	753.505	714.48	627.591	772.561
PITA_44064	583.311	445.364	483.277	524.735	569.793	482.303	455.194	544.268	577.218	528.914	466.086	634.342
PITA_36444	0	0	0	0	0	0	0	0	0	0	0	0
PITA_19040	3.61183	6.70728	7.58507	3.74365	2.10256	0	3.79329	1.18063	2.44843	0.992334	6.50353	17.3918
PITA_38893	0	1.34146	0	0	0	1.09864	0	0	0.612108	0	0	0
PITA_27277	554.417	654.631	587.301	423.657	350.076	396.609	404.617	658.789	683.725	1036	740.319	847.62
PITA_40994	0	5.36583	3.25075	0	1.05128	0	2.52886	0	3.06054	0	0	0
PITA_11758	0	0	1.08358	0	1.05128	0	0	0	0.612108	0	0	3.66142
PITA_48276	0	0	0	0	0	0	0	0	0	0	0	0
PITA_03357	36.1183	30.8535	30.3403	48.0435	48.3588	53.8334	46.7839	70.8375	44.6839	42.6704	17.3428	32.0375
PITA_28403	0	16.0975	14.0866	10.607	17.8717	24.1701	3.79329	17.7094	12.8543	25.8007	42.273	16.4764
PITA_22558	543.581	509.754	582.967	368.126	454.152	339.48	555.084	233.764	418.07	518.991	489.933	504.361
PITA_16648	0	0	2.16716	0	0	0	2.52886	0	0	0.992334	0	0
PITA_46729	5.41775	9.3902	14.0866	8.11124	2.10256	4.39456	13.9087	2.36125	6.73319	30.7624	24.9302	3.66142
PITA_48041	0	0	0	0	0	0	0	0	0	0	0	0
PITA_41495	0	0	0	0	0	0	0	0	0	0	0	0
PITA_15234	6.32071	2.68291	3.25075	10.607	2.10256	8.78912	2.52886	17.7094	4.89686	0	0	5.49214
PITA_39892	13.5444	21.4633	11.9194	31.1971	17.8717	20.8742	13.9087	14.1675	31.2175	14.885	6.50353	6.40749
PITA_45305	6.32071	0	5.41791	0.623942	2.10256	5.4932	3.79329	4.7225	3.06054	0	3.25177	0
PITA_23306	18.0592	4.02437	1.08358	0	0	1.09864	2.52886	2.36125	1.83632	0	20.5945	0.915356
PITA_44901	0	0	0	0	0	0	0	0	0	0	0	0
PITA_10949	0	0	0	0	0	0	0	0	0	0	0	0
PITA_46942	74.0426	59.0241	79.1015	68.6336	105.128	84.5953	78.3946	66.115	69.1682	105.187	55.28	114.42
PITA_11351	0.902959	0	0	0	0	0	0	0	0	0	2.16784	0
PITA_22939	502.948	525.851	534.206	411.178	509.87	468.021	443.815	400.232	328.09	488.228	457.415	564.775
PITA_39941	0	0	1.08358	0	0	0	0	0	0	0	0	0
PITA_28230	13.5444	20.1219	23.8388	11.8549	10.5128	79.1021	26.553	4.7225	18.9753	60.5324	19.5106	1.83071
PITA_15730	0	0	0	0	0	0	0	0	0.612108	0	0	0
PITA_44067	691.666	631.826	702.161	624.566	575.049	680.058	629.686	591.493	563.751	704.557	634.094	522.668
PITA_20719	0	0	0	0	0	0	0	0	0	0	0	0
PITA_41023	113.773	140.853	119.194	172.832	167.153	92.2858	108.741	77.9213	152.415	136.942	105.14	152.864
PITA_16705	361.183	391.705	358.666	527.855	494.101	514.164	369.213	370.716	470.711	329.455	367.45	435.71
PITA_40837	44.245	54.9997	44.4268	79.8646	64.128	138.429	60.6926	90.9081	74.0651	42.6704	39.0212	72.3131
PITA_42103	31.6036	6.70728	16.2537	16.2225	12.6153	21.9728	18.9664	93.2694	33.6659	9.92334	35.7694	29.2914
PITA_18542	16.2533	33.5364	15.1701	25.5816	16.8204	13.1837	18.9664	15.3481	43.4597	14.885	11.9231	16.4764
PITA_11728	4.51479	1.34146	4.33433	4.36759	14.7179	6.59184	3.79329	8.26438	6.12108	5.954	8.67138	7.32285
PITA_30302	0	0	2.16716	0	4.20511	3.29592	1.26443	1.18063	4.28476	4.96167	1.08392	0
PITA_24939	0	0	0	0	0	0	0	0	0	0	0	0
PITA_23459	0	0	0	0.623942	0	1.09864	2.52886	0	0	0	0	0
PITA_39473	0.902959	0	0	0.623942	0	0	0	0	0	0	5.41961	0
PITA_48860	63.2071	40.2437	22.7552	81.7364	18.923	47.2415	69.5436	37.78	83.2467	52.5937	31.4337	12.815
PITA_03325	0	0	0	0	0	0	0	0	0	0	0	0
PITA_48675	38.8272	40.2437	46.594	28.7013	46.2562	52.7347	49.3127	94.45	29.3812	40.6857	65.0353	58.5828
PITA_28226	83.0722	64.3899	110.525	38.0605	92.5125	62.6225	121.385	46.0444	55.7018	81.3714	55.28	97.0278
PITA_01850	0	1.34146	0	0.623942	2.10256	1.09864	1.26443	0	1.22422	0	0	0
PITA_32196	282.626	236.096	376.003	227.739	356.383	217.531	227.597	174.733	127.931	266.938	329.512	243.485
PITA_05673	0	0	0	0	0	0	0	0	0	0	0	0
PITA_43530	0	0	0	0	0	0	0	0	0	0	0	0
PITA_12029	402.72	329.998	355.415	424.904	472.024	462.528	337.603	558.436	503.153	338.386	578.814	562.944
PITA_21775	0	0	0	0	0	0	0	0	0	0	0	0
PITA_19126	55.9834	105.975	89.9373	12.4788	60.9741	82.398	75.8657	0	0	77.402	68.2871	0
PITA_47472	0	0	0	0	0	0	0	0	0	0	0	0
PITA_35686	25.2828	13.4146	15.1701	26.8295	17.8717	15.381	20.2309	15.3481	10.4058	14.885	27.098	12.815
PITA_11689	786.477	788.777	807.268	689.456	778.997	825.079	906.596	548.991	757.79	887.147	794.515	713.978
PITA_13954	0	0	0	0	0	0	0	0	0	0	0	0
PITA_47592	71.3337	75.1216	53.0955	56.1548	43.1024	42.847	73.3369	85.005	44.6839	50.609	50.9443	53.0907
PITA_23412	0	0	0	0	0	0	0	0	0	0	3.25177	0.915356
PITA_09705	1357.15	1415.24	1340.39	1356.45	1336.17	1372.2	1354.2	1547.8	1317.26	1334.69	1450.29	1454.5
PITA_16949	0.902959	0	3.25075	0	0	0	0	0	0	1.98467	0	3.66142
PITA_40979	0	0	0	0	0	0	0	0	0	0	0	0
PITA_36446	15.3503	14.756	16.2537	42.428	53.6152	18.6769	32.8752	33.0575	25.7085	25.8007	18.4267	35.6989
PITA_20938	0	0	0	0	0	0	0	0	0	0	0	0
PITA_35023	3936.9	2923.03	3082.79	2256.17	2113.07	2352.19	2464.37	1672.95	2432.52	3387.83	4847.3	2840.35
PITA_26714	16.2533	14.756	17.3373	18.7183	30.4871	20.8742	12.6443	12.9869	17.7511	24.8083	20.5945	14.6457
PITA_16830	2121.05	1688.89	1609.12	1435.07	1719.89	1910.54	1751.23	1905.53	1195.45	1699.87	1592.28	1484.71
PITA_19704	190.524	258.901	245.973	215.884	199.743	210.939	290.819	136.953	254.025	236.175	132.238	224.262
PITA_39159	0	0	0	0	0	0	0	0	0	0	0	0
PITA_20434	0	0	0	0	0	0	0	0	0	0	0	0
PITA_26962	0	0	0	0	0	0	0	0	0	0	0	0
PITA_43629	0	0	1.08358	0	0	0	0	0	0	0	2.16784	0
PITA_33689	1.80592	1.34146	5.41791	6.86336	7.35895	6.59184	6.32215	2.36125	6.12108	0	5.41961	7.32285
PITA_42996	431.614	528.534	498.448	693.823	809.484	607.548	580.373	834.702	648.222	442.581	496.436	669.125
PITA_01816	0	0	0	0	0	0	0	0	0	0	0	0
PITA_42466	47.8568	75.1216	60.6806	0	0	0	1.26443	0	0	0	0	46.6832
PITA_31028	107.452	195.853	133.281	230.859	197.64	265.871	209.895	140.494	150.579	254.037	134.406	233.416
PITA_12368	31.6036	147.56	98.6059	179.695	0	0	68.2792	252.654	0	76.4097	0	0
PITA_08271	0.902959	0	1.08358	0	0	0	0	0	0	0	0	0
PITA_36361	20.7681	50.9754	32.5075	37.4365	24.1794	39.5511	21.4953	53.1281	44.6839	27.7853	32.5177	45.7678
PITA_47753	0	0	0	0.623942	0	0	0	0	0	0.992334	0	0
PITA_41516	0	0	0	0	0	0	0	0	0	0	0	0
PITA_45627	5.41775	2.68291	1.08358	1.24788	0	7.69048	5.05772	0	5.50897	4.96167	7.58745	3.66142
PITA_12488	0	12.0731	7.58507	9.98307	2.10256	26.3674	0	27.1544	3.06054	5.954	10.8392	2.74607
PITA_00934	18.9621	9.3902	31.4239	23.7098	19.9743	39.5511	24.0242	18.89	23.8722	32.747	63.9514	4.57678
PITA_47723	0	0	0	0	0	0	0	0	0	0	0	0
PITA_09299	0	0	0	0	0	1.09864	0	0	0	0	0	0
PITA_41608	0	0	0	0	0	0	0	0	0	0	0	0
PITA_34054	0	0	0	0	0	0	0	0	0	0	0	0
PITA_36540	0	0	0	0	0	0	0	0	0	0	0	0
PITA_17469	516.492	399.754	457.271	418.041	346.922	422.977	375.535	290.434	407.664	484.259	465.002	448.525
PITA_44466	205.875	285.73	237.304	444.247	344.819	302.126	330.016	471.069	445.615	226.252	296.995	432.963
PITA_33317	32.5065	69.7558	46.594	47.4196	39.9486	48.3402	49.3127	37.78	50.805	51.6014	44.4408	14.6457
PITA_36207	4.51479	2.68291	1.08358	4.36759	3.15383	3.29592	0	23.6125	2.44843	1.98467	10.8392	4.57678
PITA_41212	0	0	0	0	0	0	0	0	0	0	0	0
PITA_34326	0	0	0	0	0	1.09864	0	0	0	0	0	0
PITA_19181	97.5195	122.073	117.027	108.566	211.307	158.204	117.592	149.939	122.422	117.095	117.064	144.626
PITA_30215	1663.25	1401.82	1510.51	800.517	764.279	781.133	790.268	896.095	788.395	754.174	853.047	1778.54
PITA_07124	274.499	297.803	314.239	345.04	344.819	212.038	218.746	226.68	294.424	303.654	268.813	300.237
PITA_13167	4.51479	1.34146	0	0	0	0	1.26443	0	0	0.992334	1.08392	3.66142
PITA_21794	0	0	2.16716	0	0	0	0	0	0	0	0	0
PITA_15901	9.02959	0	6.50149	0.623942	1.05128	4.39456	1.26443	1.18063	3.06054	1.98467	5.41961	1.83071
PITA_20390	135.444	136.829	163.621	147.874	153.487	118.653	130.236	165.288	119.361	153.812	125.735	140.965
PITA_51319	0	5.36583	0	3.74365	3.15383	0	0	15.3481	23.8722	0	1.08392	1.83071
PITA_28495	1637.97	1374.99	1526.77	1477.49	1575.87	1319.47	1349.15	1484.05	1594.54	1421.02	1490.39	1610.11
PITA_07986	0	0	0	0	0	0	0	0	0	0	0	0
PITA_08623	951.718	1668.77	1520.27	1287.82	2046.84	1785.29	1643.76	1772.12	1536.39	1299.96	1729.94	1966.19
PITA_13983	105.646	108.658	110.525	147.25	160.846	121.949	151.731	186.539	108.343	125.034	118.147	175.748
PITA_45156	2763.96	3196.69	2485.74	48.6675	19.9743	165.895	893.951	291.614	211.789	218.313	641.682	52.1753
PITA_32893	0	0	0	0	2.10256	3.29592	0	0	4.28476	0	0	0
PITA_39446	0	0	0	0	0	0	0	0	0	0	0	0
PITA_30769	0	0	5.41791	23.0859	0	0	11.3799	0	14.0785	0	14.091	0
PITA_20823	0	0	0	0	0	0	0	0	0	1.98467	3.25177	0
PITA_26398	30.7006	52.3168	19.5045	37.4365	34.6922	19.7755	75.8657	16.5288	34.8902	97.2487	33.6016	26.5453
PITA_26262	84.8781	44.2681	57.4298	74.873	25.2307	215.334	136.558	51.9475	75.2893	76.4097	39.0212	18.3071
PITA_29587	0	0	0	0	0	0	0	0	0	0	0	0
PITA_18346	9.02959	12.0731	11.9194	13.7267	5.25639	6.59184	15.1731	9.445	10.4058	3.96934	4.33569	12.815
PITA_13958	37.9243	92.5605	78.0179	131.028	154.538	106.568	77.1302	224.319	79.574	67.4787	94.3012	154.695
PITA_37409	0	0	0	0	0	0	0	0	0	0	0	0
PITA_10647	537.26	625.119	567.797	479.811	453.101	440.555	557.613	208.971	456.633	647.994	467.17	480.562
PITA_12866	273.596	211.95	281.731	19.9661	45.205	37.3538	39.1973	29.5156	28.157	37.7087	28.182	241.654
PITA_36861	0	0	0	0	0	0	0	0	0	0	0	0
PITA_03994	1219.9	1404.51	1284.04	1333.99	1387.69	1162.36	1394.67	1175.9	1385.81	1674.07	1157.63	1488.37
PITA_32945	2081.32	1993.4	2161.75	1798.82	1999.53	1842.42	1846.07	2543.07	1780.62	2075.96	2196.03	2060.47
PITA_16223	0	0	0	0	0	0	0	0	0	0	0	0
PITA_44958	2884.05	2642.67	2506.32	2447.1	2742.78	2273.09	2359.42	3690.63	2356	2583.05	3124.95	3664.17
PITA_13098	2499.39	2542.06	2561.59	2452.09	2811.12	2223.65	2243.1	2427.37	2235.42	2497.7	2228.54	2822.96
PITA_16523	62.3042	73.7801	47.6776	92.3434	99.8714	30.7619	68.2792	35.4188	107.731	47.632	39.0212	78.7206
PITA_41706	229.352	185.121	172.289	204.029	161.897	191.163	155.525	286.892	200.159	168.697	179.931	177.579
PITA_48922	53.2746	38.9022	45.5104	53.0351	26.282	34.0579	42.9906	18.89	33.6659	61.5247	20.5945	15.5611
PITA_37038	24.3799	26.8291	23.8388	35.5647	25.2307	72.5103	31.6107	36.5994	54.4776	99.2334	98.6369	24.7146
PITA_38398	0	0	0	0	0	0	0	0	0	0	0	0
PITA_06808	49.6627	42.9266	58.5134	68.0097	53.6152	51.6361	37.9329	85.005	64.2713	45.6474	99.7208	70.4824
PITA_21633	0.902959	0	0	0	0	0	0	0	0	0	0	0
PITA_30144	1.80592	0	1.08358	3.11971	1.05128	2.19728	1.26443	3.54188	1.22422	0.992334	0	1.83071
PITA_44993	12.6414	8.04874	8.66865	13.7267	5.25639	10.9864	15.1731	1.18063	11.0179	4.96167	10.8392	8.23821
PITA_12331	2.70888	1.34146	4.33433	3.74365	2.10256	2.19728	3.79329	4.7225	2.44843	0.992334	2.16784	1.83071
PITA_02361	60.4982	104.634	85.603	92.3434	84.1022	110.963	97.361	165.288	106.507	59.54	134.406	40.2757
PITA_34551	0	0	0	0	0	0	0	1.18063	0	0	0	0
PITA_18096	27.0888	33.5364	27.0895	31.1971	60.9741	48.3402	27.8174	28.335	20.8117	47.632	42.273	54.9214
PITA_26693	0.902959	0	0	0	0	0	0	0	0	0	0	1.83071
PITA_01461	10.8355	1.34146	78.0179	0	1.05128	0	1.26443	2.36125	0	10.9157	6.50353	4.57678
PITA_39989	159.824	155.609	128.946	169.088	136.666	187.867	183.342	142.856	172.614	162.743	204.861	125.404
PITA_29000	69.5278	88.5361	80.185	33.6929	86.2048	27.466	44.255	70.8375	41.0112	115.111	47.6926	83.2974
PITA_01304	6.32071	0	1.08358	0	0	3.29592	7.58657	1.18063	0	0	3.25177	0.915356
PITA_44035	0	0	0	0	0	0	0	0	0	0	0	0
PITA_41214	164.338	173.048	178.791	142.883	160.846	110.963	132.765	90.9081	127.318	177.628	117.064	190.394
PITA_35379	0	0	0	0	0	0	10.1154	1.18063	31.2175	0	45.5247	0
PITA_37718	558.028	587.558	540.707	608.967	658.1	593.266	568.993	853.592	678.828	768.066	730.563	884.234
PITA_34992	28.8947	26.8291	24.9224	63.6421	23.1281	53.8334	27.8174	80.2825	46.5202	25.8007	18.4267	14.6457
PITA_25979	271.791	213.292	210.215	202.157	163.999	220.827	164.376	232.583	197.099	230.221	224.372	172.087
PITA_42301	0	0	0	0	0	0	0	0	0.612108	0	0	0
PITA_29539	98.4225	115.365	145.2	208.397	104.077	259.279	131.501	131.049	182.408	125.034	231.959	232.5
PITA_41190	13.5444	6.70728	20.5881	39.3083	12.6153	6.59184	17.702	28.335	7.3453	11.908	89.9655	5.49214
PITA_06218	70.4308	33.5364	81.2686	47.4196	74.6407	72.5103	70.808	59.0313	52.6413	74.425	57.4479	44.8525
PITA_02528	26.1858	36.2193	29.2567	16.8464	27.3332	23.0714	31.6107	16.5288	30.6054	22.8237	13.0071	29.2914
PITA_28724	8.12663	2.68291	0	3.11971	6.30767	0	1.26443	12.9869	1.22422	0	27.098	0
PITA_11642	0	0	0	0	0	0	0	0	0	0	0	0
PITA_37369	0.902959	2.68291	2.16716	0	0	0	6.32215	0	0.612108	2.977	0	0.915356
PITA_33282	41.5361	60.3656	33.591	68.6336	57.8203	47.2415	37.9329	27.1544	47.1323	37.7087	34.6855	42.1064
PITA_09202	0	0	0	0	0	3.29592	0	0	0	0	0	0
PITA_50131	15.3503	14.756	9.75224	7.4873	2.10256	25.2687	7.58657	8.26438	3.67265	5.954	6.50353	8.23821
PITA_02953	0	0	0	0	0	0	0	0	0	0	0	0
PITA_18701	1.80592	1.34146	6.50149	0	0	1.09864	1.26443	1.18063	1.22422	2.977	0	0
PITA_02923	17.1562	34.8779	21.6716	46.1717	19.9743	30.7619	42.9906	28.335	21.4238	26.793	30.3498	33.8682
PITA_19491	165.241	230.731	173.373	266.423	300.666	227.419	208.631	314.046	272.388	189.536	156.085	230.67
PITA_03983	0	0	0	0	0	0	0	0	0	0	0	0
PITA_39565	0	0	0	0	0	0	0	0	0	0.992334	0	0
PITA_13833	0	0	0	0	0	0	0	0	0	0	0	0
PITA_32263	153.503	335.364	217.8	414.921	422.614	352.664	294.612	271.544	434.597	277.853	186.435	479.647
PITA_33548	520.104	494.998	445.352	70.5054	142.974	80.2007	84.7167	240.848	85.083	62.517	132.238	600.474
PITA_40787	0	0	0	0	0	0	0	0	0	0	0	0
PITA_02303	14.4473	2.68291	21.6716	14.3507	8.41022	5.4932	8.851	9.445	9.18162	8.93101	13.0071	10.0689
PITA_50723	0	0	0	0.623942	0	0	0	0	0	0	0	0
PITA_24177	254.634	248.17	232.97	316.962	321.691	285.646	249.093	438.012	344.005	231.214	277.484	321.29
PITA_19957	0	0	0	0	0	0	0	0	0	0	0	0
PITA_42994	36.1183	40.2437	41.1761	41.8041	39.9486	65.9184	41.7262	55.4894	33.0538	52.5937	43.3569	59.4982
PITA_24998	0	0	0	4.36759	0	0	0	0	0	7.93867	0	0
PITA_41418	102.937	135.487	87.7701	114.805	193.435	106.568	149.203	216.054	112.016	58.5477	195.106	104.351
PITA_15482	263.664	269.633	314.239	267.047	437.332	272.463	265.53	393.148	328.09	277.853	237.379	408.249
PITA_18303	0	0	1.08358	0	0	0	0	0	0	0	0	0.915356
PITA_19431	2261.01	2403.89	1669.8	1265.35	1043.92	886.603	1612.15	1166.46	1561.49	1556.97	1154.38	1265.02
PITA_00495	1204.55	1082.56	1036.99	1153.04	1135.38	1007.45	1059.59	1364.8	1226.05	966.533	1150.04	813.752
PITA_01267	59.5953	40.2437	86.6865	43.052	8.41022	23.0714	49.3127	12.9869	25.7085	64.5017	50.9443	14.6457
PITA_00060	0	2.68291	0	3.11971	0	0	0	0	2.44843	0	0	0
PITA_43019	669.092	441.339	783.43	540.334	961.919	599.858	930.62	1308.13	762.074	502.121	534.373	941.902
PITA_13025	4.51479	4.02437	2.16716	13.1028	18.923	8.78912	3.79329	7.08375	14.6906	18.8543	0	8.23821
PITA_27548	0	0	0	0	0	0	0	0	0	0	0	0
PITA_39087	2156.27	2048.4	2364.38	2282.38	2546.2	2591.69	2420.12	2407.29	2578.81	2232.75	2347.77	2844.01
PITA_50513	36.1183	28.1706	70.4328	75.497	0	103.272	36.6684	12.9869	0	43.6627	108.392	0
PITA_51323	0	0	0	0	0	1.09864	1.26443	0	0	0.992334	1.08392	0
PITA_13104	10.8355	16.0975	5.41791	1.24788	13.6666	4.39456	12.6443	31.8769	0	2.977	11.9231	14.6457
PITA_32323	0	0	0	0	0	0	0	0	0	0	0	0
PITA_19630	53.2746	42.9266	63.9313	46.1717	45.205	27.466	24.0242	61.3925	29.9933	53.586	57.4479	63.1596
PITA_06440	0	0	0	0	0	0	0	0	0	0	0	0
PITA_26748	0.902959	0	0	0	7.35895	0	0	0	0	0.992334	0	0
PITA_01164	51.4686	61.707	55.2627	39.9323	107.23	81.2994	75.8657	99.1725	67.3319	66.4864	121.399	46.6832
PITA_23505	11.7385	9.3902	34.6746	19.3422	27.3332	7.69048	18.9664	93.2694	66.1077	13.8927	22.7624	6.40749
PITA_31064	802.73	339.389	498.448	444.247	392.127	731.694	934.413	566.7	727.184	382.049	653.605	268.199
PITA_12649	101.131	127.438	76.9343	116.053	99.8714	73.6089	108.741	82.6438	177.511	69.4634	79.1263	88.7895
PITA_45351	1.80592	0	1.08358	1.87183	0	2.19728	0	0	0.612108	0	0	0.915356
PITA_31399	0	0	0	0	0	0	0	0	0	0	0	0
PITA_29964	207.681	134.146	136.531	134.148	202.897	110.963	149.203	152.301	135.276	160.758	173.428	167.51
PITA_40189	86.684	37.5608	80.185	43.6759	56.769	168.092	24.0242	56.67	53.2534	90.3024	48.7765	74.1439
PITA_11046	32.5065	37.5608	68.2656	98.5828	59.9229	106.568	77.1302	106.256	59.3745	50.609	121.399	64.9903
PITA_49317	599.565	560.729	543.958	710.67	493.049	526.249	477.954	769.768	564.364	504.106	672.032	423.81
PITA_28962	0.902959	0	0	0.623942	0	0	0	1.18063	0.612108	0	1.08392	0
PITA_15495	0	0	0	0	0	4.39456	2.52886	0	3.67265	6.94634	0	5.49214
PITA_07190	24.3799	30.8535	30.3403	3.74365	63.0767	24.1701	30.3463	61.3925	20.8117	34.7317	45.5247	50.3446
PITA_29029	0	0	3.25075	0	0	0	1.26443	0	1.83632	0	1.08392	0
PITA_01979	48.7598	22.8048	17.3373	7.4873	2.10256	41.7483	12.6443	9.445	28.157	36.7164	27.098	0
PITA_40781	290.753	209.267	262.227	303.236	323.794	342.776	298.405	363.633	311.563	278.846	353.359	356.989
PITA_44477	13.5444	1.34146	1.08358	0	4.20511	0	1.26443	0	0	0	0	2.74607
PITA_27165	12.6414	1.34146	0	1.24788	2.10256	7.69048	5.05772	4.7225	3.06054	0	0	0
PITA_25857	0	4.02437	7.58507	0	0	0	3.79329	0	0	0	0	0
PITA_50809	465.024	499.022	422.597	449.862	558.229	542.728	433.699	590.313	433.985	434.642	364.198	651.734
PITA_50293	0	0	0	0	0	0	0	0	0	0	2.16784	0
PITA_07109	390.078	525.851	457.271	69.2576	68.3331	80.2007	87.2456	61.3925	65.4956	109.157	54.1961	295.66
PITA_27049	1.80592	0	8.66865	6.86336	9.4615	15.381	15.1731	9.445	11.0179	0.992334	11.9231	5.49214
PITA_50523	87.587	84.5118	86.6865	83.6082	93.5638	68.1157	92.3033	73.1988	58.1503	95.2641	66.1192	80.5513
PITA_29048	62.3042	60.3656	65.0149	86.7279	52.5639	102.174	101.154	73.1988	61.2108	79.3867	101.889	78.7206
PITA_27629	2427.15	2284.5	2455.4	2219.99	2349.61	2247.82	2250.68	2714.26	2075.05	1960.85	2559.14	3130.52
PITA_22434	722.367	662.68	568.88	632.677	549.818	863.531	734.633	1077.91	549.061	730.358	742.487	703.909
PITA_01251	0	0	0	0	0	0	0	0	0	0	0	0
PITA_24396	21.671	5.36583	3.25075	0	5.25639	9.88776	5.05772	5.90313	0	12.9003	14.091	7.32285
PITA_32401	0.902959	0	0	0.623942	1.05128	3.29592	1.26443	3.54188	0	0	2.16784	0
PITA_35696	75.8485	99.2678	79.1015	146.626	141.923	125.245	152.996	155.843	119.361	53.586	159.337	81.4667
PITA_17491	0	0	0	0	0	0	0	0	0	2.977	0	0
PITA_02205	9.02959	14.756	0	17.4704	25.2307	19.7755	11.3799	20.0706	4.28476	20.839	23.8463	25.63
PITA_49736	2099.38	1978.65	1921.19	2316.7	1979.56	2279.68	1841.01	2675.3	2128.3	2129.55	2539.63	2001.88
PITA_02466	9.93255	2.68291	6.50149	13.1028	30.4871	8.78912	17.702	7.08375	15.3027	10.9157	17.3428	10.9843
PITA_09318	0	0	0	0	0	1.09864	0	0	0	0	0	0.915356
PITA_41011	187.815	205.243	217.8	182.815	189.23	131.837	188.4	64.9344	186.693	176.635	145.246	222.432
PITA_18093	0.902959	2.68291	0	9.35913	0	0	11.3799	0	1.83632	2.977	5.41961	4.57678
PITA_18251	16.2533	24.1462	24.9224	27.4534	37.846	30.7619	27.8174	12.9869	22.648	14.885	15.1749	21.9685
PITA_02889	0	0	0	0	0	0	0	0	0	0	0	0
PITA_11659	86.684	88.5361	56.3462	75.497	50.4613	118.653	80.9235	79.1019	63.6592	96.2564	118.147	106.181
PITA_08412	1.80592	0	2.16716	0	0	0	2.52886	3.54188	0	0	2.16784	0.915356
PITA_36937	0	0	0	0	0	0	0	0	0	0	0	0
PITA_29340	2.70888	0	2.16716	6.23942	0	0	1.26443	0	0	0	0	0
PITA_03392	13.5444	14.756	8.66865	1.24788	6.30767	9.88776	11.3799	3.54188	6.12108	7.93867	3.25177	11.8996
PITA_03349	52.3716	76.463	78.0179	63.6421	86.2048	106.568	61.957	66.115	53.2534	61.5247	68.2871	95.197
PITA_06470	285.335	288.413	250.307	373.741	207.102	330.691	271.852	319.949	329.926	252.053	292.659	205.955
PITA_38923	1.80592	0	1.08358	1.87183	0	2.19728	1.26443	1.18063	1.83632	0.992334	1.08392	1.83071
PITA_09649	96.6166	116.707	84.5194	46.1717	133.512	96.6803	137.823	102.714	82.0225	115.111	84.5459	116.25
PITA_08502	0	0	0	0	0	0	0	0	0	0	0	0
PITA_13652	0	1.34146	1.08358	16.8464	0	10.9864	3.79329	3.54188	5.50897	4.96167	1.08392	0.915356
PITA_24209	0	0	0	0	3.15383	0	0	0	0	0	0	0
PITA_03723	28.8947	0	7.58507	47.4196	0	23.0714	0	3.54188	33.0538	0	7.58745	3.66142
PITA_25593	909.279	823.654	1036.99	618.95	957.714	842.657	617.041	1310.49	794.516	1054.85	1242.17	1316.28
PITA_31350	0	0	0	0	0	0	0	0	0	0	0	0
PITA_00238	3.61183	1.34146	15.1701	2.49577	9.4615	4.39456	1.26443	3.54188	11.6301	4.96167	3.25177	1.83071
PITA_45869	95.7136	107.317	65.0149	127.284	159.794	145.021	87.2456	236.125	110.792	67.4787	174.511	224.262
PITA_02570	0.902959	0	2.16716	0	0	0	0	0	0	0	0	0
PITA_16862	0	0	0	0	0	0	0	0	0	0	0	0
PITA_18097	23896.8	21668.6	21617.5	29.3253	130.358	116.456	56.8993	57.8506	52.0292	124.042	52.0283	6991.49
PITA_21880	13.5444	9.3902	14.0866	10.607	6.30767	6.59184	7.58657	5.90313	14.0785	1.98467	4.33569	8.23821
PITA_14902	65.916	0	47.6776	0	0	0	0	0	0	0	1.08392	0
PITA_20862	0.902959	1.34146	0	3.11971	0	1.09864	2.52886	0	1.83632	0	0	4.57678
PITA_14287	0	0	0	0	0	0	0	0	0	0	0	0
PITA_15354	605.885	857.191	765.009	671.361	931.432	925.055	532.325	1051.94	863.072	847.453	715.388	959.293
PITA_14777	22.574	20.1219	45.5104	32.445	36.7947	56.0307	42.9906	40.1413	45.9081	68.471	56.3639	55.8367
PITA_45669	11.7385	1.34146	3.25075	0	6.30767	0	0	2.36125	3.06054	0	3.25177	5.49214
PITA_13573	0	0	0	0	1.05128	1.09864	0	0	3.67265	0	0	0
PITA_13460	0	0	1.08358	0	0	0	0	0	2.44843	0	0	0
PITA_28812	0	0	0	0	0	0	0	0	47.1323	0	0	0
PITA_47051	876.773	659.997	753.089	784.919	887.279	781.133	734.633	867.759	729.021	750.204	847.627	888.811
PITA_12867	295.267	252.194	267.645	1.24788	0	4.39456	3.79329	1.18063	2.44843	0.992334	1.08392	137.303
PITA_44715	0	0	0	0	14.7179	1.09864	1.26443	14.1675	0	2.977	0	0
PITA_15252	0.902959	0	0	0	0	0	0	0	0	0	0	0.915356
PITA_10491	0	0	0	0	0	0	0	0	0	0	0	0
PITA_13377	0	0	0	0	0	0	0	0	0	0	0	0
PITA_17531	465.024	346.096	368.418	447.99	610.793	386.721	553.82	422.664	444.39	366.171	493.184	659.972
PITA_39128	1.80592	0	0	12.4788	9.4615	13.1837	5.05772	3.54188	12.8543	0	6.50353	2.74607
PITA_38195	53.2746	54.9997	45.5104	54.2829	47.3075	52.7347	74.6013	46.0444	55.0897	35.724	42.273	75.0592
PITA_03486	176.077	131.463	156.036	144.131	118.794	125.245	151.731	160.565	109.567	112.134	120.315	111.673
PITA_06524	460.509	397.071	431.266	524.111	526.69	485.599	427.377	750.878	539.267	394.949	556.052	517.176
PITA_02917	9.02959	10.7317	10.8358	19.9661	44.1537	15.381	34.1396	35.4188	22.648	5.954	9.7553	24.7146
PITA_45163	0	0	0	0	0	0	0	0	0	0	0	0
PITA_26844	38.8272	57.6826	33.591	124.788	47.3075	93.3844	45.5194	59.0313	121.809	43.6627	15.1749	14.6457
PITA_15582	0	0	0	0	0	0	3.79329	0	1.22422	0	0	0
PITA_33301	0	0	0	0.623942	1.05128	0	0	0	0	0	0	0
PITA_48151	30.7006	38.9022	24.9224	36.8126	28.3845	40.6497	22.7597	47.225	34.278	54.5784	31.4337	42.1064
PITA_07793	0	0	0	0	0	0	1.26443	0	0	0	0	0
PITA_49314	0.902959	1.34146	5.41791	11.8549	1.05128	0	2.52886	3.54188	5.50897	1.98467	2.16784	2.74607
PITA_02962	0	0	0	0	0	0	0	0	0	0	0	0
PITA_31248	7.22367	8.04874	5.41791	2.49577	1.05128	2.19728	7.58657	5.90313	0.612108	2.977	4.33569	0
PITA_51200	0	0	0	0	0	0	0	0	0	0	0	0
PITA_08993	226.643	233.413	274.146	250.825	271.23	213.136	218.746	323.491	257.085	249.076	238.463	278.268
PITA_06386	27.9917	22.8048	18.4209	37.4365	18.923	42.847	50.5772	8.26438	33.6659	29.77	21.6784	12.815
PITA_21305	368.407	199.877	303.403	185.935	326.947	489.994	151.731	804.006	421.13	92.2871	394.548	351.497
PITA_05884	0	0	0	0	7.35895	2.19728	0	0	0	0	0	0
PITA_08092	4.51479	9.3902	0	4.36759	4.20511	10.9864	3.79329	4.7225	1.22422	7.93867	3.25177	2.74607
PITA_01638	1.80592	1.34146	5.41791	1.24788	0	1.09864	0	2.36125	2.44843	0.992334	6.50353	2.74607
PITA_46834	0	0	0	0	0	0	0	0	0	0	0	0
PITA_10703	87.587	175.731	159.287	80.4885	172.41	137.33	70.808	66.115	109.567	97.2487	115.98	181.241
PITA_21734	4.51479	2.68291	1.08358	5.61548	3.15383	10.9864	1.26443	0	0	12.9003	1.08392	4.57678
PITA_29527	135.444	63.0485	71.5164	38.6844	28.3845	50.5375	55.6349	92.0888	29.9933	59.54	107.308	79.636
PITA_04026	0	0	0	0	0	0	0	0	0	0	0	0
PITA_39754	0	0	0	0	0	0	0	0	0	0	0	0
PITA_31708	974.292	1234.14	1353.39	1400.75	1419.23	1274.42	1307.42	1626.9	1604.95	868.292	1398.26	1374.86
PITA_09981	1.80592	9.3902	3.25075	11.231	13.6666	6.59184	3.79329	4.7225	16.5269	13.8927	5.41961	14.6457
PITA_41899	19.8651	17.4389	33.591	11.8549	22.0768	15.381	15.1731	30.6963	15.9148	8.93101	15.1749	12.815
PITA_17856	561.64	489.632	979.558	228.987	259.666	180.177	265.53	904.359	232.601	248.083	541.961	385.365
PITA_33178	2.70888	1.34146	5.41791	1.24788	23.1281	17.5782	6.32215	9.445	16.5269	6.94634	6.50353	35.6989
PITA_44907	0	0	0	0	0	0	0	0	0	0	0	0
PITA_40297	8.12663	6.70728	16.2537	14.3507	6.30767	8.78912	0	8.26438	7.3453	5.954	3.25177	4.57678
PITA_02619	15.3503	13.4146	16.2537	16.8464	4.20511	7.69048	13.9087	3.54188	17.139	29.77	33.6016	6.40749
PITA_18877	846.072	723.045	1130.18	534.718	294.358	771.246	838.316	277.447	589.46	880.2	938.676	337.766
PITA_17205	0	0	0	0	0	0	0	0	0	0	0	0
PITA_23886	0	0	0	0	0	0	0	0	0	0	0	0
PITA_37211	0	0	0	0	0	0	0	0	0	0.992334	0	0
PITA_09098	3210.02	1721.09	1562.52	1791.96	1667.33	1579.84	1813.19	1795.73	1901.82	1795.13	2471.34	2856.83
PITA_21357	8.12663	16.0975	7.58507	24.9577	8.41022	10.9864	18.9664	7.08375	12.8543	15.8773	10.8392	0.915356
PITA_22107	0.902959	6.70728	0	13.7267	6.30767	2.19728	5.05772	3.54188	10.4058	0	4.33569	6.40749
PITA_04787	269.985	246.828	227.552	205.277	223.922	221.925	268.059	247.931	231.377	300.677	249.302	269.115
PITA_24383	9.02959	14.756	19.5045	3.74365	6.30767	12.085	15.1731	1.18063	13.4664	8.93101	15.1749	10.0689
PITA_10369	5.41775	0	0	1.24788	1.05128	13.1837	6.32215	1.18063	0	0.992334	0	0
PITA_19682	8.12663	5.36583	5.41791	8.73519	23.1281	8.78912	17.702	15.3481	11.0179	5.954	6.50353	9.15356
PITA_12831	1803.21	1735.85	1848.59	1789.47	2202.43	1591.93	2100.22	1578.5	1887.74	2068.02	1843.75	2250.86
PITA_23269	0	0	0	0	0	0	0	0	0	0	0	0
PITA_34010	9630.96	12984	11587.8	15383.9	22250.3	14774.5	15691.6	10964.5	14314.1	11243.1	7179.9	12505.6
PITA_24211	611.303	508.412	455.104	577.77	336.409	507.572	690.378	512.391	527.637	518.991	623.255	231.585
PITA_31194	4.51479	2.68291	9.75224	1.24788	2.10256	0	5.05772	4.7225	0	4.96167	5.41961	0.915356
PITA_23490	22.574	45.6095	31.4239	31.1971	42.0511	82.398	41.7262	94.45	37.3386	52.5937	50.9443	32.0375
PITA_37539	0	0	0	0	0	0	0	0	0	0	0	0
PITA_23314	9.93255	8.04874	5.41791	11.231	13.6666	10.9864	6.32215	2.36125	11.6301	12.9003	16.2588	16.4764
PITA_48482	0	0	0	0	0	0	0	0	0	0	0	0
PITA_34165	0	0	0	0	0	0	0	0	0	0	0	0
PITA_13566	0	0	0	0	0	0	0	0	0	0	0	0
PITA_32227	0	0	0	0	0	0	0	0	0	0	0	0
PITA_31997	134.541	151.585	161.454	107.318	157.692	114.259	131.501	247.931	112.628	74.425	174.511	100.689
PITA_31615	32.5065	26.8291	33.591	11.8549	30.4871	24.1701	30.3463	24.7931	14.0785	21.8313	22.7624	48.5139
PITA_14989	12.6414	16.0975	28.1731	4.99154	2.10256	0	3.79329	11.8063	1.83632	11.908	14.091	0.915356
PITA_43015	0	0	0	0.623942	0	0	0	0	0	0	0	0
PITA_14804	874.064	904.142	835.441	895.981	833.664	938.239	780.153	1129.86	984.882	828.599	889.9	901.626
PITA_30956	18.0592	20.1219	105.107	11.231	9.4615	83.4967	60.6926	5.90313	55.7018	53.586	89.9655	57.6674
PITA_41268	786.477	356.828	592.719	516.624	42.0511	1020.64	705.551	194.803	443.778	382.049	515.947	41.191
PITA_46947	1.80592	9.3902	10.8358	0	0	0	0	0	0	0	0	0
PITA_02871	41.5361	37.5608	39.0089	48.6675	25.2307	40.6497	39.1973	33.0575	38.5628	33.7394	37.9373	43.0217
PITA_50625	0	0	0	0.623942	0	0	0	0	0.612108	0	0	0
PITA_46239	5.41775	1.34146	1.08358	0	0	0	0	0	0	0.992334	0	0
PITA_39182	0.902959	0	0	0	0	0	0	0	0	0	1.08392	0
PITA_00599	0	0	0	1.24788	1.05128	0	0	0	2.44843	0.992334	0	0
PITA_04404	4.51479	8.04874	8.66865	0	3.15383	4.39456	7.58657	5.90313	1.22422	5.954	4.33569	7.32285
PITA_35167	483.083	423.9	406.343	310.099	294.358	479.007	417.262	164.107	455.408	639.063	578.814	340.512
PITA_49665	5.41775	9.3902	6.50149	8.11124	13.6666	8.78912	8.851	9.445	9.18162	9.92334	4.33569	6.40749
PITA_19160	128.22	84.5118	104.024	17.4704	49.4101	7.69048	22.7597	69.6569	19.5875	22.8237	81.2941	53.0907
PITA_05188	5402.4	2377.06	2283.11	1076.92	1066	783.331	4006.98	3440.34	1704.72	305.639	1168.47	209.617
PITA_36344	2.70888	0	1.08358	5.61548	4.20511	9.88776	6.32215	4.7225	4.28476	2.977	1.08392	0
PITA_50961	0	0	0	0	0	0	0	0	0	0	0	0
PITA_21535	51.4686	21.4633	17.3373	24.3337	33.6409	3.29592	0	4.7225	11.6301	16.8697	4.33569	41.191
PITA_26532	0	1.34146	2.16716	0	0	2.19728	1.26443	0	0	0.992334	0	0
PITA_15106	73.1397	116.707	107.275	94.8392	109.333	78.0035	117.592	51.9475	113.24	84.3484	45.5247	105.266
PITA_26328	0	0	0	0	0	0	0	0	0	0	0	0
PITA_39817	0	0	1.08358	0	0	0	0	0	0	0	0	0
PITA_48535	78.5574	87.1947	134.364	157.857	206.051	158.204	327.487	50.7669	119.973	380.064	163.672	87.8742
PITA_09441	0	0	0	0	0	0	0	0	0	0	0	0
PITA_03569	2.70888	0	3.25075	0	0	13.1837	6.32215	3.54188	11.6301	1.98467	8.67138	5.49214
PITA_40138	94.8107	16.0975	32.5075	26.2056	13.6666	51.6361	55.6349	30.6963	77.7377	37.7087	49.8604	25.63
PITA_20704	2.70888	0	0	6.86336	5.25639	12.085	10.1154	22.4319	4.89686	18.8543	9.7553	1.83071
PITA_05299	13.5444	12.0731	14.0866	1.24788	5.25639	4.39456	1.26443	25.9738	1.83632	3.96934	6.50353	14.6457
PITA_49645	0	0	0	0	0	0	0	0	0	0	0	0
PITA_34671	0	0	0	0	0	0	0	0	0	0.992334	0	0
PITA_41469	0	9.3902	7.58507	28.0774	19.9743	37.3538	8.851	4.7225	16.5269	85.3407	21.6784	0
PITA_46353	0	0	0	0	0	0	0	0	0	0	0	0
PITA_30578	10.8355	6.70728	11.9194	11.8549	6.30767	2.19728	12.6443	8.26438	7.3453	6.94634	14.091	4.57678
PITA_07713	0	0	0	0	0	0	0	0	0	0	0	0
PITA_29119	67.7219	38.9022	14.0866	29.9492	35.7435	30.7619	18.9664	50.7669	34.8902	46.6397	41.189	24.7146
PITA_50674	0	0	0	0	0	0	0	0	0	0	0	0
PITA_19041	246.508	249.511	121.361	240.218	147.179	224.123	263.001	162.926	410.112	140.911	227.624	69.5671
PITA_30011	7.22367	2.68291	0	0.623942	1.05128	4.39456	3.79329	0	4.89686	3.96934	0	0.915356
PITA_51085	23.4769	9.3902	36.8418	2.49577	2.10256	0	0	30.6963	14.6906	0	5.41961	5.49214
PITA_38555	309.715	421.217	317.489	457.349	513.024	468.021	333.809	557.255	422.967	351.286	384.792	502.531
PITA_18194	74.9456	97.9263	68.2656	79.2406	81.9997	78.0035	80.9235	57.8506	77.1256	64.5017	44.4408	88.7895
PITA_14065	37.0213	44.2681	30.3403	32.445	22.0768	41.7483	37.9329	14.1675	27.5449	34.7317	29.2659	14.6457
PITA_47878	0	0	2.16716	0	2.10256	0	0	0	6.12108	0	0	0
PITA_34797	385.563	355.486	568.88	409.306	592.921	371.34	375.535	410.858	367.877	624.178	544.129	554.706
PITA_14847	346.736	131.463	175.54	185.311	101.974	234.01	290.819	123.966	196.487	332.432	293.743	103.435
PITA_16824	217.613	195.853	179.875	217.132	277.537	161.5	220.011	133.411	171.39	203.428	254.722	209.617
PITA_43727	0.902959	0	1.08358	0	0	1.09864	1.26443	0	0	0	3.25177	0.915356
PITA_19518	379.243	336.706	344.579	420.537	507.767	399.905	355.305	621.009	408.276	314.57	307.834	449.44
PITA_45386	0	0	0	0	0	0	0	0	0	0	0	0
PITA_20885	0	0	0	1.87183	4.20511	2.19728	0	0	1.22422	1.98467	1.08392	2.74607
PITA_28711	2.70888	0	0	0.623942	1.05128	0	0	0	0	0	3.25177	0
PITA_27073	0	0	0	0	0	0	0	0	1.83632	0	0	0
PITA_16009	59.5953	45.6095	49.8448	39.9323	17.8717	53.8334	82.1879	50.7669	29.3812	63.5094	28.182	19.2225
PITA_47343	88.49	79.146	66.0985	113.557	154.538	175.782	116.327	168.829	167.718	119.08	173.428	176.664
PITA_51220	27.0888	14.756	37.9254	15.5985	11.5641	39.5511	18.9664	18.89	21.4238	48.6244	53.1122	14.6457
PITA_26217	0	0	0	0	0	0	0	0	0	0	0	0
PITA_34004	0	0	0	0	0	0	0	0	0	0	0	0
PITA_27299	0	0	0	0	0	0	0	0	0	0	0	0
PITA_36955	70.4308	0	0	0	0	0	0	61.3925	0	0	0	32.9528
PITA_44749	31.6036	46.951	49.8448	46.1717	100.923	40.6497	50.5772	28.335	50.805	38.701	24.9302	36.6142
PITA_08645	18.9621	20.1219	10.8358	10.607	17.8717	12.085	31.6107	5.90313	6.12108	19.8467	6.50353	12.815
PITA_00751	0	0	1.08358	3.74365	0	1.09864	0	0	1.83632	0	0	0
PITA_40891	0	0	0	0	0	0	0	0	0	0	0	0
PITA_03526	0	0	0	0	0	0	0	0	0	0	0	0
PITA_06831	74.0426	67.0728	63.9313	82.3603	68.3331	82.398	63.2215	113.34	78.3498	70.4557	80.2102	60.4135
PITA_03116	0	0	0	0	0	0	0	0	0	0	0	0
PITA_19361	147.182	135.487	157.119	53.0351	21.0256	61.5239	108.741	56.67	83.8588	184.574	146.329	45.7678
PITA_07630	24.3799	22.8048	20.5881	15.5985	56.769	24.1701	22.7597	14.1675	26.3206	26.793	40.1051	24.7146
PITA_04440	425.294	111.341	173.373	144.755	270.178	115.357	67.0147	102.714	117.525	192.513	137.658	107.097
PITA_23894	0	0	0	0	0	0	0	0	0	0	0	0
PITA_12715	33.4095	34.8779	42.2597	36.1886	27.3332	50.5375	46.7839	38.9606	31.8296	43.6627	36.8533	35.6989
PITA_50524	158.018	128.78	146.284	165.345	145.076	162.599	211.16	168.829	173.839	160.758	189.686	175.748
PITA_05099	178.786	143.536	201.546	197.79	195.538	130.738	136.558	101.534	100.998	67.4787	243.882	287.422
PITA_25846	0	0	6.50149	15.5985	4.20511	16.4796	0	2.36125	12.8543	7.93867	1.08392	2.74607
PITA_32454	84.8781	72.4387	89.9373	83.6082	120.897	101.075	113.799	198.345	100.998	89.3101	102.973	118.081
PITA_29383	23.4769	96.5849	92.1044	26.8295	16.8204	39.5511	67.0147	35.4188	38.5628	134.957	70.4549	10.9843
PITA_01089	1289.43	1279.75	1265.62	1159.91	1160.61	1274.42	1399.72	1338.83	1035.07	1275.15	1310.46	1309.87
PITA_44386	0	0	0	0	0	0	1.26443	0	0	0.992334	0	0
PITA_11345	950.816	960.483	969.806	596.488	720.126	642.705	654.974	619.828	646.386	595.4	532.206	992.246
PITA_33580	6.32071	6.70728	3.25075	1.24788	0	0	11.3799	22.4319	5.50897	0	5.41961	10.9843
PITA_06136	0	0	0	0	0	0	0	0	0	0	0	0
PITA_22511	0.902959	0	0	0	0	0	1.26443	0	0	0	0	0
PITA_06064	110.161	144.877	119.194	179.071	88.3074	94.4831	121.385	108.618	152.415	56.563	107.308	75.0592
PITA_27004	2.70888	6.70728	4.33433	4.36759	5.25639	25.2687	8.851	8.26438	11.0179	11.908	17.3428	7.32285
PITA_00257	0	0	0	0	0	0	0	0	0	0	0	0
PITA_30272	75.8485	77.8045	71.5164	77.3688	123	87.8912	83.4523	54.3088	118.137	68.471	34.6855	106.181
PITA_32153	1712.91	1419.26	1468.25	1187.36	1261.53	1398.57	1574.21	1195.97	1241.35	1603.61	1388.5	1307.13
PITA_41906	0	0	0	0	1.05128	0	0	4.7225	1.22422	3.96934	1.08392	11.8996
PITA_14032	0	0	0	0	0	0	0	0	0	0	0	0
PITA_36914	54.1775	68.4143	54.1791	64.89	101.974	91.1871	44.255	116.882	83.2467	73.4327	66.1192	61.3289
PITA_19700	0	0	0	0	0	0	0	0	4.89686	0	0	0
PITA_30444	0.902959	2.68291	0	2.49577	0	10.9864	1.26443	1.18063	2.44843	0	0	1.83071
PITA_26307	54.1775	45.6095	47.6776	41.1802	31.5383	49.4388	40.4617	23.6125	50.805	45.6474	28.182	34.7835
PITA_50009	14.4473	6.70728	20.5881	0.623942	9.4615	16.4796	21.4953	9.445	4.89686	17.862	18.4267	26.5453
PITA_03212	816.275	500.363	887.453	125.412	232.332	153.81	223.804	247.931	191.59	497.159	404.303	352.412
PITA_18301	10.8355	5.36583	2.16716	6.23942	10.5128	8.78912	21.4953	0	11.0179	0.992334	10.8392	15.5611
PITA_04162	834.334	1876.7	1394.57	1530.53	1148	1140.39	1077.29	2341.18	1483.75	763.105	2500.61	968.447
PITA_43744	141.765	0	0	0	172.41	97.779	261.737	212.513	0	178.62	0	199.548
PITA_10599	0	0	0	0	0	0	0	0	0	0	0	0
PITA_46254	541.775	414.51	276.313	814.244	1659.97	765.752	586.695	858.314	408.276	2955.17	1314.8	9543.5
PITA_27386	130.929	136.829	134.364	130.404	114.589	135.133	150.467	175.913	122.422	102.21	127.903	110.758
PITA_34635	18.0592	16.0975	29.2567	16.2225	38.8973	32.9592	20.2309	14.1675	5.50897	20.839	16.2588	42.1064
PITA_00536	0	0	4.33433	0	0	6.59184	1.26443	1.18063	4.89686	4.96167	2.16784	0.915356
PITA_42077	15.3503	5.36583	11.9194	13.1028	2.10256	17.5782	17.702	14.1675	7.3453	19.8467	7.58745	1.83071
PITA_49365	1.80592	0	0	3.11971	3.15383	0	0	0	0.612108	0	2.16784	1.83071
PITA_03632	0.902959	0	4.33433	24.3337	1.05128	30.7619	0	7.08375	29.3812	0	0	1.83071
PITA_28541	417.167	484.266	429.098	482.307	378.46	427.371	452.666	499.404	474.996	359.225	433.569	368.889
PITA_01221	1023.96	1089.26	1040.24	1173.01	1257.33	1084.36	868.663	1690.66	1027.73	792.875	1055.74	1540.54
PITA_37479	1133.21	971.215	1061.91	810.501	974.535	592.167	1005.22	463.986	913.877	1188.82	829.2	1096.6
PITA_21318	0	0	0	0	0	0	12.6443	0	0	25.8007	0	8.23821
PITA_25682	5434.91	4732.66	4836.03	4891.7	4494.21	5714.03	4923.69	7122.71	4939.71	4943.81	6270.49	4761.68
PITA_09424	22.574	48.2924	22.7552	25.5816	7.35895	62.6225	31.6107	30.6963	51.4171	35.724	24.9302	3.66142
PITA_51476	254.634	257.56	280.648	214.012	316.435	195.558	232.655	179.455	214.85	246.099	192.938	296.575
PITA_39489	65.013	72.4387	102.94	54.2829	155.589	97.779	54.3704	142.856	20.1996	44.655	102.973	78.7206
PITA_34642	1302.97	281.706	664.236	0	0	0	0	0	0.612108	0	0	0
PITA_22495	0	0	1.08358	0	0	0	0	5.90313	0	0	0	0
PITA_26899	48.7598	32.195	126.779	113.557	73.5895	0	94.8322	139.314	72.8408	58.5477	60.6996	24.7146
PITA_45006	2.70888	4.02437	0	0	0	0	0	0	0	0.992334	0	7.32285
PITA_51032	6.32071	4.02437	3.25075	0	0	1.09864	0	0	0.612108	0	1.08392	1.83071
PITA_21525	134.541	109.999	96.4388	89.2237	52.5639	99.9763	220.011	99.1725	107.731	198.467	177.763	48.5139
PITA_22286	1.80592	0	3.25075	0	0	0	0	0	0	0	0	0
PITA_27674	744.941	727.07	896.122	662.002	661.254	603.154	727.047	508.849	807.983	694.634	714.305	580.336
PITA_13859	204.972	152.926	115.943	183.439	229.179	194.459	204.838	332.936	263.206	227.244	147.413	158.357
PITA_50627	0	1.34146	0	0	0	0	0	0	0	0	0	0
PITA_29648	0	0	0	0	0	0	0	0	0	0	0	0
PITA_39790	1195.52	1266.34	999.062	1743.92	1432.89	1093.15	1473.06	1378.97	1702.88	967.526	1664.9	1211.02
PITA_10894	190.524	142.194	131.113	72.3773	66.2305	90.0885	99.8899	86.1856	102.222	126.026	86.7138	112.589
PITA_12974	97.5195	0	0	0	0	0	0	0	0	0	0	4.57678
PITA_19213	0.902959	1.34146	0	0	0	0	1.26443	0	0	0	0	0
PITA_26020	207.681	355.486	158.203	114.181	187.128	142.823	175.756	157.023	122.422	111.141	83.462	167.51
PITA_01016	0	0	0	0	0	0	0	0	0	0	0	0
PITA_08102	0	0	0	0	0	0	0	0	0	0	0	0
PITA_24017	118.288	8.04874	8.66865	0	0	0	21.4953	0	3.67265	4.96167	1.08392	8.23821
PITA_15533	3.61183	0	5.41791	0	0	1.09864	0	0	0	0	2.16784	0
PITA_50484	24.3799	0	7.58507	0	1.05128	0	1.26443	1.18063	0	3.96934	2.16784	0
PITA_22056	48.7598	17.4389	27.0895	1.24788	0	1.09864	15.1731	2.36125	0	4.96167	5.41961	7.32285
PITA_33364	80.3633	59.0241	68.2656	103.574	110.384	79.1021	110.005	103.895	77.1256	99.2334	92.1334	105.266
PITA_45181	0	0	0	0	0	0	0	0	0	0	0	0
PITA_22513	0.902959	1.34146	4.33433	1.24788	0	2.19728	1.26443	0	2.44843	1.98467	1.08392	1.83071
PITA_15172	844.266	812.923	1096.58	504.145	652.844	425.174	496.921	1297.51	419.294	825.622	1012.38	769.815
PITA_35573	0	1.34146	0	0	0	0	0	0	0	0	1.08392	0.915356
PITA_05330	6.32071	0	0	0.623942	0	0	0	1.18063	0	7.93867	1.08392	0
PITA_12082	0	0	0	0	0	1.09864	0	0	1.22422	1.98467	0	1.83071
PITA_16550	430.711	482.924	588.385	439.879	549.818	524.051	495.656	492.321	454.796	437.619	402.135	587.659
PITA_48943	50.5657	63.0485	63.9313	0	64.128	81.2994	56.8993	115.701	58.1503	59.54	68.2871	78.7206
PITA_09781	42.4391	37.5608	33.591	59.2745	45.205	47.2415	48.0483	34.2381	77.1256	35.724	28.182	42.1064
PITA_20505	0	0	0	0	35.7435	0	0	0	0	47.632	18.4267	0
PITA_15197	0	0	5.41791	0	0	0	2.52886	1.18063	1.83632	0	0	0
PITA_09492	0	4.02437	0	0	4.20511	0	2.52886	0	2.44843	0	0	1.83071
PITA_45106	307.909	280.364	284.982	210.268	96.7176	176.881	285.761	128.688	167.105	256.022	278.568	99.7738
PITA_24525	1.80592	4.02437	2.16716	4.99154	3.15383	0	2.52886	0	1.22422	0.992334	2.16784	0
PITA_47837	293.462	308.535	308.821	461.717	302.768	253.786	204.838	330.575	295.036	539.83	290.491	343.259
PITA_05074	0	0	0	0	0	0	0	0	0	0	0	0
PITA_14118	2.70888	0	1.08358	4.36759	2.10256	1.09864	1.26443	0	3.67265	0.992334	2.16784	0.915356
PITA_27253	0	0	0	0	0	0	0	0	0	0	0	0
PITA_29338	0.902959	10.7317	1.08358	0	1.05128	2.19728	10.1154	0	0	0.992334	5.41961	0
PITA_38628	772.03	702.923	736.836	858.544	761.125	685.552	729.576	691.846	746.772	790.89	789.095	857.689
PITA_06071	0	0	0	0	0	0	0	2.36125	0	0	0	0
PITA_45803	105.646	10.7317	138.698	15.5985	1.05128	18.6769	25.2886	9.445	16.5269	17.862	18.4267	10.0689
PITA_10741	90.2959	320.608	238.388	206.525	243.897	151.612	338.867	191.261	217.91	148.85	381.541	198.632
PITA_01200	0	0	0	0	0	0	0	0	0	0	0	0
PITA_14011	542.678	494.998	444.268	531.599	428.921	518.558	471.632	662.331	512.334	461.435	546.297	512.599
PITA_23435	0	0	0	0	0	0	0	0	0	0	1.08392	0
PITA_29526	0	0	0	0	0	0	0	1.18063	0	0	0	0
PITA_32442	3.61183	2.68291	0	0.623942	2.10256	1.09864	5.05772	1.18063	0	1.98467	0	0.915356
PITA_17295	45.1479	67.0728	60.6806	42.428	44.1537	30.7619	45.5194	22.4319	42.2355	45.6474	11.9231	48.5139
PITA_46643	0	0	0	0	0	0	0	0	0	0	1.08392	0
PITA_47476	0	0	0	0	0	0	0	0	0	0	0	0
PITA_04811	407.234	270.974	443.185	353.151	616.049	376.834	422.319	592.674	459.693	702.572	534.373	459.509
PITA_07341	107.452	139.512	132.197	186.559	104.077	165.895	130.236	332.936	245.455	171.674	327.344	146.457
PITA_48316	610.4	609.021	606.806	720.653	593.972	650.395	632.215	553.713	642.713	636.086	525.702	540.06
PITA_34253	2.70888	0	0	4.99154	0	0	0	0	2.44843	0	2.16784	0
PITA_39501	0	0	0	0	0	0	0	0	0	0	0	0
PITA_09058	0	8.04874	3.25075	41.8041	6.30767	12.085	18.9664	102.714	67.3319	0.992334	7.58745	0
PITA_20652	0	0	0	0	0	0	0	0	0	0	0	0
PITA_41056	2.70888	2.68291	4.33433	7.4873	4.20511	5.4932	6.32215	18.89	6.73319	1.98467	14.091	6.40749
PITA_07617	0	0	0	0	0	0	1.26443	0	0	0	1.08392	0
PITA_15932	6.32071	5.36583	6.50149	4.99154	2.10256	9.88776	1.26443	4.7225	6.12108	1.98467	2.16784	3.66142
PITA_42007	63.2071	115.365	126.779	102.326	182.922	57.1293	53.106	160.565	113.852	59.54	53.1122	66.821
PITA_46296	0.902959	0	0	0	0	0	0	0	0	0	0	0
PITA_27333	0	0	1.08358	0	0	0	0	2.36125	0	1.98467	0	0
PITA_35212	0	0	0	0	0	0	0	0	0	0	0	0
PITA_14257	0	4.02437	3.25075	0	0	0	0	7.08375	0	0	0	0
PITA_02437	0	0	2.16716	0	0	0	0	0	0	0	0	0
PITA_30326	532.746	614.387	601.388	675.729	741.151	736.089	630.95	853.592	691.682	755.166	694.794	1311.71
PITA_03858	412.652	445.364	441.018	281.398	439.434	343.874	456.459	318.769	377.059	531.891	375.037	366.142
PITA_08644	2428.96	2151.7	2150.91	2215.62	2114.12	2133.56	2374.6	2499.38	1922.63	2176.19	2811.69	2147.43
PITA_32376	1.80592	0	0	0.623942	1.05128	0	0	0	3.06054	0	3.25177	0
PITA_14354	0	0	0	0	0	0	0	0	0	0	0	0
PITA_42845	27.0888	32.195	14.0866	38.0605	69.3844	25.2687	40.4617	18.89	14.6906	16.8697	15.1749	21.9685
PITA_40470	93.9077	84.5118	117.027	83.6082	72.5382	75.8062	67.0147	120.424	78.3498	85.3407	91.0494	69.5671
PITA_11237	0	0	0	0	0	0	0	0	0	0	0	0
PITA_12703	1.80592	1.34146	2.16716	0	5.25639	4.39456	1.26443	0	0.612108	0.992334	0	10.0689
PITA_14609	657.354	563.412	610.056	648.9	616.049	616.337	526.002	702.472	615.169	696.618	562.555	648.988
PITA_17449	49.6627	44.2681	58.5134	28.0774	12.6153	2.19728	16.4376	7.08375	12.2422	2.977	13.0071	55.8367
PITA_23093	0	0	0	0	0	0	0	0	0	0	0	0
PITA_40251	120.996	146.219	134.364	145.378	132.461	130.738	164.376	265.641	145.682	99.2334	191.854	142.796
PITA_08524	0	5.36583	0	1.24788	3.15383	0	1.26443	1.18063	0	0.992334	1.08392	0
PITA_08327	643.81	615.729	551.543	777.432	604.485	670.171	661.296	848.869	768.808	680.741	1074.17	644.411
PITA_11284	146.279	155.609	146.284	122.293	101.974	92.2858	141.616	55.4894	144.457	121.065	82.3781	155.611
PITA_16055	85.7811	166.341	83.4358	196.542	168.204	123.048	98.6255	208.971	106.507	58.5477	132.238	110.758
PITA_46789	1721.04	1672.8	1909.27	2918.18	1955.38	2571.92	1921.93	1936.23	1623.31	1595.67	2076.79	1458.16
PITA_45383	0	0	0	0	0	0	0	0	0	0	0	0
PITA_35472	0.902959	0	0	0.623942	0	2.19728	0	0	2.44843	0	0	0
PITA_32968	22.574	8.04874	13.003	18.7183	22.0768	26.3674	12.6443	14.1675	41.6233	17.862	31.4337	10.9843
PITA_03312	0	0	0	0	0	0	0	0	0	0	0	0
PITA_31035	2251.08	2405.23	1992.71	2095.2	2518.86	2067.64	2028.14	2341.18	2045.66	2225.8	2432.32	2599.61
PITA_41071	0	0	0	0	0	0	0	0	0	0	0	0
PITA_07213	7.22367	28.1706	10.8358	34.9407	24.1794	21.9728	25.2886	20.0706	25.7085	17.862	21.6784	11.8996
PITA_34593	1013.12	668.045	832.191	572.155	573.998	617.436	713.138	561.978	677.604	824.629	766.333	592.235
PITA_50175	0	0	0	0.623942	0	0	0	0	0	0	0	0
PITA_11496	32.5065	36.2193	22.7552	20.5901	16.8204	18.6769	24.0242	35.4188	36.7265	27.7853	7.58745	6.40749
PITA_10176	10.8355	10.7317	7.58507	9.98307	4.20511	14.2823	7.58657	10.6256	9.18162	15.8773	26.0141	10.0689
PITA_45476	0	65.7314	84.5194	12.4788	10.5128	15.381	17.702	43.6831	51.4171	0	6.50353	9.15356
PITA_15383	8.12663	1.34146	11.9194	0	12.6153	4.39456	11.3799	4.7225	13.4664	16.8697	19.5106	16.4764
PITA_46392	2871.41	2943.16	2846.57	3915.86	3765.68	3772.73	3223.03	4761.46	3997.07	2669.38	3722.19	3446.32
PITA_06149	91.1988	89.8776	91.0209	52.4111	66.2305	63.7211	70.808	36.5994	62.435	77.402	52.0283	63.1596
PITA_37560	31.6036	16.0975	4.33433	0	0	4.39456	21.4953	18.89	1.83632	14.885	34.6855	1.83071
PITA_23613	0	1.34146	0	0	0	0	0	1.18063	0	2.977	0	0
PITA_18837	0	0	0	0	0	0	0	0	0	0	0	0.915356
PITA_01559	0	0	0	0	0	0	0	0	0.612108	0	0	0
PITA_41043	32.5065	50.9754	52.0119	75.497	62.0254	71.4116	44.255	44.8638	63.6592	33.7394	40.1051	55.8367
PITA_14494	0	0	0	0	0	0	0	0	0	0	0	0
PITA_26295	36.1183	56.3412	48.7612	20.5901	37.846	51.6361	56.8993	38.9606	42.8476	83.356	55.28	10.0689
PITA_31548	74.0426	75.1216	89.9373	51.1632	75.692	69.2143	88.51	46.0444	64.2713	79.3867	56.3639	76.8899
PITA_08294	9.93255	21.4633	21.6716	23.7098	8.41022	27.466	6.32215	5.90313	8.56951	21.8313	6.50353	3.66142
PITA_28627	0	0	0	0	0	0	0	0	0	0	0	0
PITA_14997	0.902959	5.36583	5.41791	0	11.5641	19.7755	6.32215	5.90313	4.28476	2.977	2.16784	8.23821
PITA_40314	0	0	0	0.623942	0	0	0	0	0	1.98467	0	0
PITA_09438	2.70888	2.68291	7.58507	0	0	0	0	0	0	1.98467	0	0
PITA_29176	55.9834	52.3168	40.0925	96.0871	57.8203	106.568	50.5772	157.023	33.0538	136.942	84.5459	156.526
PITA_48035	0	0	0	0.623942	0	0	1.26443	3.54188	0	0.992334	0	0
PITA_23740	289.85	311.218	307.737	285.765	249.153	301.027	336.338	380.161	290.751	322.509	318.673	296.575
PITA_08269	0.902959	2.68291	2.16716	2.49577	1.05128	0	5.05772	5.90313	3.67265	1.98467	2.16784	0.915356
PITA_34744	0	0	0	0	0	0	0	0	0	0	0	0
PITA_36641	151.697	183.78	151.701	89.8476	159.794	123.048	111.27	87.3663	102.222	91.2947	75.8745	212.363
PITA_25189	0	0	0	0	0	0	0	0	0	0	0	0
PITA_44860	955.33	961.825	976.307	806.757	1170.07	876.715	1016.6	1083.81	900.411	1076.68	1069.83	1211.02
PITA_31677	150.794	146.219	114.86	144.131	168.204	156.007	142.88	162.926	146.294	153.812	119.231	179.41
PITA_24904	0	0	0	0	0	0	0	0	0	0	0	0
PITA_34340	1858.29	1990.72	1909.27	1828.15	1321.46	1728.16	1737.33	1639.89	1897.53	1319.8	1983.58	1481.05
PITA_46128	89.3929	136.829	120.278	110.438	151.384	76.9048	98.6255	49.5863	137.724	121.065	81.2941	162.018
PITA_06929	2.70888	1.34146	1.08358	2.49577	3.15383	0	2.52886	2.36125	0.612108	1.98467	2.16784	0.915356
PITA_15499	93.0047	124.755	101.857	146.626	101.974	131.837	107.476	116.882	137.724	101.218	102.973	82.3821
PITA_29494	3.61183	25.4877	6.50149	61.7702	11.5641	10.9864	16.4376	9.445	24.4843	20.839	29.2659	7.32285
PITA_11667	177.883	248.17	170.122	174.08	238.64	231.813	185.871	203.068	181.796	166.712	212.449	262.707
PITA_13272	0	0	0	0	0	0	0	0	0	0	0	0
PITA_16754	2.70888	2.68291	0	2.49577	0	0	0	0	0	0	0	2.74607
PITA_38761	8.12663	13.4146	2.16716	10.607	5.25639	3.29592	8.851	12.9869	26.3206	1.98467	10.8392	2.74607
PITA_40857	293.462	183.78	201.546	142.883	76.7433	195.558	159.318	259.738	164.657	213.352	346.855	113.504
PITA_02512	31.6036	52.3168	28.1731	36.8126	39.9486	14.2823	30.3463	27.1544	35.5023	36.7164	31.4337	32.0375
PITA_26829	103.84	96.5849	125.695	127.284	71.4869	118.653	99.8899	112.159	99.1615	144.881	114.896	86.0435
PITA_47477	31.6036	25.4877	6.50149	54.9069	31.5383	30.7619	29.0819	43.6831	29.3812	22.8237	35.7694	28.376
PITA_39619	0	0	0	0	0	0	0	0	0	0	0	0
PITA_27776	4.51479	13.4146	17.3373	29.3253	11.5641	8.78912	20.2309	17.7094	15.9148	15.8773	13.0071	8.23821
PITA_17973	0	0	1.08358	3.11971	6.30767	1.09864	2.52886	0	0	0	1.08392	1.83071
PITA_06610	0	0	0	0	0	0	0	0	0	0	0	0
PITA_38269	215.807	203.901	247.057	132.276	129.307	152.711	126.443	217.235	112.628	147.858	170.176	148.288
PITA_00687	37.0213	91.2191	73.6836	82.3603	84.1022	26.3674	49.3127	53.1281	106.507	21.8313	58.5318	84.2128
PITA_42482	0.902959	4.02437	6.50149	1.87183	4.20511	15.381	1.26443	0	0.612108	1.98467	11.9231	8.23821
PITA_04816	244.702	301.828	235.137	328.193	302.768	352.664	305.992	314.046	335.435	316.555	307.834	291.999
PITA_33957	0	0	0	1.87183	0	0	0	1.18063	0	0	1.08392	0
PITA_06255	0.902959	0	2.16716	0.623942	0	0	1.26443	2.36125	0	0.992334	0	2.74607
PITA_27655	16.2533	64.3899	29.2567	81.1124	40.9998	64.8198	60.6926	30.6963	48.3565	31.7547	20.5945	32.0375
PITA_50434	127.317	112.682	101.857	109.19	37.846	82.398	126.443	35.4188	89.9799	90.3024	118.147	47.5985
PITA_00586	19.8651	10.7317	23.8388	12.4788	26.282	10.9864	16.4376	9.445	25.0964	19.8467	15.1749	30.2068
PITA_18679	0	0	0	0	0	0	0	0	0	0	0	0
PITA_17863	0	0	0	0	0	0	0	0	0	0	0	0
PITA_36496	100.228	85.8532	113.776	29.3253	5.25639	1.09864	13.9087	22.4319	33.6659	14.885	36.8533	6.40749
PITA_13851	983.322	818.289	859.28	952.135	931.432	1095.34	748.542	1285.7	828.182	937.756	1068.75	1100.26
PITA_37418	1871.83	2099.38	2179.08	2353.51	2991.94	1980.85	2214.02	2254.99	2279.49	1976.73	1784.14	2797.33
PITA_20189	0.902959	0	0	1.24788	1.05128	0	2.52886	0	0	2.977	0	1.83071
PITA_01390	24.3799	16.0975	19.5045	23.7098	1.05128	20.8742	11.3799	3.54188	16.5269	30.7624	36.8533	11.8996
PITA_36238	16.2533	16.0975	18.4209	12.4788	17.8717	9.88776	17.702	3.54188	17.7511	22.8237	13.0071	10.0689
PITA_24110	267.276	199.877	274.146	71.1294	52.5639	45.0443	56.8993	79.1019	41.6233	53.586	48.7765	248.062
PITA_39213	0	0	0	0	0	0	0	0	0	0	0	0
PITA_19942	0	0	0	0	0	2.19728	0	0	0	0.992334	1.08392	0
PITA_34087	0	0	0	0	0	0	0	0	0	0	0	0
PITA_08031	54.1775	71.0972	32.5075	71.1294	9.4615	113.16	108.741	55.4894	132.827	72.4404	72.6228	27.4607
PITA_38501	0	1.34146	0	0	0	0	0	1.18063	0.612108	0	0	0.915356
PITA_40875	542.678	474.876	539.624	369.374	309.076	437.259	375.535	344.743	378.283	460.443	431.401	285.591
PITA_38905	0	0	0	0	0	0	0	0	0	0	0	0
PITA_30836	15.3503	10.7317	21.6716	30.5732	12.6153	6.59184	12.6443	11.8063	7.3453	18.8543	15.1749	5.49214
PITA_35543	128.22	138.17	241.639	330.065	371.101	436.16	281.968	335.298	272.388	255.03	191.854	325.867
PITA_40196	0	0	0	0	0	0	0	0	0	0	0	0
PITA_30194	0	77.8045	0	70.5054	0	15.381	6.32215	21.2513	0	82.3637	22.7624	0
PITA_41671	88.49	111.341	115.943	49.2914	79.8971	56.0307	46.7839	80.2825	44.6839	38.701	72.6228	122.658
PITA_23338	142.667	100.609	132.197	111.686	39.9486	103.272	106.212	83.8244	86.3072	163.735	117.064	24.7146
PITA_08776	27.0888	59.0241	26.006	49.2914	24.1794	37.3538	27.8174	57.8506	29.9933	46.6397	23.8463	40.2757
PITA_09417	0	0	0	0	0	0	0	24.7931	0	38.701	0	0
PITA_26991	140.862	152.926	157.119	202.157	195.538	173.585	142.88	162.926	198.935	128.011	160.42	163.849
PITA_06740	0	0	0	0	0	0	0	0	0	0	0	0
PITA_21388	0	0	6.50149	0	0	0	0	0	0	0	20.5945	0
PITA_47210	0	0	0	0	0	0	0	0	0	0	0	0
PITA_21546	0	0	0	0	0	0	0	0	0	0	0	0
PITA_41592	0	0	0	0	0	0	0	0	0	0	0	0
PITA_15261	89.3929	41.5852	46.594	56.7787	4.20511	51.6361	74.6013	54.3088	69.1682	32.747	22.7624	0
PITA_36066	88.49	83.1703	132.197	55.5308	48.3588	36.2551	48.0483	40.1413	60.5987	63.5094	63.9514	52.1753
PITA_24647	0	0	0	0	2.10256	0	0	4.7225	1.22422	0	0	1.83071
PITA_40411	0	0	0	0	0	0	0	0	0	0	0	0
PITA_29834	0	0	0	0	0	0	0	0	0	0	0	0
PITA_38486	27.9917	22.8048	27.0895	3.74365	22.0768	6.59184	11.3799	5.90313	17.7511	12.9003	15.1749	31.1221
PITA_03033	0.902959	0	0	0	0	3.29592	0	0	0	0	6.50353	1.83071
PITA_04302	0	0	0	0	0	0	0	0	0	0	0	0
PITA_29202	88.49	81.8289	104.024	97.3349	79.8971	92.2858	98.6255	93.2694	58.7624	69.4634	91.0494	82.3821
PITA_11281	15.3503	17.4389	14.0866	19.9661	26.282	17.5782	25.2886	11.8063	29.9933	34.7317	21.6784	49.4292
PITA_47036	0	0	0	1.87183	2.10256	0	1.26443	0	0	2.977	2.16784	0
PITA_19455	0	0	0	0	0	0	0	0	0	0	0	0
PITA_38204	440.644	383.657	444.268	389.964	424.716	316.408	331.28	237.306	444.39	367.164	346.855	477.816
PITA_19564	0	0	0	0	0	0	0	0	0	0	0	0.915356
PITA_22945	0	0	0	0	0	0	0	0	0	0	0	0
PITA_18364	0	0	0	0	0	0	0	0	0	0	0	0
PITA_14166	3777.08	1878.04	2896.41	1665.3	6427.51	1586.44	3976.63	2207.77	2801.62	4213.45	3526	3198.25
PITA_05941	397.302	374.266	321.824	383.1	392.127	360.354	432.435	310.504	403.379	433.65	292.659	333.19
PITA_06044	102.034	99.2678	113.776	92.9673	138.769	81.2994	128.972	129.869	164.657	111.141	111.644	127.235
PITA_19800	56.8864	73.7801	63.9313	51.7872	86.2048	120.85	103.683	82.6438	75.9014	199.459	89.9655	64.0749
PITA_44398	0	0	0	0	0	0	0	0	0	0	0	0
PITA_41858	0	0	0	0	0	0	0	0	0	0	0	0
PITA_17293	0	0	0	0	0	0	0	0	0	0	0	0
PITA_15711	0	0	0	0	0	0	0	0	0	0	0	0
PITA_39331	482.18	494.998	543.958	415.545	633.921	597.66	528.531	596.216	442.554	461.435	570.143	746.015
PITA_25740	61.4012	104.634	86.6865	134.148	88.3074	99.9763	98.6255	113.34	97.9373	73.4327	91.0494	101.605
PITA_32526	52.3716	87.1947	71.5164	112.31	108.282	103.272	147.938	109.798	107.731	82.3637	47.6926	70.4824
PITA_05529	1.80592	4.02437	9.75224	5.61548	7.35895	0	15.1731	5.90313	3.06054	3.96934	2.16784	3.66142
PITA_23651	0	0	0	0	0	0	0	0	0	0	0	0
PITA_10638	0	0	1.08358	4.99154	0	0	0	7.08375	0.612108	13.8927	0	10.0689
PITA_37256	0	0	11.9194	0	12.6153	0	0	12.9869	32.4417	9.92334	9.7553	0
PITA_05850	379.243	327.315	300.152	463.589	316.435	377.932	395.766	302.24	434.597	342.355	418.394	258.13
PITA_07976	43.342	73.7801	68.2656	131.028	154.538	106.568	73.3369	123.966	88.7557	46.6397	141.994	129.981
PITA_35509	0	0	0	0	0	0	1.26443	0	0	0	0	0
PITA_12318	0	0	0	0	0	0	0	0	0	0	0	0
PITA_01708	22.574	30.8535	28.1731	18.0943	30.4871	18.6769	25.2886	21.2513	7.9574	8.93101	11.9231	17.3918
PITA_51418	44.245	56.3412	31.4239	44.2999	51.5126	51.6361	37.9329	57.8506	33.6659	38.701	52.0283	100.689
PITA_50252	103.84	103.292	84.5194	7.4873	7.35895	2.19728	35.404	54.3088	25.7085	37.7087	109.476	11.8996
PITA_40240	0.902959	0	0	0	0	0	0	0	0	0	0	0
PITA_24967	0	0	0	0	0	0	0	0	0	0	0	0
PITA_02118	24.3799	24.1462	46.594	31.1971	47.3075	31.8606	39.1973	10.6256	36.7265	27.7853	54.1961	30.2068
PITA_32731	0	0	0	0	0	0	0	0	0	0	0	0
PITA_00750	157.115	150.243	121.361	117.301	208.153	149.415	149.203	167.649	113.852	28.7777	212.449	86.0435
PITA_29037	98.4225	274.999	422.597	76.7449	55.7177	165.895	235.184	113.34	113.852	239.152	451.995	46.6832
PITA_22229	5.41775	4.02437	7.58507	11.231	7.35895	8.78912	5.05772	0	4.28476	3.96934	2.16784	7.32285
PITA_38005	0.902959	0	3.25075	0	4.20511	2.19728	3.79329	0	1.83632	1.98467	2.16784	4.57678
PITA_43614	0	0	0	0	0	0	0	0	0	0	0	0
PITA_04621	83.9752	92.5605	86.6865	82.9843	81.9997	58.2279	69.5436	76.7406	67.3319	85.3407	78.0424	97.9431
PITA_43714	260.955	253.535	269.812	363.134	351.127	287.844	281.968	303.421	302.993	263.961	306.75	335.936
PITA_17914	69.5278	84.5118	118.11	106.694	77.7946	103.272	122.65	54.3088	125.482	148.85	149.581	68.6517
PITA_15189	190.524	181.097	216.716	202.157	248.102	237.306	293.348	238.486	163.433	204.421	148.497	173.918
PITA_01399	0	0	0	0	0	0	0	0	0	0	0	0
PITA_19765	335.901	462.803	271.979	806.757	380.563	493.29	529.796	1031.87	691.682	166.712	703.465	180.325
PITA_09872	46.0509	32.195	42.2597	54.2829	12.6153	41.7483	16.4376	28.335	60.5987	20.839	63.9514	6.40749
PITA_00542	27.0888	46.951	37.9254	64.89	83.051	54.932	48.0483	54.3088	52.0292	52.5937	42.273	70.4824
PITA_51096	2.70888	1.34146	0	3.74365	2.10256	6.59184	16.4376	11.8063	12.2422	8.93101	14.091	2.74607
PITA_14976	6.32071	4.02437	10.8358	4.36759	4.20511	2.19728	3.79329	5.90313	2.44843	2.977	2.16784	14.6457
PITA_13745	6.32071	0	0	4.36759	2.10256	6.59184	12.6443	3.54188	10.4058	0	7.58745	0
PITA_22382	373.825	350.12	473.525	360.014	510.921	494.388	527.267	349.465	276.673	554.715	218.952	386.28
PITA_16036	0	12.0731	85.603	0	31.5383	0	0	21.2513	17.139	130.988	16.2588	10.0689
PITA_28654	4.51479	0	7.58507	0	0	0	0	0	0	1.98467	1.08392	0
PITA_47158	29.7976	17.4389	10.8358	8.11124	4.20511	9.88776	11.3799	5.90313	7.3453	12.9003	5.41961	16.4764
PITA_47153	376.534	274.999	327.242	275.782	308.024	344.973	383.122	350.646	294.424	420.75	410.806	424.725
PITA_29632	0	0	0	0	0	0	0	0	0	0	0	0
PITA_43666	0	0	0	0	0	0	0	0	0.612108	0.992334	0	0
PITA_27792	20.7681	13.4146	6.50149	16.2225	31.5383	19.7755	15.1731	18.89	21.4238	14.885	20.5945	21.0532
PITA_00676	531.843	528.534	490.863	575.274	454.152	949.225	676.47	612.744	589.46	1391.25	900.739	449.44
PITA_27350	65.013	61.707	78.0179	57.4027	147.179	72.5103	112.534	40.1413	50.1929	102.21	76.9585	97.0278
PITA_12341	10.8355	8.04874	7.58507	18.7183	12.6153	20.8742	13.9087	7.08375	14.0785	15.8773	5.41961	23.7993
PITA_39361	0	1.34146	0	0	0	0	0	0	0	0	0	0
PITA_26709	174.271	203.901	227.552	179.695	219.717	156.007	251.621	133.411	216.074	170.681	136.574	200.463
PITA_20046	0.902959	0	3.25075	1.24788	2.10256	0	0	0	1.22422	0	0	1.83071
PITA_23036	958.039	313.901	689.158	218.38	778.997	201.051	201.044	283.35	183.632	1375.37	703.465	336.851
PITA_50877	13.5444	8.04874	20.5881	0	0	2.19728	0	0	3.06054	16.8697	6.50353	0
PITA_16122	55.0805	49.6339	19.5045	48.0435	32.5896	75.8062	70.808	86.1856	75.9014	70.4557	87.7977	32.9528
PITA_09525	37.0213	49.6339	16.2537	40.5562	9.4615	30.7619	40.4617	63.7538	47.1323	10.9157	27.098	25.63
PITA_13344	10.8355	17.4389	5.41791	28.7013	26.282	26.3674	27.8174	10.6256	28.7691	11.908	8.67138	15.5611
PITA_29505	0	1.34146	0	0	0	0	0	0	0	0	0	0
PITA_07987	55.9834	53.6583	44.4268	61.1463	94.615	81.2994	75.8657	44.8638	59.9866	48.6244	63.9514	52.1753
PITA_36105	888.511	507.071	664.236	742.491	261.768	571.293	523.474	447.457	538.043	588.454	451.995	353.327
PITA_04228	29.7976	32.195	6.50149	28.7013	18.923	34.0579	25.2886	36.5994	21.4238	47.632	63.9514	17.3918
PITA_51239	4.51479	6.70728	0	4.99154	4.20511	3.29592	7.58657	3.54188	10.4058	3.96934	4.33569	2.74607
PITA_00762	0	0	0	0.623942	0	2.19728	0	0	0	0	1.08392	1.83071
PITA_32994	0	0	6.50149	0	3.15383	0	0	0	0	0	0	1.83071
PITA_23187	4.51479	0	0	7.4873	2.10256	6.59184	8.851	2.36125	6.12108	14.885	7.58745	0
PITA_04712	0	0	0	0	0	0	0	0	0	0	0	0
PITA_24746	0	0	0	0	0	0	0	0	0	0	0	0
PITA_17821	0	0	0	0	0	0	0	0	0	0	0	0
PITA_25108	10.8355	6.70728	0	14.3507	0	17.5782	3.79329	34.2381	23.8722	11.908	0	0
PITA_44605	597.759	539.266	800.767	995.187	752.715	1174.45	766.244	826.438	543.552	413.803	840.039	523.584
PITA_45267	0	4.02437	0	8.11124	0	0	0	0	4.28476	0	0	0
PITA_23447	52.3716	8.04874	44.4268	6.23942	1.05128	1.09864	29.0819	0	4.28476	0.992334	2.16784	0
PITA_37525	0	0	0	0	0	1.09864	1.26443	0	0	5.954	0	0
PITA_10156	0	0	0	0	0	0	0	0	0.612108	0	0	2.74607
PITA_22449	22.574	30.8535	28.1731	8.11124	30.4871	19.7755	25.2886	9.445	8.56951	25.8007	15.1749	7.32285
PITA_15464	204.972	203.901	294.734	182.815	244.948	215.334	195.987	145.217	257.085	206.405	149.581	225.178
PITA_21252	104.743	72.4387	86.6865	81.7364	78.8459	88.9899	87.2456	85.005	94.8767	74.425	74.7906	78.7206
PITA_37431	3089.92	3188.64	3568.23	3882.17	4259.78	3023.46	3296.37	3394.3	3711.21	2547.32	4715.06	3087.5
PITA_14920	0	0	0	0	0	0	0	0	0	0	0	0
PITA_42310	4.51479	5.36583	2.16716	0	0	2.19728	0	4.7225	0	2.977	1.08392	0
PITA_46795	42.4391	22.8048	24.9224	55.5308	72.5382	43.9456	42.9906	110.979	48.9686	44.655	31.4337	140.049
PITA_41013	330.483	324.633	327.242	413.673	407.896	351.565	418.526	407.316	352.574	348.309	325.177	441.202
PITA_11436	12.6414	0	8.66865	4.99154	15.7692	2.19728	10.1154	5.90313	4.89686	13.8927	6.50353	19.2225
PITA_12072	0	0	0	0	0	0	0	0	0	0	0	0
PITA_18392	0	1.34146	1.08358	0	0	0	1.26443	0	0	0	0	0
PITA_18153	772.03	1090.6	729.25	1367.06	1316.2	1151.38	1136.72	1430.92	1254.21	689.672	841.123	972.108
PITA_31204	0	0	0	0	0	0	0	0	0	0	0	0
PITA_49073	0	0	0	0.623942	0	0	0	0	0	0	0	0
PITA_17758	0	0	0	0	0	0	0	0	0	0	0	0
PITA_16329	711.531	531.217	625.227	446.742	499.357	388.919	474.161	357.729	527.025	495.175	495.352	510.769
PITA_25146	2.70888	2.68291	2.16716	4.36759	7.35895	1.09864	0	2.36125	7.9574	1.98467	0	2.74607
PITA_37679	4.51479	6.70728	8.66865	3.74365	1.05128	12.085	16.4376	2.36125	10.4058	15.8773	5.41961	0.915356
PITA_20839	9.93255	12.0731	8.66865	27.4534	22.0768	41.7483	0	28.335	45.296	17.862	13.0071	26.5453
PITA_44755	0	2.68291	1.08358	1.24788	0	8.78912	0	0	0	1.98467	2.16784	0.915356
PITA_35185	0	1.34146	5.41791	8.11124	2.10256	3.29592	3.79329	7.08375	18.9753	0	8.67138	1.83071
PITA_39088	4016.36	5220.95	4478.44	5320.35	6583.1	5172.4	4770.69	7265.57	5132.53	4566.72	4386.63	6970.44
PITA_03464	189.621	173.048	171.206	194.046	264.922	162.599	152.996	173.552	186.081	186.559	173.428	181.241
PITA_09636	0	0	0	0	0	0	0	0	0	0	0	0
PITA_09281	13.5444	10.7317	13.003	11.8549	15.7692	13.1837	20.2309	25.9738	10.4058	4.96167	18.4267	8.23821
PITA_26570	91.1988	79.146	92.1044	131.652	144.025	121.949	98.6255	146.398	132.827	122.057	102.973	183.987
PITA_34697	144.473	64.3899	52.0119	54.2829	33.6409	65.9184	42.9906	102.714	88.1435	81.3714	53.1122	55.8367
PITA_41410	755.776	674.753	659.901	832.962	839.971	826.178	734.633	1217.22	836.752	790.89	837.872	822.905
PITA_01405	68.6249	73.7801	126.779	6.86336	48.3588	24.1701	20.2309	87.3663	62.435	92.2871	110.56	21.9685
PITA_24840	13.5444	5.36583	13.003	28.0774	33.6409	8.78912	15.1731	25.9738	3.06054	0	8.67138	61.3289
PITA_50256	0	0	0	0	0	0	0	0	0	0	0	0
PITA_03863	0	0	0	0	0	0	0	0	0	0	0	50.3446
PITA_39228	0	0	0	0	0	0	0	0	0	0	0	0
PITA_25562	0	0	0	0	0	0	0	0	0	0	0	0
PITA_18584	197.748	155.609	141.949	164.721	192.384	176.881	154.26	245.57	155.475	152.819	242.799	243.485
PITA_46854	245.605	146.219	154.952	238.346	101.974	279.055	348.982	105.076	292.588	305.639	162.588	71.3978
PITA_19796	0	0	0	0	0	0	0	0	0	0	0	0
PITA_25951	199.554	205.243	236.221	293.253	461.511	337.283	276.91	473.431	299.933	63.5094	328.428	205.04
PITA_32141	0	0	0	0	0	0	0	0	0	0	0	0
PITA_42341	5.41775	14.756	9.75224	8.73519	15.7692	7.69048	11.3799	0	4.89686	17.862	4.33569	13.7303
PITA_45395	0	0	0	0	0	0	0	0	0	0.992334	0	0
PITA_38842	335.901	336.706	344.579	321.954	282.794	295.534	352.776	262.099	342.78	358.233	314.337	276.438
PITA_50423	0	0	0	0	0	0	0	0	0	0	0	0
PITA_28621	6.32071	13.4146	9.75224	18.0943	34.6922	30.7619	22.7597	24.7931	11.6301	10.9157	14.091	14.6457
PITA_11417	97.5195	85.8532	134.364	51.1632	88.3074	110.963	70.808	27.1544	95.4888	69.4634	50.9443	140.049
PITA_30524	17.1562	29.512	31.4239	0	5.25639	0	7.58657	0	0	0	2.16784	0
PITA_24934	449.673	364.876	373.836	586.505	257.563	471.317	393.237	427.386	469.487	524.945	523.534	430.217
PITA_06675	210.389	214.633	196.128	89.8476	216.563	68.1157	140.352	142.856	76.5135	183.582	74.7906	180.325
PITA_44266	1083.55	1086.58	1323.05	630.181	686.485	788.824	628.421	648.163	766.359	1039.97	996.124	899.795
PITA_04124	1467.31	1267.68	1359.9	1424.46	1678.89	895.392	1172.13	2314.03	1381.53	1064.77	1359.24	1871.9
PITA_31720	724.173	625.119	339.161	839.826	226.025	536.136	571.522	534.823	949.992	450.52	262.309	282.845
PITA_11737	76.7515	73.7801	73.6836	82.9843	26.282	43.9456	60.6926	46.0444	59.9866	63.5094	46.6086	64.0749
PITA_35426	0	0	0	0	0	0	0	0	0	0	0	0
PITA_16556	17.1562	12.0731	8.66865	12.4788	25.2307	45.0443	10.1154	100.353	25.7085	10.9157	3.25177	29.2914
PITA_45592	0	1.34146	0	0	0	1.09864	1.26443	0	0	0.992334	10.8392	1.83071
PITA_45672	0	0	0	0	0	0	0	0	0	0	0	0
PITA_42711	0	0	0	0	0	0	0	1.18063	0	0	0	0
PITA_08354	170.659	248.17	189.627	235.85	154.538	282.351	201.044	217.235	214.85	230.221	187.518	198.632
PITA_13437	186.912	162.316	137.615	69.8815	43.1024	126.344	193.458	140.494	78.9619	178.62	127.903	122.658
PITA_06081	18.0592	2.68291	3.25075	2.49577	5.25639	3.29592	3.79329	2.36125	2.44843	2.977	1.08392	0
PITA_34242	0	0	0	69.2576	0	61.5239	37.9329	0	13.4664	0	27.098	22.8839
PITA_00071	1.80592	2.68291	0	3.74365	1.05128	0	0	0	3.67265	0.992334	0	0
PITA_17976	0	0	0	0	0	0	0	0	0	0	0	0
PITA_31150	1289.43	996.702	1219.03	1379.54	1116.46	1575.45	1121.55	1950.39	1253.6	1116.38	1487.14	1408.73
PITA_22162	5.41775	2.68291	4.33433	7.4873	9.4615	5.4932	2.52886	14.1675	3.06054	2.977	3.25177	7.32285
PITA_17951	0.902959	2.68291	2.16716	5.61548	0	3.29592	2.52886	0	0.612108	0	2.16784	1.83071
PITA_09168	50.5657	79.146	54.1791	13.7267	25.2307	21.9728	17.702	59.0313	7.3453	47.632	67.2032	51.2599
PITA_11480	275.402	186.462	180.958	147.25	151.384	143.922	169.433	106.256	149.966	233.198	159.337	294.745
PITA_13208	876.773	870.605	886.37	584.01	686.485	692.143	398.295	733.168	657.404	706.542	838.956	818.328
PITA_07230	3.61183	4.02437	15.1701	3.74365	5.25639	4.39456	3.79329	3.54188	4.28476	3.96934	6.50353	8.23821
PITA_19158	95.7136	80.4874	97.5224	107.942	69.3844	131.837	88.51	73.1988	86.9193	114.118	89.9655	72.3131
PITA_15805	685.346	509.754	513.618	636.421	516.178	613.041	628.421	661.15	669.034	621.201	905.075	446.694
PITA_05772	147.182	146.219	81.2686	155.985	127.205	188.966	118.856	179.455	89.3678	206.405	123.567	204.124
PITA_43794	64.1101	50.9754	53.0955	26.2056	18.923	45.0443	48.0483	14.1675	49.5807	55.5707	42.273	22.8839
PITA_45985	222.128	116.707	3.25075	116.053	400.537	254.885	220.011	0	367.265	96.2564	160.42	205.955
PITA_42107	0	0	0	0	0	0	0	0	0	0	0	0
PITA_00786	12.6414	36.2193	2.16716	7.4873	1.05128	3.29592	41.7262	4.7225	21.4238	7.93867	4.33569	2.74607
PITA_46153	0	0	0	1.87183	0	2.19728	0	0	0.612108	0	0	0
PITA_08366	40.6331	28.1706	32.5075	30.5732	21.0256	36.2551	27.8174	11.8063	25.0964	22.8237	24.9302	26.5453
PITA_29312	17.1562	20.1219	10.8358	34.9407	48.3588	43.9456	3.79329	37.78	18.9753	60.5324	6.50353	4.57678
PITA_22115	89.3929	21.4633	61.7642	53.0351	8.41022	102.174	89.7745	48.4056	45.296	35.724	34.6855	4.57678
PITA_09693	0.902959	1.34146	1.08358	0	1.05128	0	5.05772	0	0.612108	2.977	0	0.915356
PITA_40121	0	0	0	0	0	0	1.26443	0	0	0	0	0
PITA_49571	82.1692	73.7801	79.1015	55.5308	42.0511	67.0171	68.2792	64.9344	86.9193	71.448	75.8745	51.2599
PITA_43127	333.192	411.827	331.576	439.255	393.178	312.014	615.777	463.986	353.798	480.29	633.01	604.135
PITA_43894	13.5444	12.0731	28.1731	11.231	5.25639	14.2823	10.1154	2.36125	5.50897	15.8773	15.1749	8.23821
PITA_08798	0	0	0	0	0	0	0	0	0	0	0	0
PITA_16549	0	0	0	0	0	1.09864	0	0	0	0	1.08392	0
PITA_14448	65.916	54.9997	71.5164	98.5828	65.1792	86.7926	115.063	76.7406	77.1256	102.21	93.2173	83.2974
PITA_48325	5.41775	1.34146	1.08358	0.623942	2.10256	4.39456	1.26443	0	1.22422	2.977	4.33569	5.49214
PITA_46672	0	0	0	0	0	0	0	0	0	0	0	0
PITA_02721	249.217	328.657	299.069	360.014	330.101	254.885	341.396	441.554	328.702	351.286	268.813	330.444
PITA_36140	361.183	69.7558	178.791	3.11971	6.30767	3.29592	25.2886	126.327	0.612108	19.8467	0	0
PITA_07491	0.902959	0	0	0	0	0	0	0	0	0	0	0
PITA_02956	0	0	6.50149	0	1.05128	0	0	9.445	0	0	0	0
PITA_50742	0	0	0	31.1971	0	34.0579	0	18.89	3.67265	0	0	0
PITA_11563	0	0	0	0.623942	0	1.09864	0	0	0	0	0	0
PITA_35779	0	0	0	0	0	0	0	0	0	0	0	0
PITA_20375	8.12663	0	6.50149	5.61548	7.35895	7.69048	3.79329	8.26438	2.44843	4.96167	2.16784	4.57678
PITA_39263	263.664	315.242	307.737	195.294	317.486	204.347	388.18	362.452	282.794	118.088	289.407	151.034
PITA_27753	303.394	379.632	395.507	437.383	476.229	360.354	422.319	337.659	270.552	393.957	256.889	264.538
PITA_15490	1698.47	1805.6	1567.94	1682.77	1921.74	1738.05	1853.65	2563.14	1795.31	2063.06	1665.99	2140.1
PITA_34028	0	0	0	0	0	0	0	0	0	0	0	0
PITA_48397	22.574	22.8048	18.4209	40.5562	12.6153	29.6633	21.4953	11.8063	28.157	13.8927	10.8392	13.7303
PITA_16462	4141.87	3302.67	3559.57	3717.45	3173.81	3734.28	3529.02	5289.2	3413.73	3701.41	6215.21	3753.88
PITA_07080	334.095	340.73	300.152	352.527	362.691	270.266	327.487	283.35	402.155	327.47	270.98	347.835
PITA_37114	0	0	0	0	0	0	0	0	0	0	0	0
PITA_38328	0	0	0	0	0	0	0	0	0	0	0	0
PITA_25274	131.832	108.658	145.2	107.318	109.333	99.9763	136.558	99.1725	107.731	144.881	140.91	126.319
PITA_16007	66.8189	76.463	43.3433	107.942	66.2305	61.5239	59.4282	54.3088	68.5561	73.4327	50.9443	40.2757
PITA_31400	0	0	0	0	0	0	0	0	0	0	0	0
PITA_40584	0	0	0	0	2.10256	0	0	0	0	0	0	0
PITA_30398	0	0	0	0	0	1.09864	0	0	0	0	0	0
PITA_19297	0	0	0	0	1.05128	0	0	0	0	0	0	0
PITA_16320	0	0	0	0	0	0	5.05772	0	0	0	0	0
PITA_14013	11.7385	21.4633	15.1701	15.5985	14.7179	10.9864	11.3799	18.89	8.56951	4.96167	5.41961	4.57678
PITA_07197	115.579	88.5361	169.039	31.821	11.5641	67.0171	41.7262	46.0444	63.0471	51.6014	209.197	44.8525
PITA_40182	536.357	547.314	566.713	509.761	669.664	647.099	608.19	806.367	500.092	540.822	617.835	512.599
PITA_15385	168.853	167.682	166.872	97.9589	131.41	185.67	155.525	106.256	118.137	162.743	136.574	141.88
PITA_28375	710.629	680.119	754.173	565.915	737.997	705.327	701.758	521.836	725.348	712.496	601.577	779.883
PITA_06415	0	0	0	0	0	0	0	0	0	0	0	0
PITA_32724	160.727	170.365	170.122	144.131	157.692	146.119	150.467	166.468	123.034	111.141	181.015	168.426
PITA_17058	75.8485	67.0728	76.9343	56.1548	45.205	57.1293	67.0147	60.2119	48.9686	72.4404	35.7694	52.1753
PITA_17934	0	0	0	0	0	0	0	0	0	0	0	0
PITA_44951	0	0	0	0	0	0	0	0	0	0	0	0
PITA_20621	27.0888	45.6095	46.594	76.1209	62.0254	31.8606	37.9329	29.5156	31.8296	80.379	24.9302	54.006
PITA_42472	249.217	151.585	95.3552	277.654	115.641	237.306	245.299	168.829	162.821	175.643	188.602	85.1281
PITA_01956	2.70888	6.70728	0	0	0	0	6.32215	1.18063	1.22422	0.992334	0	0.915356
PITA_24633	3.61183	0	6.50149	2.49577	5.25639	2.19728	3.79329	2.36125	1.83632	0.992334	2.16784	10.9843
PITA_47665	1.80592	4.02437	1.08358	1.87183	6.30767	0	1.26443	8.26438	1.22422	10.9157	3.25177	12.815
PITA_33458	0	0	0	14.3507	0	0	3.79329	12.9869	0	13.8927	7.58745	17.3918
PITA_00616	58.6923	73.7801	88.8537	84.2322	105.128	90.0885	74.6013	97.9919	104.67	88.3177	48.7765	99.7738
PITA_27205	140.862	173.048	193.961	214.636	218.666	161.5	166.905	154.662	195.262	137.934	133.322	294.745
PITA_44182	411.749	450.729	433.433	411.178	468.87	381.228	426.113	502.946	422.967	473.343	407.555	486.054
PITA_31361	27.9917	41.5852	37.9254	45.5478	72.5382	346.072	92.3033	99.1725	82.0225	57.5554	56.3639	43.9371
PITA_19681	55.0805	77.8045	69.3492	92.9673	85.1535	64.8198	74.6013	34.2381	82.0225	102.21	36.8533	90.6203
PITA_25014	0	0	1.08358	0	1.05128	0	0	0	0	0	0	0
PITA_08891	0	0	0	0	0	0	0	0	0	0	0	0
PITA_39472	1.80592	0	1.08358	2.49577	0	1.09864	5.05772	0	3.06054	2.977	0	0.915356
PITA_15647	134.541	174.389	165.788	131.028	196.589	126.344	127.707	144.036	170.778	145.873	136.574	135.473
PITA_51018	0	6.70728	3.25075	8.73519	17.8717	4.39456	0	14.1675	12.2422	11.908	16.2588	10.9843
PITA_44277	247.411	266.95	333.743	209.644	86.2048	101.075	132.765	131.049	138.336	29.77	84.5459	32.0375
PITA_23533	0	0	0	0	0	0	0	0	0	0	0	0
PITA_41950	0	0	0	0	0	0	0	0	0	0	0	0
PITA_39569	0	0	0	0	0	0	0	0	0	0	0	0
PITA_06611	0	24.1462	0	0	0	0	0	0	0	0	0	0
PITA_31016	0	0	0	0	0	0	0	0	4.89686	0	0	0
PITA_04761	65.916	38.9022	42.2597	19.3422	29.4358	45.0443	32.8752	43.6831	29.9933	23.816	50.9443	25.63
PITA_04824	458.703	505.729	487.612	554.06	730.638	567.997	604.397	812.27	556.406	503.113	458.499	965.701
PITA_44730	0	0	0	0	0	0	0	0	0	0	0	0
PITA_35531	2.70888	0	2.16716	0	0	0	0	2.36125	0	0	1.08392	0.915356
PITA_42832	0	0	0	0	0	0	0	0	0	0	0	0
PITA_31227	1.80592	0	0	0	0	0	0	0	0	0	0	2.74607
PITA_14490	55.9834	38.9022	49.8448	31.1971	13.6666	52.7347	54.3704	15.3481	48.3565	40.6857	43.3569	15.5611
PITA_30791	0	0	0	0	0	9.88776	0	0	0	0	0	0
PITA_49989	1.80592	5.36583	4.33433	0.623942	0	1.09864	2.52886	0	1.22422	0	1.08392	0
PITA_29336	13.5444	24.1462	28.1731	16.8464	52.5639	23.0714	30.3463	5.90313	9.79373	12.9003	14.091	17.3918
PITA_48568	6.32071	1.34146	10.8358	4.36759	11.5641	3.29592	0	1.18063	1.83632	4.96167	0	1.83071
PITA_35554	30.7006	59.0241	72.6	42.428	47.3075	59.3266	56.8993	31.8769	67.3319	45.6474	31.4337	59.4982
PITA_39486	214.904	253.535	206.964	363.134	242.845	247.194	214.953	246.751	306.054	197.474	300.246	231.585
PITA_10655	0	2.68291	1.08358	0	0	0	0	0	0	0	0	0
PITA_47750	886.705	765.972	728.167	808.005	659.151	799.81	850.961	757.961	746.16	851.422	951.683	569.352
PITA_50589	2.70888	0	0	0	0	0	0	3.54188	0	0.992334	1.08392	0
PITA_18593	0	0	0	0	0	0	0	0	0	0	0	0
PITA_04434	23.4769	33.5364	3.25075	16.8464	15.7692	15.381	10.1154	12.9869	5.50897	37.7087	23.8463	62.2442
PITA_39727	0	0	0	0	0	0	0	0	0	0	0	0
PITA_07889	0	0	0	0	0	0	0	1.18063	0	0	0	0
PITA_28022	0.902959	2.68291	1.08358	4.99154	1.05128	2.19728	2.52886	1.18063	3.67265	5.954	0	4.57678
PITA_15659	0.902959	0	0	0	0	0	0	0	0	0	0	0
PITA_40529	43.342	32.195	17.3373	34.3168	46.2562	27.466	39.1973	33.0575	47.7444	28.7777	18.4267	31.1221
PITA_46487	0	0	0	0	0	0	0	0	0	0	0	0
PITA_09321	0	0	0	0	0	0	0	0	0	0	0	0
PITA_46356	18.9621	9.3902	39.0089	29.3253	51.5126	36.2551	34.1396	23.6125	36.7265	33.7394	50.9443	20.1378
PITA_07958	0	0	0	0	0	0	0	0	0	0	0	0
PITA_09493	129.123	126.097	166.872	186.559	245.999	183.473	168.169	273.905	165.269	104.195	177.763	158.357
[truncated: 49,753 more rows]
