# Supplementary material for: Beneficial mutualistic fungus Suillus luteus provided excellent buffering insurance in Scots pine defense responses under pathogen challenge at transcriptome level
Source: BMC Plant Biol. 2025 Jan 3;25:12. doi: 10.1186/s12870-024-06026-z (PMC11697944; doi:10.1186/s12870-024-06026-z)
Supplement: Supplementary file 5 — Additional file 5. Summary of DEGs into common genes in three treatments, genes overlapped in two treatments, and treatment-specific genes based on the data from the Venn diagram in Fig. 4 A. The data in each file included Gene ID, TMM-normalized CPM in replicates of each treatment, logFC, FDR, protein family, and protein name. ‘1’ refers to upregulated, while ‘0’ refers to downregulation. 31_000 refers to DEGs that were upregulated in all treatments compared to Ctr. 32_11 refers to DEGs that were upregulated in both Ha and in Sl. 330_1 refers to DEGs that were specifically upregulated in Ha. [file 12870_2024_6026_MOESM5_ESM.xlsx]

## Sheet: nC_des_fc_FDR_31_000
Additional file 5.1 TMM-normalized CPM, log2Foldchange, and functional annotation of DEGs that were downregulated in all three treatments compared to control
	Gene	Ctr1	Ctr2	Ctr3	Ha1	Ha2	Ha3	Sl1	Sl2	Sl3	SlHa1	SlHa2	SlHa3	logFC.Ha	logFC.Sl	logFC.SlHa	FDR.Ha	FDR.Sl	FDR.SlHa	Protein.families	Protein.name	trinity_id
1	PITA_46254	269.616	118.898	874.041	49.2866	38.2027	25.2355	75.1272	152.818	70.1666	53.8249	77.5164	37.5753	-3.48483	-2.0826	-2.90254	5.6689e-07	0.0114773	0.000179182	"NAD(P)-dependent epimerase/dehydratase family, Dihydroflavonol-4-reductase subfamily"	Cinnamoyl-CoA reductase 1 (PhCCR1) (EC 1.2.1.44) (Coniferylaldehyde synthase) (EC 1.2.1.-)	TRINITYDN6395c0g2
2	PITA_22854	5.07	8.33	15.3	1.15	0.865	1.09	2.19	3.58	1.51	1.39	1.39	1.86	-3.18565	-1.97575	-2.60682	9.99818e-05	0.040831	0.00340139	Glycosyl hydrolase 31 family	Alpha-xylosidase 1 (EC 3.2.1.177)	TRINITYDN10450c0g3
3	PITA_47340	12.6	12.3	1.51	1.73	0.742	2.18	1.55	1.84	0.906	0.696	1.28	1.07	-2.48288	-2.60063	-3.09123	0.0420989	0.0300452	0.00674713		TIR-only protein (BdTIR) (NAD(+) hydrolase TIR) (EC 3.2.2.6) (NADP(+) hydrolase TIR) (EC 3.2.2.-)	TRINITYDN14264c1g1

## Sheet: nC_des_fc_FDR_31_100
Additional file 5.2 TMM-normalized CPM, log2Foldchange, and functional annotation of DEGs that were upregulated in Ha, but downregulated in Sl, and SlHa compared to control
	Gene	Ctr1	Ctr2	Ctr3	Ha1	Ha2	Ha3	Sl1	Sl2	Sl3	SlHa1	SlHa2	SlHa3	logFC.Ha	logFC.Sl	logFC.SlHa	FDR.Ha	FDR.Sl	FDR.SlHa	Protein.families	Protein.name	trinity_id
1	PITA_24441	1.18	0	0	76.2	28.8	48.6	0	0	0	0	0	0	6.98869	-5.20285	-5.20285	1.15937885383543e-11	0.0227154	0.027857	GMC oxidoreductase family	Protein HOTHEAD (Protein ADHESION OF CALYX EDGES)	TRINITYDN10371c0g2
2	PITA_02646	1.90125	0	0	55.6939	10.7561	42.455	0	0	0	0	0	0	5.81571	-5.87962	-5.87962	9.97481672252157e-05	0.0167657	0.0197643	GMC oxidoreductase family	Protein HOTHEAD (Protein ADHESION OF CALYX EDGES)	TRINITYDN10371c0g2
3	PITA_07904	0.272	0	2.93	16.2	10.3	18	0	0.0968	0	0.116	0	0.0563	3.76657	-4.81144	-4.0202	0.00953323	0.0156318	0.0431793		F-box only protein 6	TRINITYDN12233c0g1

## Sheet: nC_des_fc_FDR_31_111
Additional file 5.3 TMM-normalized CPM, log2Foldchange, and functional annotation of DEGs that were upregulated in all conditions compared to control
	Gene	Ctr1	Ctr2	Ctr3	Ha1	Ha2	Ha3	Sl1	Sl2	Sl3	SlHa1	SlHa2	SlHa3	logFC.Ha	logFC.Sl	logFC.SlHa	FDR.Ha	FDR.Sl	FDR.SlHa	Protein.families	Protein.name	trinity_id
1	PITA_08649	2.54	1.37	0.251	8.71	17.1	25.2	6.62	11.9	5.84	10.7	15.2	5.86	3.61131	2.54589	2.92601	2.32326053948368e-05	0.00952458	0.00219397		TIR-only protein (BdTIR) (NAD(+) hydrolase TIR) (EC 3.2.2.6) (NADP(+) hydrolase TIR) (EC 3.2.2.-)	TRINITYDN7670c0g3
2	PITA_40477	0	0	0	21	39.6	33.8	36.3	50	49.1	41.4	0	0	11.489	12.0097	10.2985	4.27351747613169e-05	5.75035712154237e-05	0.00069381	Importin alpha family	Importin subunit alpha-1a	TRINITYDN21126c0g1
3	PITA_19104	0	0	0	0.904	1.11	3.36	8.98	0.484	2.52	0.928	2.56	4.11	7.36434	8.52508	7.87199	0.00032396	3.14857224575069e-05	0.000220586	SWEET sugar transporter family	Bidirectional sugar transporter SWEET1a (SbSWEET1a)	TRINITYDN2521c0g1
4	PITA_41141	0	0	0	0	12.7	10.6	5.41	9.68	4.83	0	17.5	38.1	9.47132	9.24562	10.7273	0.000592564	0.00184604	0.000246576	UDP-glycosyltransferase family	UDP-glycosyltransferase 89B2 (EC 2.4.1.-)	TRINITYDN1755c0g1
5	PITA_45350	0.996	0	0	10.2	4.95	6.73	3.57	0.774	7.45	9.51	3.84	9.91	4.41296	3.52039	4.50221	0.000822354	0.0167657	0.00129673		Aldehyde oxidase GLOX (EC 1.2.3.1) (Glyoxal oxidase) (VpGLOX)	TRINITYDN109883c0g1
6	PITA_48756	1.08643	0.686141	0.502997	9.52875	5.06897	3.56265	4.83577	1.93562	9.46292	3.82807	6.07763	9.7459	2.98515	2.81734	3.10259	0.00228843	0.00696367	0.00239793	Orn/Lys/Arg decarboxylase class-II family	Ornithine decarboxylase (ODC) (EC 4.1.1.17)	TRINITYDN11380c0g1
7	PITA_24873	4.35	1.86	3.44	8.71	16.2	13.5	37.8	12.4	30.1	36	20	33.5	1.98187	3.05116	3.20642	0.00445148	2.22205036103914e-06	1.06302905216231e-06	"Protein kinase superfamily, Ser/Thr protein kinase family"	U-box domain-containing protein 35 (Plant U-box protein 35) [Includes: E3 ubiquitin ligase (EC 2.3.2.27) (RING-type E3 ubiquitin transferase); Serine/threonine-protein kinase (EC 2.7.11.-)]	TRINITYDN10432c0g1
8	PITA_07574	0	0	0	16.5932	0	0	16.3495	0	16.9125	12.5282	11.6221	9.35156	8.98597	9.98506	9.99469	0.0066471	0.00389416	0.00376224	Peptidase C1 family	Vignain (EC 3.4.22.-) (Bean endopeptidase) (Cysteine proteinase) (Sulfhydryl-endopeptidase) (SH-EP) [Cleaved into: Vignain-1; Vignain-2]	TRINITYDN2985c0g1
9	PITA_37590	10.8	6.96	3.77	10	32.1	32	24.6	29.2	29.2	26.9	27.6	24.7	1.78266	1.94864	1.8812	0.00784667	0.00411225	0.00573567	"Protein kinase superfamily, Ser/Thr protein kinase family"	Probable LRR receptor-like serine/threonine-protein kinase At5g48740 (EC 2.7.11.1)	TRINITYDN1612c0g3
10	PITA_34513	0	0	0	1.07	0	1.88	3.45	0.29	0.906	0.928	1.49	0.845	6.51748	7.17386	6.64387	0.0100679	0.00450763	0.0103985	SWEET sugar transporter family	Bidirectional sugar transporter SWEET1a (SbSWEET1a)	TRINITYDN2521c0g1
11	PITA_23405	18.7	16.9	8.47	18.1	45.9	58.8	56.4	62.5	51.2	69	59.5	59.4	1.4797	1.95268	2.09568	0.0121707	0.000535334	0.000177426	"Protein kinase superfamily, Ser/Thr protein kinase family"	Probable LRR receptor-like serine/threonine-protein kinase At5g48740 (EC 2.7.11.1)	TRINITYDN1612c0g3
12	PITA_34222	0.814823	0	0	4.51794	2.34904	1.88029	9.26856	1.74206	6.2415	7.88814	5.65113	3.49275	3.37752	4.35418	4.32579	0.0133479	0.00104697	0.00111264	Iron/ascorbate-dependent oxidoreductase family	Probable 2-oxoglutarate-dependent dioxygenase SLC1 (EC 1.14.11.-) (2-oxoglutarate-dependent dioxygenase 4) (Gibberellin 20 oxidase 7) (OsGA20ox7) (Protein SLENDER AND CRINKLY LEAF 1)	TRINITYDN120121c0g1
13	PITA_35858	4.71	4.7	2.51	7.39	14	18.7	12.1	19.2	12.8	26.8	14.2	17.7	1.74607	1.88296	2.29797	0.013671	0.00736751	0.00069381	"Protein kinase superfamily, Ser/Thr protein kinase family"	Probable LRR receptor-like serine/threonine-protein kinase At5g48740 (EC 2.7.11.1)	TRINITYDN1612c0g3
14	PITA_42717	0	0	0	2.05361	0	5.93776	0	6.96825	10.7716	0	2.87888	3.26741	7.93427	9.07655	7.561	0.0142746	0.00587445	0.0260915	"ARR family, Type-A subfamily"	Two-component response regulator ARR3	TRINITYDN8227c0g1
15	PITA_11906	10.0495	7.25349	4.52697	9.69304	22.3777	30.4805	17.9614	28.4537	27.1807	29.0005	24.2039	22.7029	1.51658	1.75131	1.79663	0.032398	0.0088236	0.00670249	"Protein kinase superfamily, Ser/Thr protein kinase family"	Probable LRR receptor-like serine/threonine-protein kinase At5g48740 (EC 2.7.11.1)	TRINITYDN1612c0g3
16	PITA_43768	88.5	136	89.1	214	220	196	344	162	306	293	359	275	1.00771	1.3725	1.56459	0.044209	0.00217277	0.000246576	"Glycosyl hydrolase 16 family, XTH group 1 subfamily"	Xyloglucan endotransglucosylase/hydrolase protein 9 (At-XTH9) (XTH-9) (EC 2.4.1.207)	TRINITYDN1297c0g2

## Sheet: nC_des_fc_FDR_32_00
Additional file 5.4 TMM-normalized CPM, log2Foldchange, and functional annotation of DEGs that were downregulated in Ha and Sl
	Gene	Ctr1	Ctr2	Ctr3	Ha1	Ha2	Ha3	Sl1	Sl2	Sl3	SlHa1	SlHa2	SlHa3	logFC.Ha	logFC.Sl	FDR.Ha	FDR.Sl	Protein.families	Protein.name	trinity_id
1	PITA_37303	73.0625	43.1288	71.4256	30.3934	24.8503	25.7303	30.5114	26.7116	27.5834	49.9969	52.9927	40.054	-1.21117	-1.14476	0.00460011	0.011593	Cytochrome P450 family	Cytochrome P450 85A1 (EC 1.14.-.-) (C6-oxidase) (Dwarf protein)	TRINITYDN123540c0g1
2	PITA_51635	5.43	8.92	0	0	0	0	0	0	0	0	0	6.14	-8.7731	-8.7731	0.0171372	0.0162321	UDP-glycosyltransferase family	UDP-glycosyltransferase 73B4 (EC 2.4.1.-) (Flavonol 3-O-glucosyltransferase UGT73B4) (EC 2.4.1.91)	TRINITYDN1975c1g1

## Sheet: nC_des_fc_FDR_32_10
Additional file 5.5 TMM-normalized CPM, log2Foldchange, and functional annotation of DEGs that were upregulated in Ha but downregulated in Sl
	Gene	Ctr1	Ctr2	Ctr3	Ha1	Ha2	Ha3	Sl1	Sl2	Sl3	SlHa1	SlHa2	SlHa3	logFC.Ha	logFC.Sl	FDR.Ha	FDR.Sl	Protein.families	Protein.name	trinity_id
1	PITA_03091	0.453	1.57	0.251	27.1	21.8	20.6	0	0	0	3.48	0.746	0.451	4.93216	-6.11411	7.54E-07	0.00225172	"Thiolase-like superfamily, Chalcone/stilbene synthases family"	Pinosylvin synthase (EC 2.3.1.146) (Dihydropinosylvin synthase) (Pinosylvin-forming stilbene synthase) (Stilbene synthase) (STS)	TRINITYDN12595c1g1
2	PITA_25422	13.7	24.6	3.52	166	59.5	188	1.21	3.39	3.12	12.3	16.2	5.01	3.30427	-2.44668	4.31E-05	0.00930676	Glycosyl hydrolase 17 family	"Glucan endo-1,3-beta-glucosidase, basic isoform (EC 3.2.1.39) ((1->3)-beta-glucan endohydrolase) ((1->3)-beta-glucanase) (Beta-1,3-endoglucanase)"	TRINITYDN4194c0g1
3	PITA_20670	1.54	9.31	0.335	80.8	55.9	64.1	0.23	0	0.101	6.26	7.68	3.21	4.16864	-4.78549	4.94E-05	0.00019626	"Thiolase-like superfamily, Chalcone/stilbene synthases family"	Pinosylvin synthase (EC 2.3.1.146) (Dihydropinosylvin synthase) (Pinosylvin-forming stilbene synthase) (Stilbene synthase) (STS)	TRINITYDN12595c1g1
4	PITA_47196	0.724	1.76	0.0838	32	5.44	34	0	0	0	0.464	1.28	0.169	4.79514	-6.29431	9.59E-05	0.00337633		Aldehyde oxidase GLOX (EC 1.2.3.1) (Glyoxal oxidase) (VpGLOX)	TRINITYDN36256c0g1
5	PITA_46887	29.6	68.3	4.53	690	164	297	2.65	2.71	0.705	13.3	20.8	15	3.49031	-4.06012	0.000157417	3.68E-05	"Peroxidase family, Classical plant (class III) peroxidase subfamily"	Peroxidase 12 (Atperox P12) (EC 1.11.1.7) (ATP4a) (PRXR6)	TRINITYDN4486c0g1
6	PITA_27863	15	25.4	4.19	104	49.9	94.1	3.22	2.03	3.22	9.28	10.7	4.11	2.47766	-2.38498	0.00060194	0.00332562	Glycosyl hydrolase 17 family	"Glucan endo-1,3-beta-glucosidase, basic isoform (EC 3.2.1.39) ((1->3)-beta-glucan endohydrolase) ((1->3)-beta-glucanase) (Beta-1,3-endoglucanase)"	TRINITYDN4194c0g1
7	PITA_42431	75.1	5.49	10.6	264	223	743	5.18	3.68	3.52	7.54	30.1	5.13	3.75396	-2.87427	0.000613418	0.0199061	"Glycosyl hydrolase 19 family, Chitinase class I subfamily"	Basic endochitinase CHB4 (EC 3.2.1.14)	TRINITYDN11605c0g1
8	PITA_41827	4.26	8.23	1.51	37	30.8	48.2	1.55	0	0.906	1.86	6.08	3.61	3.05095	-2.43618	0.0013419	0.0359395	Iron/ascorbate-dependent oxidoreductase family	1-aminocyclopropane-1-carboxylate oxidase 1 (ACC oxidase 1) (ACCO) (EC 1.14.17.4) (Ethylene-forming enzyme) (EFE)	TRINITYDN27379c0g1
9	PITA_43376	5.7	52.6	2.68	339	176	216	1.04	0.29	0.302	17.5	38.3	8.51	3.5829	-5.13944	0.00168567	2.54E-05	"Thiolase-like superfamily, Chalcone/stilbene synthases family"	Pinosylvin synthase (EC 2.3.1.146) (Dihydropinosylvin synthase) (Pinosylvin-forming stilbene synthase) (Stilbene synthase) (STS)	TRINITYDN12595c1g1
10	PITA_41099	0.362	2.45	0.587	29.4	5.93	10.9	0	0	0	1.74	3.41	0.338	3.76417	-6.69702	0.00388258	0.00167961	"Thiolase-like superfamily, Chalcone/stilbene synthases family"	Pinosylvin synthase (EC 2.3.1.146) (Dihydropinosylvin synthase) (Pinosylvin-forming stilbene synthase) (Stilbene synthase) (STS)	TRINITYDN12595c1g1
11	PITA_20515	1.18	8.92	0.168	56	36.1	38.4	0.403	0	0.101	2.78	6.18	1.69	3.66975	-4.10884	0.00588923	0.0065993	"Thiolase-like superfamily, Chalcone/stilbene synthases family"	Pinosylvin synthase (EC 2.3.1.146) (Dihydropinosylvin synthase) (Pinosylvin-forming stilbene synthase) (Stilbene synthase) (STS)	TRINITYDN12595c1g1
12	PITA_11559	4.98	0	0	88.3	9.89	80.4	0	0	0	0.348	0.746	0.169	5.15504	-7.25308	0.00784667	0.00515158	Multicopper oxidase family	Laccase-12 (EC 1.10.3.2) (Benzenediol:oxygen oxidoreductase 12) (Diphenol oxidase 12) (Urishiol oxidase 12)	TRINITYDN14073c0g1
13	PITA_07523	2.81	9.12	0.168	55.3	19.8	28.1	0.173	0.29	0.403	1.39	2.45	2.08	3.09522	-3.79405	0.00897343	0.00440308	"Peroxidase family, Classical plant (class III) peroxidase subfamily"	Peroxidase 12 (Atperox P12) (EC 1.11.1.7) (ATP4a) (PRXR6)	TRINITYDN4486c0g1
14	PITA_41232	5.97537	0.588121	0.0838329	177.76	102.369	216.332	0	0	0	0	8.42338	0	6.21595	-7.66708	0.00944418	0.009295	GMC oxidoreductase family	Protein HOTHEAD (Protein ADHESION OF CALYX EDGES)	TRINITYDN10371c0g2
15	PITA_48672	4.44	14.6	1.59	75.2	25.7	45.5	0.0576	0.968	1.21	2.78	1.6	3.15	2.82825	-3.24661	0.0101524	0.00613141	"Peroxidase family, Classical plant (class III) peroxidase subfamily"	Peroxidase 12 (Atperox P12) (EC 1.11.1.7) (ATP4a) (PRXR6)	TRINITYDN5673c1g2
16	PITA_41916	4.89	0.294	0.503	18.2	18.8	31.7	0.115	0.0968	0	0.464	2.77	0.169	3.58485	-4.45085	0.0155431	0.0111413	"Peroxidase family, Classical plant (class III) peroxidase subfamily"	Peroxidase 4 (EC 1.11.1.7)	TRINITYDN14806c0g3
17	PITA_49179	0.181	2.55	0	23	7.05	10.7	0	0	0	2.32	1.92	0.394	3.90002	-6.37811	0.0161859	0.00688649	"Thiolase-like superfamily, Chalcone/stilbene synthases family"	Pinosylvin synthase (EC 2.3.1.146) (Dihydropinosylvin synthase) (Pinosylvin-forming stilbene synthase) (Stilbene synthase) (STS)	TRINITYDN12595c1g1
18	PITA_08785	0.272	3.04	0.419	29.3	6.68	5.64	0	0	0	0.58	3.31	2.99	3.48192	-6.82873	0.0174518	0.00184604	"Peroxidase family, Classical plant (class III) peroxidase subfamily"	Peroxidase 5 (EC 1.11.1.7)	TRINITYDN36812c0g1
19	PITA_41395	0.181	1.96	0.754	14.6	5.93	10	0	0	0	1.97	0.746	0.0563	3.39379	-6.46997	0.0206057	0.00337633	"Thiolase-like superfamily, Chalcone/stilbene synthases family"	Pinosylvin synthase (EC 2.3.1.146) (Dihydropinosylvin synthase) (Pinosylvin-forming stilbene synthase) (Stilbene synthase) (STS)	TRINITYDN12595c1g1
20	PITA_22858	26.8	41.1	31.7	114	48.3	85.5	16.5	13.2	11.3	15.8	10.1	22.5	1.31938	-1.27714	0.0254148	0.0428836	"ABC transporter superfamily, ABCG family, PDR (TC 3.A.1.205) subfamily"	ABC transporter G family member 39 (OsABCG39) (Pleiotropic drug resistance protein 7) (OsPDR7)	TRINITYDN642c1g1
21	PITA_32739	6.16	2.84	4.36	12.5	15	15.9	0.691	1.26	1.11	2.78	5.65	3.44	1.69446	-2.14624	0.0298266	0.00800551	LOB domain-containing protein family	LOB domain-containing protein 40 (ASYMMETRIC LEAVES 2-like protein 37) (AS2-like protein 37)	TRINITYDN139884c0g1
22	PITA_00470	6.16	17.4	1.26	42.6	49.3	72.1	1.84	1.26	0	1.28	3.09	1.13	2.72237	-2.95377	0.0312001	0.0225314	Multicopper oxidase family	Laccase-12 (EC 1.10.3.2) (Benzenediol:oxygen oxidoreductase 12) (Diphenol oxidase 12) (Urishiol oxidase 12)	TRINITYDN2944c0g1
23	PITA_20665	0	2.05842	0	21.9326	10.3852	11.9745	0	0	0	0.348006	3.30538	0.112669	4.4209	-5.97708	0.0424777	0.0392121	"Thiolase-like superfamily, Chalcone/stilbene synthases family"	Pinosylvin synthase (EC 2.3.1.146) (Dihydropinosylvin synthase) (Pinosylvin-forming stilbene synthase) (Stilbene synthase) (STS)	TRINITYDN12595c1g1
24	PITA_35702	0.543216	9.70399	0	64.6476	23.1195	32.7566	0	0	0	4.98809	5.01138	1.74638	3.55647	-8.28485	0.04611	0.000197957	"Thiolase-like superfamily, Chalcone/stilbene synthases family"	Pinosylvin synthase (EC 2.3.1.146) (Dihydropinosylvin synthase) (Pinosylvin-forming stilbene synthase) (Stilbene synthase) (STS)	TRINITYDN12595c1g1

## Sheet: nC_des_fc_FDR_32_11
Additional file 5.6 TMM-normalized CPM, log2Foldchange, and functional annotation of DEGs that were upregulated in both Ha and in Sl
	Gene	Ctr1	Ctr2	Ctr3	Ha1	Ha2	Ha3	Sl1	Sl2	Sl3	SlHa1	SlHa2	SlHa3	logFC.Ha	logFC.Sl	FDR.Ha	FDR.Sl	Protein.families	Protein.name	trinity_id
1	PITA_47065	1.36	2.06	0.335	22.7	9.03	9.1	9.61	1.35	25.5	16.8	3.52	4.73	3.44055	3.27481	0.00834966	0.0169409	Fasciclin-like AGP family	Fasciclin-like arabinogalactan protein 7	TRINITYDN22942c0g2
2	PITA_13121	0	0	0	2.79	0	0	3.74	1.26	2.72	0	0	0	6.44871	7.88449	0.0458366	0.00881403		Calcium-binding protein CML42 (Calmodulin-like protein 42)	TRINITYDN411c0g1
3	PITA_17082	0	0	0	0	8.28344	0	0	4.45193	4.53012	0	0	0	7.97755	8.09635	0.0468807	0.0453559	"Protein kinase superfamily, Ser/Thr protein kinase family; Leguminous lectin family"	"L-type lectin-domain containing receptor kinase IV.2 (Arabidopsis thaliana lectin-receptor kinase a4) (AthlecRK-a4) (LecRK-IV.2) (EC 2.7.11.1) (Protein SMALL, GLUED-TOGETHER, AND COLLAPSED POLLEN)"	TRINITYDN2912c0g1
4	PITA_37269	0	0	0	6.41	0	1.48	0	8.03	2.11	2.78	0	0	7.91811	8.27229	0.0494683	0.0402952	"Protein kinase superfamily, Ser/Thr protein kinase family; Leguminous lectin family"	L-type lectin-domain containing receptor kinase S.4 (LecRK-S.4) (EC 2.7.11.1)	TRINITYDN1838c0g1

## Sheet: nC_des_fc_FDR_47_00
Additional file 5.7 TMM-normalized CPM, log2Foldchange, and functional annotation of DEGs that were downregulated in both Ha and in SlHa
	Gene	Ctr1	Ctr2	Ctr3	Ha1	Ha2	Ha3	Sl1	Sl2	Sl3	SlHa1	SlHa2	SlHa3	logFC.Ha	logFC.SlHa	FDR.Ha	FDR.SlHa	Protein.families	Protein.name	trinity_id
1	PITA_00986	27.6	17.6	49	6.9	5.19	2.47	8.41	21.7	15.7	7.66	7.89	12.3	-2.68816	-1.75048	7.76351444675741e-05	0.0319947		Glycine-rich domain-containing protein 1 (AtGRDP1)	TRINITYDN31691c0g1
2	PITA_43294	6.16	8.63	15	2.05	1.85	0.594	6.27	6.1	4.93	1.86	3.63	2.08	-2.71705	-1.9794	0.000649972	0.0299578	"ARR family, Type-C subfamily"	Two-component response regulator ORR41 (OsRRA14)	TRINITYDN4211c0g1
3	PITA_31225	62.7414	67.7319	134.719	27.6827	28.0648	27.6106	25.6181	63.9724	38.355	27.4925	38.0651	30.5897	-1.66963	-1.46389	0.00106908	0.00853069	Glycosyl hydrolases 36 family	Probable galactinol--sucrose galactosyltransferase 5 (EC 2.4.1.82) (Protein SEED IMBIBITION 1-LIKE) (Raffinose synthase 5)	TRINITYDN7041c1g1
4	PITA_03793	20.5517	6.07725	87.4377	3.6965	4.32717	2.07822	7.42637	35.3251	8.25489	4.75608	7.46375	7.66152	-3.49542	-2.51686	0.00136901	0.0465132	LOB domain-containing protein family	LOB domain-containing protein 40 (ASYMMETRIC LEAVES 2-like protein 37) (AS2-like protein 37)	TRINITYDN23473c0g1
5	PITA_18634	45.1774	14.409	63.8806	4.18936	12.6106	4.15643	6.4477	18.1949	10.973	5.10409	10.6625	9.18256	-2.56532	-2.30373	0.00192261	0.00953499	NFYC/HAP5 subunit family	Nuclear transcription factor Y subunit C-2 (AtNF-YC-2) (Transcriptional activator HAP5B)	TRINITYDN12257c0g4
6	PITA_40902	79.2189	54.4012	16.0121	8.62516	16.6905	11.3807	20.6096	16.8399	31.6102	13.3402	8.1035	14.9287	-2.02977	-2.03656	0.00433999	0.00586319	Flavin monoamine oxidase family	Polyamine oxidase 1 (AtPAO1) (EC 1.5.3.16) (EC 1.5.3.17) (N(1)-acetylpolyamine oxidase) (Spermine oxidase)	TRINITYDN26937c0g1
7	PITA_44539	31.1	19.6	33.8	5.75	8.04	11.9	8.98	18.6	9.06	7.08	10.4	8.73	-1.72082	-1.68538	0.00856637	0.0136644	"Protein kinase superfamily, Ser/Thr protein kinase family"	LEAF RUST 10 DISEASE-RESISTANCE LOCUS RECEPTOR-LIKE PROTEIN KINASE-like 1.2 (EC 2.7.11.1) (Probable receptor-like serine/threonine-protein kinase LRK10L-1.2)	TRINITYDN162c0g2
8	PITA_09818	7.42395	2.35248	8.04795	1.23217	0.989068	0.296888	2.18761	6.48434	2.81874	1.16002	0.4265	0.619682	-2.80349	-3.01807	0.0111061	0.00681403	"Expansin family, Expansin-like A subfamily"	Expansin-like A1 (OsEXLA1) (OsEXPL1) (OsaEXPb2.1)	TRINITYDN15319c0g2
9	PITA_35327	2.9	0.686	2.43	0	0	0	0	1.45	0	0	0	0	-7.52477	-7.52477	0.0205666	0.0198777	Disease resistance TIR-NB-LRR family	Disease resistance protein Roq1 (NAD(+) hydrolase RPV1) (EC 3.2.2.6) (Recognition of XopQ 1 protein)	TRINITYDN23293c0g2
10	PITA_01691	1.45	0	3.6	0	0	0	0.921	1.45	0	0	0	0	-7.27694	-7.27694	0.0321935	0.0303845	"Terpene synthase family, Tpsd subfamily"	Longifolene synthase (PaTPS-Lon) (EC 4.2.3.58)	TRINITYDN27952c1g1
11	PITA_25644	50.7	45.6	22.3	17.1	14.3	11.7	15.2	24	17.9	18.4	14.1	6.37	-1.45795	-1.61615	0.0382053	0.0169666	Zinc-containing alcohol dehydrogenase family	Probable mannitol dehydrogenase (EC 1.1.1.255) (NAD-dependent mannitol dehydrogenase)	TRINITYDN11347c0g1

## Sheet: nC_des_fc_FDR_47_10
Additional file 5.8 TMM-normalized CPM, log2Foldchange, and functional annotation of DEGs that were upregulated in Ha but downregulated in SlHa
	Gene	Ctr1	Ctr2	Ctr3	Ha1	Ha2	Ha3	Sl1	Sl2	Sl3	SlHa1	SlHa2	SlHa3	logFC.Ha	logFC.SlHa	FDR.Ha	FDR.SlHa	Protein.families	Protein.name	trinity_id
1	PITA_28503	2.99	0.196	0	9.2	10.6	35.3	0.115	0	0	0.116	0	0	4.10145	-4.68729	0.0161859	0.0421814		Hevein-like preproprotein [Cleaved into: CB-HEL; CD-HEL (EC 3.1.-.-) (RNase)]	TRINITYDN1097c1g1

## Sheet: nC_des_fc_FDR_47_11
Additional file 5.9 TMM-normalized CPM, log2Foldchange, and functional annotation of DEGs that were upregulated in both Ha and SlHa
	Gene	Ctr1	Ctr2	Ctr3	Ha1	Ha2	Ha3	Sl1	Sl2	Sl3	SlHa1	SlHa2	SlHa3	logFC.Ha	logFC.SlHa	FDR.Ha	FDR.SlHa	Protein.families	Protein.name	trinity_id
1	PITA_35391	45.3585	58.616	29.09	124.613	135.626	144.881	97.3487	65.2305	73.7907	103.242	119.847	103.656	1.60679	1.29656	1.5840935945854e-05	0.0022408		"Receptor homology region, transmembrane domain- and RING domain-containing protein 1 (OsRMR1)"	TRINITYDN13209c0g1
2	PITA_12330	0	0	0	29.4	2.1	73.8	0	0	0	0	5.97	0	11.6469	7.50523	4.35023636086425e-05	0.0156585	GMC oxidoreductase family	Protein HOTHEAD (Protein ADHESION OF CALYX EDGES)	TRINITYDN10371c0g2
3	PITA_15444	0	0	0	28.2577	6.55258	71.451	0.633256	0	0	0	7.2505	0	11.6595	7.78597	0.000109286	0.0167221	"Glycosyl hydrolase 19 family, Chitinase class I subfamily"	Basic endochitinase CHB4 (EC 3.2.1.14)	TRINITYDN11605c0g1
4	PITA_02206	19.5558	19.31	9.47311	69.4942	42.9008	65.0184	34.8866	15.1946	29.9995	36.6566	43.9295	36.9556	1.87731	1.28235	0.000180689	0.0385743		Transcription factor SCREAM2 (Basic helix-loop-helix protein 33) (AtbHLH33) (bHLH 33) (Transcription factor EN 44) (bHLH transcription factor bHLH033)	TRINITYDN10725c0g2
5	PITA_05188	27.8851	105.666	19.1977	491.47	219.079	208.514	99.3636	98.1361	71.7773	367.61	310.705	156.892	2.58956	2.45113	0.00024365	0.00131995	Annexin family	Annexin Gh1 (Anx(Gh1)) (Fragment)	TRINITYDN11105c0g1
6	PITA_33853	0.362	0.098	0.168	9.53	0.865	3.76	1.04	1.45	1.01	1.28	2.99	1.24	4.42759	3.05115	0.000407451	0.0473773	Annexin family	Annexin Gh1 (Anx(Gh1)) (Fragment)	TRINITYDN11105c0g1
7	PITA_20002	0.181	0.588	0.251	2.05	5.44	6.23	1.09	0.774	1.41	5.22	2.13	1.63	3.72002	3.09966	0.000446521	0.00880249	"Thioredoxin family, Plant H-type subfamily"	Thioredoxin H-type (Trx-H)	TRINITYDN8744c0g3
8	PITA_30342	0	0	0	4.44	16.8	2.38	0	0	0	0	0	16.6	9.49005	8.99183	0.00189582	0.00522493	"Major facilitator superfamily, Proton-dependent oligopeptide transporter (POT/PTR) (TC 2.A.17) family"	Protein NRT1/ PTR FAMILY 8.3 (AtNPF8.3) (Histidine-transporting protein) (Peptide transporter PTR2)	TRINITYDN618c1g1
9	PITA_50789	0	0	0	2.05	0.495	0.99	0	0	0.302	1.16	0.853	1.46	6.77793	6.74661	0.0037124	0.00573567	Fatty acid desaturase type 2 family	"Stearoyl-[acyl-carrier-protein] 9-desaturase, chloroplastic (Stearoyl-ACP desaturase) (EC 1.14.19.2) (Acyl-[acyl-carrier-protein] desaturase) (Delta(9) stearoyl-acyl carrier protein desaturase)"	TRINITYDN14057c0g2
10	PITA_38653	0.634	0.49	0.168	11.2	2.23	8.02	1.04	0.194	6.54	7.31	4.69	3.55	4.02907	3.5609	0.00420187	0.0196725	ZIP transporter (TC 2.A.5) family	"Zinc transporter 4, chloroplastic (ZRT/IRT-like protein 4)"	TRINITYDN16217c0g1
11	PITA_40655	2.44	10.7	7.46	29.7	24.9	23.6	16.1	8.32	17.3	36.7	22.4	24.1	1.92451	2.01268	0.00484208	0.00431408	SWEET sugar transporter family	Bidirectional sugar transporter SWEET3b (OsSWEET3b)	TRINITYDN43384c0g1
12	PITA_13105	10.9	12.6	9.56	32.4	24.1	28.8	16.6	19.6	13.2	23.1	31.6	21.1	1.36962	1.1947	0.00618365	0.0322676	SWEET sugar transporter family	Bidirectional sugar transporter SWEET1 (AtSWEET1) (Protein SUGARS WILL EVENTUALLY BE EXPORTED TRANSPORTERS 1)	TRINITYDN2521c1g1
13	PITA_01919	12.9	13.6	7.71	36.6	24.1	29.6	23.6	23.9	15.2	28.5	30.7	26.8	1.39897	1.3271	0.00704681	0.0163963	SWEET sugar transporter family	Bidirectional sugar transporter SWEET1 (AtSWEET1) (Protein SUGARS WILL EVENTUALLY BE EXPORTED TRANSPORTERS 1)	TRINITYDN2521c1g1
14	PITA_40601	117.787	160.753	153.833	356.835	290.291	370.813	171.152	168.302	132.682	180.963	456.782	269.111	1.23535	1.06852	0.00752684	0.0397386		Stem-specific protein TSJT1	TRINITYDN11517c1g1
15	PITA_14694	0	0	0	1.56	1.98	1.29	0	0	0.403	1.39	0	0.901	7.20609	6.1464	0.00893749	0.0470021	"Terpene synthase family, Tpsd subfamily"	"Pinene synthase, chloroplastic (PsTPS2) (EC 4.2.3.119) (EC 4.2.3.120) ((-)-(1S,5S)-pinene synthase) (Beta-geraniolene synthase)"	TRINITYDN449c0g1
16	PITA_25485	0.0905359	0.0980201	0.167666	1.06788	5.68714	2.07822	0.402981	0.0967812	4.12744	9.04815	1.38613	4.50678	4.49111	5.25376	0.0124982	0.0035424	"Protein kinase superfamily, Ser/Thr protein kinase family"	Leucine-rich repeat receptor protein kinase HPCA1 (EC 2.7.11.1) (Protein HYDROGEN-PEROXIDE-INDUCED CALCIUM INCREASES 1)	TRINITYDN5292c0g1
17	PITA_07786	0	0	0.0838	2.79	0	0.99	0.806	0.581	0.705	1.97	5.33	1.46	4.993	6.16789	0.0130082	0.00151733	"Cyclin family, Cyclin U/P subfamily"	Cyclin-U2-1 (CycU2;1) (Cyclin-P3.1) (CycP3;1)	TRINITYDN150604c0g1
18	PITA_01007	184	168	133	415	361	279	370	222	284	231	450	322	1.12274	1.05037	0.0155431	0.0346589	"AP2/ERF transcription factor family, ERF subfamily"	Ethylene-responsive transcription factor RAP2-3 (Cadmium-induced protein AS30) (Ethylene response factor 72) (ERF72) (Ethylene-responsive element binding protein) (AtEBP) (Protein RELATED TO APETALA2 3) (Related to AP2 3)	TRINITYDN4259c0g2
19	PITA_14636	0.634	0.294	1.51	2.88	2.35	8.91	3.34	2.03	4.43	5.45	4.48	5.24	2.50571	2.60623	0.0221809	0.0178685	Helicase family	Probable helicase MAGATAMA 3 (EC 3.6.4.-) (SEN1-like protein)	TRINITYDN42550c2g3
20	PITA_31676	0.181	0.588	0.503	1.4	1.98	5.94	1.32	0.581	1.81	3.25	1.81	3.38	2.84298	2.70641	0.0225797	0.0396393	Helicase family	Probable helicase MAGATAMA 3 (EC 3.6.4.-) (SEN1-like protein)	TRINITYDN42550c2g3
21	PITA_42808	6.79019	6.27329	6.70663	14.211	17.556	19.0998	12.4348	8.71031	11.275	22.1564	21.2184	13.0697	1.36057	1.50712	0.0272976	0.0114683	"Thioredoxin family, Plant H-type subfamily"	Thioredoxin H-type (Trx-H)	TRINITYDN8411c0g1
22	PITA_49809	0	0	0	0.657	0.495	1.29	0.173	0	1.71	0.348	1.49	1.41	6.236	6.65155	0.0282896	0.0176707	"MIP/aquaporin (TC 1.A.8) family, PIP (TC 1.A.8.11) subfamily"	Aquaporin PIP2-3 (Plasma membrane intrinsic protein 2-3) (ZmPIP2-3) (ZmPIP2;3)	TRINITYDN3823c0g1
23	PITA_02279	8.87252	7.54755	1.50899	20.7004	19.6577	17.1205	21.1277	11.517	21.2412	28.5365	20.7919	23.4352	1.68236	2.02184	0.0377884	0.00674713	"Methyltransferase superfamily, Type-7 methyltransferase family"	Probable caffeine synthase MTL1 (EC 2.1.1.-) (Methyltransferase-like 1) (CcMTL1)	TRINITYDN88111c0g1

## Sheet: nC_des_fc_FDR_157_00
Additional file 5.10 TMM-normalized CPM, log2Foldchange, and functional annotation of DEGs that were downregulated in both Sl and SlHa
	Gene	Ctr1	Ctr2	Ctr3	Ha1	Ha2	Ha3	Sl1	Sl2	Sl3	SlHa1	SlHa2	SlHa3	logFC.Sl	logFC.SlHa	FDR.Sl	FDR.SlHa	Protein.families	Protein.name	trinity_id
1	PITA_29519	4.53	7.45	6.54	10.2	8.28	9.8	0.518	0.29	0.302	1.39	1.17	1.41	-3.96075	-2.20534	1.4219e-07	0.00431408	"Peroxidase family, Classical plant (class III) peroxidase subfamily"	Peroxidase 72 (Atperox P72) (EC 1.11.1.7) (ATP6a) (PRXR8)	TRINITYDN25102c0g1
2	PITA_47365	21.5	6.76	5.95	32.5	17.7	52.5	1.09	0.968	0.302	1.97	1.39	2.03	-3.80088	-2.65186	6.46475e-06	0.00251527	GMC oxidoreductase family	Protein HOTHEAD (Protein ADHESION OF CALYX EDGES)	TRINITYDN10371c0g2
3	PITA_35366	5.88	17	7.54	0.0821	0.124	4.75	0	0	0.101	0	0.213	0.0563	-8.00656	-6.69028	9.77775e-05	0.00069381	"Protein kinase superfamily, Ser/Thr protein kinase family, CRK subfamily"	Cysteine-rich receptor-like protein kinase 2 (Cysteine-rich RLK2) (EC 2.7.11.-)	TRINITYDN18959c0g1
4	PITA_13753	2.08233	2.15644	68.5753	45.1794	63.424	53.1429	0.633256	0.580687	0.402678	2.90005	1.17288	1.01402	-5.4549	-3.84559	0.000139938	0.00715476	Glycosyl hydrolase 27 family	Alpha-galactosidase 3 (AtAGAL3) (EC 3.2.1.22) (Alpha-D-galactoside galactohydrolase 3) (Melibiase)	TRINITYDN16098c0g2
5	PITA_41069	26.5	10.1	18.2	55.6	26.7	87.5	0.288	2.52	1.51	2.55	0.746	0.338	-3.69078	-3.95788	0.000243906	0.00012485	Glycosyl hydrolase 3 family	Probable beta-D-xylosidase 6 (AtBXL6) (EC 3.2.1.-)	TRINITYDN155c0g1
6	PITA_11445	17.8	52.8	9.31	9.53	22	11.9	4.26	3.1	3.52	3.94	5.12	4.11	-2.86871	-2.5989	0.000506129	0.00188416	Actin family	Actin-3	TRINITYDN7177c0g2
7	PITA_39700	0.0905	0	40.7	28.2	32.9	37.1	0	0	0	0	0	0	-10.2808	-10.2808	0.000594162	0.00069381		Retrovirus-related Pol polyprotein from transposon TNT 1-94 [Includes: Protease (EC 3.4.23.-); Reverse transcriptase (EC 2.7.7.49); Endonuclease]	TRINITYDN40237c0g1
8	PITA_02976	0.362	0.196	37.4	15.4	21	21.8	0	0	0.201	0.348	0.533	0.113	-7.49123	-5.25415	0.000931066	0.0138325	P(II) protein family	Nitrogen regulatory protein P-II homolog (Protein PII-like)	TRINITYDN14245c0g1
9	PITA_31397	17.6545	37.1496	7.12579	7.63943	15.0833	16.9226	2.13004	1.93562	3.72477	5.10409	3.73188	1.57737	-2.99084	-2.58543	0.000931066	0.00478176	"Major facilitator superfamily, Proton-dependent oligopeptide transporter (POT/PTR) (TC 2.A.17) family"	Protein NRT1/ PTR FAMILY 7.3 (AtNPF7.3) (Nitrate transporter 1.5)	TRINITYDN13006c0g2
10	PITA_01019	17.2	14.4	62.3	91.8	72.3	96.1	7.37	6.48	4.13	6.15	12	4.62	-2.37879	-2.04732	0.00147654	0.00674713	Multi antimicrobial extrusion (MATE) (TC 2.A.66.1) family	Protein DETOXIFICATION 16 (AtDTX16) (Multidrug and toxic compound extrusion protein 16) (MATE protein 16)	TRINITYDN5635c0g1
11	PITA_29093	0.181	0	11.1	8.38	8.41	8.51	0	0	0	0	0	0	-8.42574	-8.42574	0.00184604	0.00188416	Oxygen-dependent FAD-linked oxidoreductase family	L-gulonolactone oxidase 3 (AtGulLO3) (EC 1.1.3.8)	TRINITYDN8906c0g1
12	PITA_41478	0.0905	0	77	57.8	60.1	60.3	0	0.0968	0	0	0	0.113	-9.32763	-8.79916	0.00184604	0.00229674	Iron/ascorbate-dependent oxidoreductase family	Flavonol synthase/flavanone 3-hydroxylase (EC 1.14.11.9) (EC 1.14.20.6) (CitFLS) (FLS)	TRINITYDN3543c0g1
13	PITA_01832	3.08	2.16	631	313	322	353	2.94	3.97	2.72	2.32	1.49	4.17	-6.04319	-6.30483	0.0018619	0.00111264	Glycosyltransferase 22 family	"Dol-P-Man:Man(7)GlcNAc(2)-PP-Dol alpha-1,6-mannosyltransferase (EC 2.4.1.260) (Alpha-1,6-mannosyltransferase ALG12) (Asparagine-linked glycosylation protein 12) (EMS-mutagenized BRI1 suppressor 4)"	TRINITYDN6212c0g2
14	PITA_48547	51.1	169	125	137	130	117	29.6	20	50.2	27.1	25.9	20.4	-1.79083	-2.23471	0.00217277	6.90711e-05	"ABC transporter superfamily, ABCI family"	ABC transporter I family member 19 (ABC transporter ABCI.19) (AtABCI19) (GCN-related protein 2) (Non-intrinsic ABC protein 4)	TRINITYDN18513c0g2
15	PITA_19446	0	0	24.1	17.4	14.5	16.9	0	0	0	0	0	0	-9.51887	-9.51887	0.00217577	0.00229674	Frigida family	FRIGIDA-like protein 3	TRINITYDN12552c0g1
16	PITA_24700	11.0454	10.1941	1954.14	877.877	1114.8	1232.48	11.8592	19.453	8.85891	9.16416	12.9016	10.7036	-5.61885	-5.91221	0.00217577	0.00120268	14-3-3 family	14-3-3-like protein A (VFA-1433A)	TRINITYDN15498c0g2
17	PITA_50584	5.43216	3.62674	467.62	423.619	515.181	494.021	5.5266	5.1294	4.9328	6.14811	4.79813	5.01379	-4.9312	-4.89833	0.00267901	0.00273127	ELP6 family	Elongator complex protein 6 (AtELP6) (Elongator component 6) (UPF0405 protein ELP6)	TRINITYDN141384c0g1
18	PITA_05734	0	0.098	26.9	35	31	31	0	0	0.101	0	0	0	-7.81266	-9.68545	0.00337633	0.000861392	"Protein kinase superfamily, Ser/Thr protein kinase family"	G-type lectin S-receptor-like serine/threonine-protein kinase At2g19130 (EC 2.7.11.1)	TRINITYDN38780c0g1
19	PITA_06806	46.4	40.9	28.3	42.3	44.9	69.7	13	16.5	10.8	13.1	12.8	20.3	-1.52106	-1.31688	0.00337633	0.0144449	Multicopper oxidase family	Laccase-12 (EC 1.10.3.2) (Benzenediol:oxygen oxidoreductase 12) (Diphenol oxidase 12) (Urishiol oxidase 12)	TRINITYDN14073c0g1
20	PITA_09408	0	0	11.6528	15.936	16.8142	15.4382	0	0	0	0	0	0	-8.4763	-8.4763	0.00337633	0.00364635	"PPR family, PCMP-H subfamily"	Pentatricopeptide repeat-containing protein At1g19720 (Protein DYW7)	TRINITYDN11681c4g1
21	PITA_13629	92.4	260	22.6	105	15.9	46.3	11.1	1.65	18.9	25.1	13.4	20.6	-3.56617	-2.66576	0.00337633	0.0407209	Peptidase A1 family	Probable aspartic proteinase GIP2 (EC 3.4.23.-) (Glucanase inhibitor protein 2) (NbGIP2)	TRINITYDN178c0g1
22	PITA_03340	0.0905359	0.0980201	8.97012	26.6148	20.5232	15.1413	0.0575687	0	0	0.116002	0	0	-6.43594	-6.19419	0.00371936	0.00544526		Probable calcium-binding protein CML10 (Calmodulin-like protein 10)	TRINITYDN26314c0g1
23	PITA_23235	0.996	0	3.19	2.38	4.33	3.76	0	0	0	0	0	0.113	-7.00982	-4.54973	0.00389416	0.0385674	"RING-type zinc finger family, ATL subfamily"	RING-H2 finger protein ATL11 (EC 2.3.2.27) (RING-type E3 ubiquitin transferase ATL11)	TRINITYDN2549c0g1
24	PITA_51743	10.6	39.2	16.1	0.329	0.247	17.3	0.23	0	0.906	0.116	0.96	0.338	-5.84207	-5.51821	0.00389416	0.00573567	"Protein kinase superfamily, Ser/Thr protein kinase family, CRK subfamily"	Cysteine-rich receptor-like protein kinase 2 (Cysteine-rich RLK2) (EC 2.7.11.-)	TRINITYDN18959c0g1
25	PITA_11846	0.181	0	11.6	12.3	11.3	13.9	0.0576	0	0	0.116	0	0.169	-6.80176	-5.12295	0.00417862	0.0250163	Thz kinase family	Hydroxyethylthiazole kinase (EC 2.7.1.50) (4-methyl-5-beta-hydroxyethylthiazole kinase) (TH kinase) (Thz kinase)	TRINITYDN11751c0g1
26	PITA_43672	0	33.7	13.8	0	0	6.33	0	0	0	0	0	0	-10.4996	-10.4996	0.00436603	0.00451314	FLX family	Protein FLX-like 1 (AtFLXL1)	TRINITYDN26209c0g1
27	PITA_40324	0	0.19604	48.7069	33.1042	36.4719	31.668	0.0575687	0.290344	0	0.116002	0.21325	0.112669	-7.04297	-6.70752	0.00440308	0.00591752	Histone H4 family	Histone H4	TRINITYDN10001c0g2
28	PITA_18097	11.317	4.70496	640.315	2173.95	1997.05	1974.3	2.70573	12.0009	10.671	5.22009	5.22463	4.78845	-4.69353	-5.42664	0.00484072	0.00111264	Squalene monooxygenase family	Squalene epoxidase 1 (AtSQE1) (EC 1.14.14.17) (Protein DROUGHT HYPERSENSITIVE 2) (Squalene monooxygenase) (XF1 protein)	TRINITYDN8467c0g2
29	PITA_37827	0.724	0.49	15.5	17.6	10.6	11.1	0.345	0.0968	0.101	0.348	0	0.282	-4.78001	-4.6354	0.00484072	0.00639891	"Terpene synthase family, Tpsd subfamily"	"Pinene synthase, chloroplastic (PsTPS2) (EC 4.2.3.119) (EC 4.2.3.120) ((-)-(1S,5S)-pinene synthase) (Beta-geraniolene synthase)"	TRINITYDN5132c0g1
30	PITA_11347	0.181	0	13	9.04	15.5	16.5	0	0.0968	0	0.116	0	0.169	-6.80179	-5.28962	0.00512968	0.0239018	WD repeat KATNB1 family	Katanin p80 WD40 repeat-containing subunit B1 homolog KTN80.4	TRINITYDN12001c0g1
31	PITA_39239	0.543216	1.86238	97.3299	69.7406	78.8782	75.0137	1.95734	0.677468	0.906024	0.58001	1.06625	0.845021	-4.78882	-5.30252	0.00520043	0.00215729	Metallo-dependent hydrolases superfamily	Protein LONG AFTER FAR-RED 3 (EC 3.5.-.-)	TRINITYDN22824c0g1
32	PITA_38068	0	0	8.05	10.8	7.91	9.5	0	0	0	0	0	0	-7.94521	-7.94521	0.00522036	0.00573567	Glycosyltransferase 92 family	Glycosyltransferase family 92 protein Os08g0121900 (EC 2.4.1.-)	TRINITYDN17760c0g1
33	PITA_33273	3.17	1.67	8.3	3.12	3.46	3.86	0.345	0.871	0.101	0.58	0.213	0.451	-3.30271	-3.36635	0.00560106	0.00478176	"Peroxidase family, Classical plant (class III) peroxidase subfamily"	Peroxidase 72 (Atperox P72) (EC 1.11.1.7) (ATP6a) (PRXR8)	TRINITYDN25102c0g1
34	PITA_47660	0	0	6.79046	14.4574	9.76705	8.11493	0	0	0	0	0	0	-7.70194	-7.70194	0.00593258	0.00646962	"Glycosyl hydrolase 16 family, XTH group 1 subfamily"	Xyloglucan endotransglucosylase/hydrolase protein 9 (At-XTH9) (XTH-9) (EC 2.4.1.207)	TRINITYDN687c1g1
35	PITA_10941	11.1	17.3	2.93	13.9	8.16	7.13	0.864	2.81	0.705	1.28	1.07	1.97	-2.84367	-2.82911	0.00613141	0.00639891	UDP-glycosyltransferase family	UDP-glycosyltransferase 86A1 (EC 2.4.1.-)	TRINITYDN1136c0g1
36	PITA_26244	0	0	6.3713	9.36446	6.18167	11.9745	0	0	0	0	0	0	-7.61071	-7.61071	0.00671289	0.00715476	Peptidase A1 family	Aspartic proteinase CDR1 (EC 3.4.23.-) (Protein CONSTITUTIVE DISEASE RESISTANCE 1)	TRINITYDN3913c1g1
37	PITA_36962	0.0905	0.098	24.8	112	77.8	52.1	0.173	0.194	0	0.348	0	0.113	-5.92847	-5.71425	0.00671289	0.00933469	DNA polymerase type-B family	DNA polymerase delta catalytic subunit (EC 2.7.7.7)	TRINITYDN8487c0g2
38	PITA_38955	58.7	90	70.3	42.3	45.6	26.3	24.6	26	34	17.9	37	29.6	-1.3716	-1.37152	0.00707849	0.00681403	Polysaccharide lyase 1 family	Probable pectate lyase 15 (EC 4.2.2.2) (Pectate lyase A11)	TRINITYDN2037c0g1
39	PITA_49190	0.0905359	0	14.1678	14.0467	10.2616	12.4693	0	0.0967812	0	0	0	0	-6.90964	-8.76639	0.00707849	0.00188416		Uncharacterized mitochondrial protein AtMg00750 (ORF119)	TRINITYDN7316c0g1
40	PITA_42385	0	0	7.13	7.48	6.8	4.55	0	0	0	0	0	0	-7.77068	-7.77068	0.00721309	0.00806771	Nucleoredoxin family	Probable nucleoredoxin 1 (AtNrx1) (EC 1.8.1.8)	TRINITYDN4769c0g1
41	PITA_05454	0.362	0.196	37.1	27.5	28.9	22	0.288	0.29	0.101	0.812	0	0.113	-5.70569	-5.36029	0.00721849	0.0128785	"Protein kinase superfamily, Ser/Thr protein kinase family, CRK subfamily"	Cysteine-rich receptor-like protein kinase 2 (Cysteine-rich RLK2) (EC 2.7.11.-)	TRINITYDN2016c0g1
42	PITA_11195	45.8	37.2	1138	478	451	468	40.6	39.3	41.9	40.1	31.2	38	-3.3252	-3.48021	0.00731938	0.00478176	AAA ATPase family	Vesicle-fusing ATPase (EC 3.6.4.6) (N-ethylmaleimide-sensitive fusion protein) (Vesicular-fusion protein NSF)	TRINITYDN9691c0g1
43	PITA_37518	4.35	1.27	1.51	5.26	2.6	12.4	0.288	0.194	0.101	0.348	0.107	0.338	-3.47815	-3.08451	0.00800551	0.0235727	GMC oxidoreductase family	Protein HOTHEAD (Protein ADHESION OF CALYX EDGES)	TRINITYDN10371c0g2
44	PITA_49329	5.98	0.392	9.39	5.18	0.495	3.27	0.115	0.387	0.101	0	0	0.338	-4.67036	-5.1555	0.00965094	0.00431408		NAC domain-containing protein JA2L (Protein JASMONIC ACID 2-LIKE) (Protein JA2-LIKE)	TRINITYDN14378c0g1
45	PITA_19555	1.18	1.37	32.4	23.8	27.3	27.6	0.921	0.677	0.906	0.348	1.92	0.732	-3.78484	-3.538	0.0101483	0.0184737	"XPG/RAD2 endonuclease family, FEN1 subfamily"	Flap endonuclease 1 (FEN-1) (EC 3.1.-.-) (Flap structure-specific endonuclease 1)	TRINITYDN28245c0g3
46	PITA_02800	0	0.196	11.2	16.8	18.7	19.2	0	0.0968	0.101	0	0	0	-5.77549	-8.44907	0.0105192	0.00111264		Retrovirus-related Pol polyprotein from transposon RE1 (Retro element 1) (AtRE1) [Includes: Protease RE1 (EC 3.4.23.-); Reverse transcriptase RE1 (EC 2.7.7.49); Endonuclease RE1]	TRINITYDN13444c0g1
47	PITA_08882	3.26	2.35	29.4	3.94	13	5.54	1.09	1.06	1.21	0.58	2.45	1.75	-3.36963	-2.8605	0.0108899	0.0410149	"Protein kinase superfamily, Ser/Thr protein kinase family"	Probable LRR receptor-like serine/threonine-protein kinase At1g56140 (EC 2.7.11.1)	TRINITYDN161c0g2
48	PITA_13956	44	48.1	37.9	31.1	33.1	20.1	19.5	20.9	15.5	21.3	20.5	18.8	-1.21551	-1.10267	0.0115773	0.0303845	Glycosyl hydrolases 36 family	Probable galactinol--sucrose galactosyltransferase 6 (EC 2.4.1.82) (Protein DARK INDUCIBLE 10) (Raffinose synthase 6)	TRINITYDN6389c1g1
49	PITA_03495	155.269	125.368	209.079	87.4016	93.2197	105.989	66.3192	96.878	63.7237	59.161	75.7038	49.7435	-1.11031	-1.40879	0.0118736	0.00069381	"ARR family, Type-B subfamily"	Two-component response regulator ORR23	TRINITYDN5825c0g2
50	PITA_06208	1.81	2.74	57.7	45.8	46.1	40.4	2.07	1.94	2.11	3.25	2.35	3.04	-3.33935	-2.8449	0.0118736	0.0434017	Nudix hydrolase family	"Nudix hydrolase 16, mitochondrial (AtNUDT16) (EC 3.6.1.-)"	TRINITYDN7143c0g1
51	PITA_04874	127.565	131.151	132.288	133.32	71.3365	98.072	56.1871	68.4243	64.8311	74.9373	63.122	60.5598	-1.04597	-0.97786	0.0122063	0.0246096	EIF-3 subunit C family	Eukaryotic translation initiation factor 3 subunit C (eIF3c) (Eukaryotic translation initiation factor 3 subunit 8) (eIF3 p110)	TRINITYDN58817c0g1
52	PITA_22645	0.0905	0.294	31	15.3	17.6	16	0.115	0.194	0.403	0.696	0.107	0.0563	-5.43799	-5.21616	0.012422	0.0179064	"ABC transporter superfamily, ABCG family, Eye pigment precursor importer (TC 3.A.1.204) subfamily"	ABC transporter G family member 22 (ABC transporter ABCG.22) (AtABCG22) (White-brown complex homolog protein 23) (AtWBC23)	TRINITYDN14106c0g1
53	PITA_19785	0	0.098	13.5	29.7	22.3	21.9	0.0576	0	0.101	0.348	0	0	-6.1553	-5.32375	0.0125935	0.0345703	"Protein kinase superfamily, CMGC Ser/Thr protein kinase family, CDC2/CDKX subfamily"	Cell division control protein 2 homolog B (EC 2.7.11.22) (EC 2.7.11.23) (Fragment)	TRINITYDN26821c0g2
54	PITA_02336	1.9	1.08	13.2	11.2	10.5	12.1	0.633	0.387	0.403	0.812	0.107	0.0563	-3.45402	-4.13345	0.0132592	0.00364635	Peptidase A1 family	Aspartyl protease APCB1 (EC 3.4.23.-) (Aspartyl protease cleaving BAG 1)	TRINITYDN1619c0g1
55	PITA_16861	4.53	1.08	17	6.24	9.27	8.41	1.04	0.484	0.805	0.464	1.28	0.169	-3.25033	-3.59666	0.0139266	0.00639891	Cytochrome P450 family	Cytochrome P450 750A1 (EC 1.14.-.-) (Cytochrome P450 CYPC)	TRINITYDN2777c0g1
56	PITA_27528	0	0	4.19164	3.6965	5.43987	5.64087	0	0	0	0	0	0	-7.01252	-7.01252	0.0146962	0.0169666		Retrovirus-related Pol polyprotein from transposon TNT 1-94 [Includes: Protease (EC 3.4.23.-); Reverse transcriptase (EC 2.7.7.49); Endonuclease]	TRINITYDN10526c0g1
57	PITA_10551	11	16.9	8.89	7.23	10.4	13.6	2.19	4.36	2.92	2.67	4.69	1.52	-1.96051	-2.06283	0.0157876	0.00987784	Polysaccharide lyase 1 family	Probable pectate lyase 18 (EC 4.2.2.2) (Pectate lyase A10)	TRINITYDN138c0g1
58	PITA_23250	9.23	10.9	259	49.9	145	73.9	10.4	10.4	10.2	8.7	11	12.9	-3.17491	-3.09666	0.0164741	0.0203022		RGS1-HXK1-interacting protein 1	TRINITYDN114196c0g1
59	PITA_04719	0.272	0.196	47.7	35.1	52	43.8	0.0576	0.968	0.302	0.116	0.213	0.451	-5.1811	-5.8334	0.0167657	0.00646962	Glycosyl hydrolase 14 family	"Beta-amylase (EC 3.2.1.2) (1,4-alpha-D-glucan maltohydrolase)"	TRINITYDN21796c0g1
60	PITA_49328	2.63	1.86	90.5	120	84.7	89.5	3.22	2.42	2.82	3.83	1.71	2.54	-3.48292	-3.5554	0.0167972	0.0143938	"Actin family, ARP2 subfamily"	Actin-related protein 2	TRINITYDN15390c0g1
61	PITA_38027	1.36	0.784	40.4	35.5	33.8	38.7	0.403	1.55	1.01	2.44	0.746	0.789	-3.85041	-3.42811	0.0169383	0.0408252	Eukaryotic diacylglycerol kinase family	Diacylglycerol kinase 7 (AtDGK7) (DAG kinase 7) (EC 2.7.1.107) (Diglyceride kinase 7) (DGK 7)	TRINITYDN24969c0g1
62	PITA_24512	5.7	5.69	224	194	172	179	9.38	8.03	5.94	8.7	8.85	7.38	-3.33148	-3.23943	0.0173867	0.0232633	UDPGP type 1 family	UTP--glucose-1-phosphate uridylyltransferase 1 (EC 2.7.7.9) (UDP-glucose pyrophosphorylase 1) (AtUGP1) (UDPGP 1) (UGPase 1)	TRINITYDN5107c0g3
63	PITA_38193	0	0	5.70063	1.97147	7.54164	1.78133	0	0	0	0	0	0	-7.45071	-7.45071	0.0173867	0.0197606	Peptidase S10 family	Serine carboxypeptidase-like 40 (EC 3.4.16.-)	TRINITYDN3019c0g1
64	PITA_16628	0.996	0	4.11	3.04	1.48	4.95	0	0.0968	0	0	0	0	-5.45061	-7.29379	0.0190714	0.00431408	ClpA/ClpB family	Chaperone protein ClpB1 (ATP-dependent Clp protease ATP-binding subunit ClpB homolog 1) (Casein lytic proteinase B1) (Heat shock protein 101)	TRINITYDN4601c0g1
65	PITA_15358	405	248	430	272	213	243	145	210	176	137	107	145	-1.02803	-1.47601	0.019624	0.000179182	Glycosyl hydrolases 36 family	Probable galactinol--sucrose galactosyltransferase 2 (EC 2.4.1.82) (Protein SEED IMBIBITION 2) (Raffinose synthase 2)	TRINITYDN3144c0g1
66	PITA_45231	0.0905	0.098	29.8	18.1	28.6	20.9	0.288	0.194	0	0.348	0	0	-5.8132	-6.45522	0.0199061	0.0112943	"Protein kinase superfamily, Ser/Thr protein kinase family"	G-type lectin S-receptor-like serine/threonine-protein kinase At1g61460 (EC 2.7.11.1)	TRINITYDN16427c0g1
67	PITA_14978	0	0	5.2	2.46	3.59	2.18	0	0	0	0	0	0	-7.31859	-7.31859	0.0202121	0.0237249		Uncharacterized mitochondrial protein AtMg00860 (ORF158)	TRINITYDN54c0g1
68	PITA_04460	84.1079	121.741	64.719	61.1154	46.9807	55.3201	43.1765	25.7438	51.3414	40.0207	50.327	34.8712	-1.16893	-1.11227	0.0238745	0.0372513	"Major facilitator superfamily, Sugar transporter (TC 2.A.1.1) family"	Probable inositol transporter 2	TRINITYDN11211c2g1
69	PITA_36873	0	0	17.8	15.4	23.4	17.6	0	0	0.201	0	0	0.113	-6.37099	-6.68365	0.0266822	0.0184847	WD repeat BOP1/ERB1 family	Ribosome biogenesis protein BOP1 homolog	TRINITYDN19566c0g1
70	PITA_12867	0.0905359	0.0980201	12.5749	26.8612	23.2431	24.4438	0.115137	0	0.402678	0.348006	0.106625	0.225339	-4.57958	-4.17678	0.0269501	0.0478903	AAA ATPase family	26S proteasome regulatory subunit 6B homolog	TRINITYDN21772c0g1
71	PITA_33083	25	22.3	25.3	44	21.3	34.7	7.31	13	6.24	8.58	5.12	8.9	-1.45563	-1.67889	0.0269501	0.00646962	Oxygen-dependent FAD-linked oxidoreductase family	Cytokinin dehydrogenase 9 (EC 1.5.99.12) (Cytokinin oxidase 9) (OsCKX9)	TRINITYDN132319c0g1
72	PITA_39746	8.6	5.39	66.5	66.9	60.7	59.2	5.87	4.84	3.32	6.26	1.6	6.14	-2.51422	-2.51668	0.0269501	0.0275873	Plant Mediator complex subunit 15 family	Mediator of RNA polymerase II transcription subunit 15a	TRINITYDN55c1g1
73	PITA_36573	10	5.88	180	161	173	157	10.3	9.77	8.05	7.54	5.86	6.82	-2.79763	-3.27408	0.0269615	0.00643672	"Protein kinase superfamily, STE Ser/Thr protein kinase family, MAP kinase kinase subfamily"	Mitogen-activated protein kinase kinase 3 (AtMKK3) (MAP kinase kinase 3) (EC 2.7.12.2)	TRINITYDN80439c0g1
74	PITA_34328	0.543	0.098	4.44	10.9	16.1	13.8	0	0	0.302	0.232	0	0.0563	-4.1084	-4.10742	0.0270547	0.0294011		Calcium-binding protein KIC (KCBP-interacting calcium-binding protein)	TRINITYDN23525c0g1
75	PITA_48072	1.27	0	2.77	4.35	0	3.66	0	0	0	0	0	0	-6.95521	-6.95521	0.0270547	0.0303845	Multicopper oxidase family	L-ascorbate oxidase (ASO) (Ascorbase) (EC 1.10.3.3)	TRINITYDN4284c1g1
76	PITA_40729	0	0	3.35331	3.36792	3.46174	3.46369	0	0	0	0	0	0	-6.69431	-6.69431	0.0276038	0.0311992	Plant acyltransferase family	Benzyl alcohol O-benzoyltransferase (EC 2.3.1.196) (Benzoyl coenzyme A:benzyl alcohol benzoyl transferase)	TRINITYDN647c0g2
77	PITA_02973	0	0	2.6	2.55	5.56	6.43	0	0	0	0	0	0	-6.33391	-6.33391	0.0284281	0.0322511		Myosin-binding protein 3	TRINITYDN42c0g2
78	PITA_35560	4.44	5.1	132	108	111	114	7.02	5.13	6.54	7.42	4.9	6.31	-2.91979	-2.92532	0.0287306	0.0293369		Transcription factor ILR3 (Basic helix-loop-helix protein 105) (AtbHLH105) (bHLH 105) (Protein IAA-LEUCINE RESISTANT 3) (Transcription factor EN 133) (bHLH transcription factor bHLH105)	TRINITYDN13697c0g1
79	PITA_50533	2.54	5.49	3.1	1.73	2.1	2.28	0.461	0.484	1.01	0.464	1.07	0.225	-2.51585	-2.70358	0.0287306	0.0179547	"Expansin family, Expansin A subfamily"	Expansin-A2 (Alpha-expansin-2) (OsEXP2) (OsEXPA2) (OsaEXPa1.23) (RiExB) (RiExC)	TRINITYDN4720c0g1
80	PITA_22946	4.34572	4.11684	175.546	151.967	117.575	139.042	7.13852	6.77468	5.93949	9.86017	5.86438	4.11243	-3.21004	-3.21513	0.0303905	0.0307264	"Phosphatidylserine decarboxylase family, PSD-B subfamily, Eukaryotic type I sub-subfamily"	"Phosphatidylserine decarboxylase proenzyme 1, mitochondrial (EC 4.1.1.65) [Cleaved into: Phosphatidylserine decarboxylase 1 beta chain; Phosphatidylserine decarboxylase 1 alpha chain]"	TRINITYDN41166c0g1
81	PITA_21294	77.7	107	126	68.3	69.6	91.1	32.2	67.7	44.4	30.9	38.3	27.8	-1.10839	-1.6806	0.0312146	0.000179182		Uncharacterized protein At1g66480	TRINITYDN106412c0g1
82	PITA_14649	15.1	12.8	32.8	10.1	12.1	29.1	2.53	9.1	2.42	3.48	6.4	3.15	-2.11743	-2.22386	0.0317871	0.0215173	"Peroxidase family, Classical plant (class III) peroxidase subfamily"	Peroxidase 72 (Atperox P72) (EC 1.11.1.7) (ATP6a) (PRXR8)	TRINITYDN3059c0g1
83	PITA_29596	25.5	42.6	24.4	14.9	20.9	16.2	13.4	12.4	12.1	10.2	14.6	9.46	-1.28867	-1.43496	0.0318123	0.011832	SWEET sugar transporter family	Bidirectional sugar transporter SWEET3b (OsSWEET3b)	TRINITYDN90930c0g1
84	PITA_22426	5.16	4.02	77.5	81.3	68	65.2	4.32	4.74	5.13	4.41	2.45	3.94	-2.61028	-3.0009	0.0337611	0.00987784	Mediator complex subunit 7 family	Mediator of RNA polymerase II transcription subunit 7a	TRINITYDN2634c0g1
85	PITA_49895	2.44	1.96	54.6	50.4	49.5	46.3	2.42	3.1	2.42	3.02	2.35	1.92	-2.89181	-3.01981	0.037637	0.0275873	CpcT/CpeT biliprotein lyase family	"Chromophore lyase CRL, chloroplastic (EC 4.-.-.-) (Protein CONSTITUTIVE ACTIVATOR OF AAA-ATPase 33) (Protein CRUMPLED LEAF)"	TRINITYDN27840c0g1
86	PITA_42329	29.7	25.9	260	271	476	310	27.3	26.3	20.6	26.4	18.7	27.5	-2.08683	-2.11912	0.037984	0.0328565	"Protein kinase superfamily, CMGC Ser/Thr protein kinase family, CDC2/CDKX subfamily"	Cyclin-dependent kinase E-1 (CDKE;1) (EC 2.7.11.22) (EC 2.7.11.23)	TRINITYDN10351c0g1
87	PITA_04988	7.79	4.51	114	88	95.8	82.1	6.33	7.55	5.54	6.5	2.03	5.35	-2.69903	-3.18194	0.0392121	0.00933469	Ubiquitin-activating E1 family	Ubiquitin-activating enzyme E1 1 (EC 6.2.1.45)	TRINITYDN5160c0g1
88	PITA_09427	1.99	4.61	2.6	2.71	3.34	2.47	0.403	0.968	0.503	0.696	0.32	0.62	-2.30192	-2.45358	0.0410988	0.0268123		Protein SRC2 (Protein SOYBEAN GENE REGULATED BY COLD 2)	TRINITYDN16571c0g1
89	PITA_31524	0	0	1.93	4.19	2.47	6.83	0	0	0	0	0	0	-5.91328	-5.91328	0.0444907	0.0491582	Peptidase A1 family	Aspartic proteinase CDR1 (EC 3.4.23.-) (Protein CONSTITUTIVE DISEASE RESISTANCE 1)	TRINITYDN3913c1g1
90	PITA_10039	32.3	38.2	29.8	46.6	25.1	47.1	14.7	17.8	13.6	14.5	11.7	13.9	-1.12009	-1.31958	0.0473069	0.0102576	"Protein kinase superfamily, Ser/Thr protein kinase family"	Leucine-rich repeat receptor protein kinase EMS1 (EC 2.7.11.1) (Protein EXCESS MICROSPOROCYTES 1) (Protein EXTRA SPOROGENOUS CELLS)	TRINITYDN127653c0g1

[truncated: 7 more sheets: nC_des_fc_FDR_157_11, nC_des_fc_FDR_183_0, nC_des_fc_FDR_183_1, nC_des_fc_FDR_185_0, nC_des_fc_FDR_185_1, nC_des_fc_FDR_330_0, nC_des_fc_FDR_330_1]
