# Supplementary material for: Beneficial mutualistic fungus Suillus luteus provided excellent buffering insurance in Scots pine defense responses under pathogen challenge at transcriptome level
Source: BMC Plant Biol. 2025 Jan 3;25:12. doi: 10.1186/s12870-024-06026-z (PMC11697944; doi:10.1186/s12870-024-06026-z)
Supplement: Supplementary file 6 — Additional file 6. Best hit selected by bit score for each CDS sequence of DEGs which blast against to Scots pine de novo transcriptome assembly fasta sequences constructed with Trinity (Liu et al., 2022). [file 12870_2024_6026_MOESM6_ESM.xlsx]

## Sheet: supplementary 4_hits_anno
Additional file 6. Best hits selected by bit score for each CDS sequences of DEGs which blast against to Scots pine de novo transcriptome assembly fasta sequences constructed with Trinity (Liu et al., 2022)
Gene	trinity_id	identity.x	alighment.lenth	mismatches	gap.opens	q_start	q_end	s_start	s_end	evalue	bit_score	entry	identity.y	align.length	mismatchs	gaps	query.start	query.end	gene.start	gene.end	e.value	bit.score	Entry	Entry.name	Status	Protein.name	Organism	Length	Protein.families	Cross.reference..Pfam.	Pathway	Cross.reference..KEGG.	Gene.ontology.Ids	Gene.ontology..GO.	Gene.ontology..biological.process.	Gene.ontology..molecular.function.	Gene.ontology..cellular.component.
PITA_00005	TRINITYDN1447c0g1	97.15	3755	94	2	74	3816	594	4347	0	6329	Q9ZVX1	59.441	143	57	1	768	1193	122	264	1.15e-43	162	Q9ZVX1	UBC23_ARATH	reviewed	Probable ubiquitin-conjugating enzyme E2 23 (EC 2.3.2.23) (E2 ubiquitin-conjugating enzyme 23) (Ubiquitin carrier protein 23)	Arabidopsis thaliana (Mouse-ear cress)	1102	Ubiquitin-conjugating enzyme family	PF00179;	PATHWAY: Protein modification; protein ubiquitination. {ECO:0000255|PROSITE-ProRule:PRU00388}.	ath:AT2G16920;	GO:0005524; GO:0005829; GO:0061631	cytosol [GO:0005829]; ATP binding [GO:0005524]; ubiquitin conjugating enzyme activity [GO:0061631]		ATP binding [GO:0005524]; ubiquitin conjugating enzyme activity [GO:0061631]	cytosol [GO:0005829]
PITA_00006	TRINITYDN2801c0g2	99.491	393	2	0	1	393	735	343	0	715	P42798	91.538	130	11	0	735	346	1	130	1.31e-84	250	P42798	R15A1_ARATH	reviewed	40S ribosomal protein S15a-1	Arabidopsis thaliana (Mouse-ear cress)	130	Universal ribosomal protein uS8 family	PF00410;		ath:AT1G07770;ath:AT5G59850;	GO:0003735; GO:0005618; GO:0005774; GO:0005829; GO:0005886; GO:0006412; GO:0009506; GO:0022626; GO:0022627; GO:0042788	cell wall [GO:0005618]; cytosol [GO:0005829]; cytosolic ribosome [GO:0022626]; cytosolic small ribosomal subunit [GO:0022627]; plasma membrane [GO:0005886]; plasmodesma [GO:0009506]; polysomal ribosome [GO:0042788]; vacuolar membrane [GO:0005774]; structural constituent of ribosome [GO:0003735]; translation [GO:0006412]	translation [GO:0006412]	structural constituent of ribosome [GO:0003735]	cell wall [GO:0005618]; cytosol [GO:0005829]; cytosolic ribosome [GO:0022626]; cytosolic small ribosomal subunit [GO:0022627]; plasma membrane [GO:0005886]; plasmodesma [GO:0009506]; polysomal ribosome [GO:0042788]; vacuolar membrane [GO:0005774]
PITA_00008	TRINITYDN1032c0g1	92.954	1547	105	4	1	1545	61	1605	0	2250	Q8L7Y9	66.39	482	158	4	94	1536	34	512	0	674	Q8L7Y9	NPC1_ARATH	reviewed	Non-specific phospholipase C1 (EC 3.1.-.-)	Arabidopsis thaliana (Mouse-ear cress)	533	Bacterial phospholipase C family	PF04185;		ath:AT1G07230;	GO:0000137; GO:0005576; GO:0009395; GO:0016788	"extracellular region [GO:0005576]; Golgi cis cisterna [GO:0000137]; hydrolase activity, acting on ester bonds [GO:0016788]; phospholipid catabolic process [GO:0009395]"	phospholipid catabolic process [GO:0009395]	"hydrolase activity, acting on ester bonds [GO:0016788]"	extracellular region [GO:0005576]; Golgi cis cisterna [GO:0000137]
PITA_00009	TRINITYDN23691c0g1	78.947	399	79	4	584	978	594	197	1.36e-69	267	P69310	38.356	73	45	0	1478	1260	1	73	4.42e-12	62	P69310	UBIQ_AVESA	reviewed	Ubiquitin	Avena sativa (Oat)	76	Ubiquitin family	PF00240;			GO:0005634; GO:0005737	cytoplasm [GO:0005737]; nucleus [GO:0005634]			cytoplasm [GO:0005737]; nucleus [GO:0005634]
PITA_00012	TRINITYDN14253c0g1	97.792	1404	25	2	1	1404	1654	257	0	2416	Q5SN75	48.048	333	134	6	1700	2674	87	388	4.92e-82	273	Q5SN75	P2C08_ORYSJ	reviewed	Probable protein phosphatase 2C 8 (OsPP2C08) (EC 3.1.3.16)	Oryza sativa subsp. japonica (Rice)	403	PP2C family	PF00481;		osa:4324182;	GO:0005634; GO:0005829; GO:0046872; GO:0106306; GO:0106307	cytosol [GO:0005829]; nucleus [GO:0005634]; metal ion binding [GO:0046872]; protein serine phosphatase activity [GO:0106306]; protein threonine phosphatase activity [GO:0106307]		metal ion binding [GO:0046872]; protein serine phosphatase activity [GO:0106306]; protein threonine phosphatase activity [GO:0106307]	cytosol [GO:0005829]; nucleus [GO:0005634]
PITA_00016	TRINITYDN12575c0g1	98.312	2073	33	1	30	2100	2526	454	0	3633	Q9SV13	61.238	614	235	3	2404	566	21	632	0	777	Q9SV13	SUT31_ARATH	reviewed	Sulfate transporter 3.1 (AST12) (AtST1)	Arabidopsis thaliana (Mouse-ear cress)	658	SLC26A/SulP transporter (TC 2.A.53) family	PF01740;PF00916;		ath:AT3G51895;	GO:0005887; GO:0008271; GO:0008272; GO:0009507; GO:0015116; GO:0015293; GO:0015301	chloroplast [GO:0009507]; integral component of plasma membrane [GO:0005887]; anion:anion antiporter activity [GO:0015301]; secondary active sulfate transmembrane transporter activity [GO:0008271]; sulfate transmembrane transporter activity [GO:0015116]; symporter activity [GO:0015293]; sulfate transport [GO:0008272]	sulfate transport [GO:0008272]	anion:anion antiporter activity [GO:0015301]; secondary active sulfate transmembrane transporter activity [GO:0008271]; sulfate transmembrane transporter activity [GO:0015116]; symporter activity [GO:0015293]	chloroplast [GO:0009507]; integral component of plasma membrane [GO:0005887]
PITA_00018	TRINITYDN14777c0g1	88.482	955	87	13	388	1335	1392	454	0	1133	P0C897	31.757	148	97	4	981	544	351	496	2.53e-15	79.7	P0C897	Y3264_ARATH	reviewed	Putative UPF0481 protein At3g02645	Arabidopsis thaliana (Mouse-ear cress)	529	UPF0481 family	PF03140;		ath:AT3G02645;	GO:0016021	integral component of membrane [GO:0016021]			integral component of membrane [GO:0016021]
PITA_00020	TRINITYDN2217c0g2	82.277	694	121	2	1572	2264	222	914	2.1e-169	599	Q9LPX2	45.455	165	90	0	4	498	332	496	4.28e-46	165	Q9LPX2	PPR39_ARATH	reviewed	"Pentatricopeptide repeat-containing protein At1g12775, mitochondrial"	Arabidopsis thaliana (Mouse-ear cress)	644	"PPR family, P subfamily"	PF01535;PF12854;PF13041;		ath:AT1G12775;	GO:0005739	mitochondrion [GO:0005739]			mitochondrion [GO:0005739]
PITA_00024	TRINITYDN5092c1g1	96.336	2265	82	1	1	2264	1036	3300	0	3722	V9M2S5	29.381	953	529	26	3196	581	230	1119	5.13e-81	290	V9M2S5	RPV1_VITRO	reviewed	Disease resistance protein RPV1 (NAD(+) hydrolase RPV1) (EC 3.2.2.6) (Resistance to Plasmopara viticola protein) (MrRVP1)	Vitis rotundifolia (Muscadine grape)	1398	Disease resistance TIR-NB-LRR family	PF07725;PF12799;PF00931;PF01582;			GO:0005634; GO:0005737; GO:0007165; GO:0042803; GO:0043068; GO:0043531; GO:0050135; GO:0050832; GO:0061809	"cytoplasm [GO:0005737]; nucleus [GO:0005634]; ADP binding [GO:0043531]; NAD(P)+ nucleosidase activity [GO:0050135]; NAD+ nucleotidase, cyclic ADP-ribose generating [GO:0061809]; protein homodimerization activity [GO:0042803]; defense response to fungus [GO:0050832]; positive regulation of programmed cell death [GO:0043068]; signal transduction [GO:0007165]"	defense response to fungus [GO:0050832]; positive regulation of programmed cell death [GO:0043068]; signal transduction [GO:0007165]	"ADP binding [GO:0043531]; NAD(P)+ nucleosidase activity [GO:0050135]; NAD+ nucleotidase, cyclic ADP-ribose generating [GO:0061809]; protein homodimerization activity [GO:0042803]"	cytoplasm [GO:0005737]; nucleus [GO:0005634]
PITA_00025	TRINITYDN4564c0g1	97.098	379	11	0	273	651	708	330	0	640	Q8L518	55.263	76	34	0	236	463	223	298	1.35e-18	87.4	Q8L518	CK2_ARATH	reviewed	Probable choline kinase 2 (EC 2.7.1.32)	Arabidopsis thaliana (Mouse-ear cress)	350	Choline/ethanolamine kinase family		PATHWAY: Phospholipid metabolism; phosphatidylcholine biosynthesis; phosphocholine from choline: step 1/1.	ath:AT1G74320;	GO:0004103; GO:0005524	ATP binding [GO:0005524]; choline kinase activity [GO:0004103]		ATP binding [GO:0005524]; choline kinase activity [GO:0004103]
PITA_00027	TRINITYDN4744c0g1	96.603	1413	24	1	1	1413	425	1813	0	2322	Q8RXS6	57.143	1449	563	20	4654	350	13	1417	0	1532	Q8RXS6	INO80_ARATH	reviewed	Chromatin-remodeling ATPase INO80 (AtINO80) (EC 3.6.4.-) (DNA helicase-related INO80 complex homolog 1)	Arabidopsis thaliana (Mouse-ear cress)	1507	SNF2/RAD54 helicase family	PF13892;PF00271;PF00176;		ath:AT3G57300;	GO:0003677; GO:0005524; GO:0006281; GO:0006351; GO:0016887; GO:0031011; GO:0032508; GO:0042393; GO:0042766; GO:0043044; GO:0043618; GO:0070615	"Ino80 complex [GO:0031011]; ATP binding [GO:0005524]; ATPase activity [GO:0016887]; DNA binding [GO:0003677]; histone binding [GO:0042393]; nucleosome-dependent ATPase activity [GO:0070615]; ATP-dependent chromatin remodeling [GO:0043044]; DNA duplex unwinding [GO:0032508]; DNA repair [GO:0006281]; nucleosome mobilization [GO:0042766]; regulation of transcription from RNA polymerase II promoter …	"ATP-dependent chromatin remodeling [GO:0043044]; DNA duplex unwinding [GO:0032508]; DNA repair [GO:0006281]; nucleosome mobilization [GO:0042766]; regulation of transcription from RNA polymerase II promoter in response to stress [GO:0043618]; transcription, DNA-templated [GO:0006351]"	ATPase activity [GO:0016887]; ATP binding [GO:0005524]; DNA binding [GO:0003677]; histone binding [GO:0042393]; nucleosome-dependent ATPase activity [GO:0070615]	Ino80 complex [GO:0031011]
PITA_00028	TRINITYDN1450c0g2	85.308	211	31	0	124	334	886	676	2.13e-55	219	Q9LEY1	45.455	88	43	1	557	805	152	239	2.11e-17	84	Q9LEY1	SCP35_ARATH	reviewed	Serine carboxypeptidase-like 35 (EC 3.4.16.-)	Arabidopsis thaliana (Mouse-ear cress)	480	Peptidase S10 family	PF00450;		ath:AT5G08260;	GO:0004185; GO:0005576; GO:0005773	extracellular region [GO:0005576]; vacuole [GO:0005773]; serine-type carboxypeptidase activity [GO:0004185]		serine-type carboxypeptidase activity [GO:0004185]	extracellular region [GO:0005576]; vacuole [GO:0005773]
PITA_00029	TRINITYDN3267c1g1	97.855	4383	94	0	1	4383	4588	206	0	7574	Q53WJ1	56.414	686	268	6	4761	2713	31	688	0	788	Q53WJ1	JM703_ORYSJ	reviewed	Lysine-specific demethylase JMJ703 (EC 1.14.11.-) (Jumonji domain-containing protein 703) (Lysine-specific histone demethylase JMJ703) (Protein JUMONJI 703)	Oryza sativa subsp. japonica (Rice)	1238		PF05965;PF05964;PF02373;PF02375;PF02928;		osa:4338043;	GO:0005634; GO:0006338; GO:0008198; GO:0032452; GO:0032453; GO:0034647; GO:0040010; GO:0045814; GO:0051213	"nucleus [GO:0005634]; dioxygenase activity [GO:0051213]; ferrous iron binding [GO:0008198]; histone demethylase activity [GO:0032452]; histone demethylase activity (H3-K4 specific) [GO:0032453]; histone demethylase activity (H3-trimethyl-K4 specific) [GO:0034647]; chromatin remodeling [GO:0006338]; negative regulation of gene expression, epigenetic [GO:0045814]; positive regulation of growth rat…	"chromatin remodeling [GO:0006338]; negative regulation of gene expression, epigenetic [GO:0045814]; positive regulation of growth rate [GO:0040010]"	dioxygenase activity [GO:0051213]; ferrous iron binding [GO:0008198]; histone demethylase activity [GO:0032452]; histone demethylase activity (H3-K4 specific) [GO:0032453]; histone demethylase activity (H3-trimethyl-K4 specific) [GO:0034647]	nucleus [GO:0005634]
PITA_00032	TRINITYDN20500c0g1	98.441	513	8	0	1	513	941	429	0	904	F4IVL6	68.524	2459	674	18	491	7777	18	2406	0	2965	F4IVL6	GRV2_ARATH	reviewed	DnaJ homolog subfamily C GRV2 (Protein GRAVITROPISM DEFECTIVE 2) (Protein GREEN FLUORESCENT SEED 2) (Protein KATAMARI2)	Arabidopsis thaliana (Mouse-ear cress)	2554		PF00226;PF14237;		ath:AT2G26890;	GO:0000578; GO:0005770; GO:0005773; GO:0005774; GO:0005777; GO:0005783; GO:0005794; GO:0005802; GO:0006623; GO:0006897; GO:0006898; GO:0007032; GO:0007033; GO:0009638; GO:0009660; GO:0009793; GO:0009959; GO:0010008; GO:0031902; GO:0042594; GO:0043231; GO:0045324; GO:0051301	endoplasmic reticulum [GO:0005783]; endosome membrane [GO:0010008]; Golgi apparatus [GO:0005794]; intracellular membrane-bounded organelle [GO:0043231]; late endosome [GO:0005770]; late endosome membrane [GO:0031902]; peroxisome [GO:0005777]; trans-Golgi network [GO:0005802]; vacuolar membrane [GO:0005774]; vacuole [GO:0005773]; amyloplast organization [GO:0009660]; cell division [GO:0051301]; em…	amyloplast organization [GO:0009660]; cell division [GO:0051301]; embryo development ending in seed dormancy [GO:0009793]; embryonic axis specification [GO:0000578]; endocytosis [GO:0006897]; endosome organization [GO:0007032]; late endosome to vacuole transport [GO:0045324]; negative gravitropism [GO:0009959]; phototropism [GO:0009638]; protein targeting to vacuole [GO:0006623]; receptor-mediate…		endoplasmic reticulum [GO:0005783]; endosome membrane [GO:0010008]; Golgi apparatus [GO:0005794]; intracellular membrane-bounded organelle [GO:0043231]; late endosome [GO:0005770]; late endosome membrane [GO:0031902]; peroxisome [GO:0005777]; trans-Golgi network [GO:0005802]; vacuolar membrane [GO:0005774]; vacuole [GO:0005773]
PITA_00034	TRINITYDN73c0g1	89.377	1685	174	2	48	1728	2342	659	0	2115	Q84MA5	67.4	500	161	2	362	1855	14	513	0	676	Q84MA5	CAAT1_ARATH	reviewed	Cationic amino acid transporter 1 (Amino acid transporter 1)	Arabidopsis thaliana (Mouse-ear cress)	594	"Amino acid-polyamine-organocation (APC) superfamily, Cationic amino acid transporter (CAT) (TC 2.A.3.3) family"	PF13520;PF13906;		ath:AT4G21120;	GO:0005313; GO:0005886; GO:0006865; GO:0015171; GO:0015189; GO:0016020; GO:0016021; GO:0051938	integral component of membrane [GO:0016021]; membrane [GO:0016020]; plasma membrane [GO:0005886]; amino acid transmembrane transporter activity [GO:0015171]; L-glutamate transmembrane transporter activity [GO:0005313]; L-lysine transmembrane transporter activity [GO:0015189]; amino acid transport [GO:0006865]; L-glutamate import [GO:0051938]	amino acid transport [GO:0006865]; L-glutamate import [GO:0051938]	amino acid transmembrane transporter activity [GO:0015171]; L-glutamate transmembrane transporter activity [GO:0005313]; L-lysine transmembrane transporter activity [GO:0015189]	integral component of membrane [GO:0016021]; membrane [GO:0016020]; plasma membrane [GO:0005886]
PITA_00036	TRINITYDN6117c0g1	97.478	793	20	0	1	793	817	25	0	1354	P60040	78.059	237	52	0	104	814	6	242	1.83e-106	313	P60040	RL72_ARATH	reviewed	60S ribosomal protein L7-2	Arabidopsis thaliana (Mouse-ear cress)	242	Universal ribosomal protein uL30 family	PF00327;PF08079;		ath:AT2G01250;	GO:0000463; GO:0003723; GO:0003729; GO:0003735; GO:0005618; GO:0005739; GO:0005773; GO:0005774; GO:0005829; GO:0005886; GO:0009507; GO:0022625; GO:0022626; GO:0042788	"cell wall [GO:0005618]; chloroplast [GO:0009507]; cytosol [GO:0005829]; cytosolic large ribosomal subunit [GO:0022625]; cytosolic ribosome [GO:0022626]; mitochondrion [GO:0005739]; plasma membrane [GO:0005886]; polysomal ribosome [GO:0042788]; vacuolar membrane [GO:0005774]; vacuole [GO:0005773]; mRNA binding [GO:0003729]; RNA binding [GO:0003723]; structural constituent of ribosome [GO:0003735]…	"maturation of LSU-rRNA from tricistronic rRNA transcript (SSU-rRNA, 5.8S rRNA, LSU-rRNA) [GO:0000463]"	mRNA binding [GO:0003729]; RNA binding [GO:0003723]; structural constituent of ribosome [GO:0003735]	cell wall [GO:0005618]; chloroplast [GO:0009507]; cytosol [GO:0005829]; cytosolic large ribosomal subunit [GO:0022625]; cytosolic ribosome [GO:0022626]; mitochondrion [GO:0005739]; plasma membrane [GO:0005886]; polysomal ribosome [GO:0042788]; vacuolar membrane [GO:0005774]; vacuole [GO:0005773]
PITA_00038	TRINITYDN11099c0g1	98.551	828	12	0	1	828	1036	209	0	1463	P51133	81.982	222	37	2	377	1033	47	268	2.39e-135	390	P51133	UCRI3_TOBAC	reviewed	"Cytochrome b-c1 complex subunit Rieske-3, mitochondrial (EC 7.1.1.8) (Complex III subunit 5-3) (Rieske iron-sulfur protein 3) (RISP3) (Ubiquinol-cytochrome c reductase iron-sulfur subunit 3)"	Nicotiana tabacum (Common tobacco)	268	Rieske iron-sulfur protein family	PF00355;PF02921;		nta:107777879;	GO:0005750; GO:0006122; GO:0008121; GO:0016021; GO:0016491; GO:0046872; GO:0051537	"integral component of membrane [GO:0016021]; mitochondrial respiratory chain complex III [GO:0005750]; 2 iron, 2 sulfur cluster binding [GO:0051537]; metal ion binding [GO:0046872]; oxidoreductase activity [GO:0016491]; ubiquinol-cytochrome-c reductase activity [GO:0008121]; mitochondrial electron transport, ubiquinol to cytochrome c [GO:0006122]"	"mitochondrial electron transport, ubiquinol to cytochrome c [GO:0006122]"	"2 iron, 2 sulfur cluster binding [GO:0051537]; metal ion binding [GO:0046872]; oxidoreductase activity [GO:0016491]; ubiquinol-cytochrome-c reductase activity [GO:0008121]"	integral component of membrane [GO:0016021]; mitochondrial respiratory chain complex III [GO:0005750]
PITA_00039	TRINITYDN3620c0g1	95.981	647	26	0	56	702	1372	726	0	1051	O81032	55.856	555	237	5	138	1787	38	589	0	634	O81032	GGLO6_ARATH	reviewed	Probable L-gulonolactone oxidase 6 (AtGulLO6) (EC 1.1.3.8)	Arabidopsis thaliana (Mouse-ear cress)	603	Oxygen-dependent FAD-linked oxidoreductase family	PF04030;PF01565;	PATHWAY: Cofactor biosynthesis; L-ascorbate biosynthesis. {ECO:0000305|PubMed:20622436}.	ath:AT2G46760;	GO:0003885; GO:0016020; GO:0016491; GO:0019853; GO:0050105; GO:0071949	"membrane [GO:0016020]; D-arabinono-1,4-lactone oxidase activity [GO:0003885]; FAD binding [GO:0071949]; L-gulonolactone oxidase activity [GO:0050105]; oxidoreductase activity [GO:0016491]; L-ascorbic acid biosynthetic process [GO:0019853]"	L-ascorbic acid biosynthetic process [GO:0019853]	"D-arabinono-1,4-lactone oxidase activity [GO:0003885]; FAD binding [GO:0071949]; L-gulonolactone oxidase activity [GO:0050105]; oxidoreductase activity [GO:0016491]"	membrane [GO:0016020]
PITA_00042	TRINITYDN14499c0g2	98.902	3096	34	0	1	3096	3896	801	0	5529	Q9SFX2	24.659	807	534	24	3080	834	12	802	1.68e-31	134	Q9SFX2	PUB43_ARATH	reviewed	U-box domain-containing protein 43 (EC 2.3.2.27) (Plant U-box protein 43) (RING-type E3 ubiquitin transferase PUB43)	Arabidopsis thaliana (Mouse-ear cress)	811		PF04564;	PATHWAY: Protein modification; protein ubiquitination.	ath:AT1G76390;	GO:0004842; GO:0005739; GO:0005886	mitochondrion [GO:0005739]; plasma membrane [GO:0005886]; ubiquitin-protein transferase activity [GO:0004842]		ubiquitin-protein transferase activity [GO:0004842]	mitochondrion [GO:0005739]; plasma membrane [GO:0005886]
PITA_00043	TRINITYDN24854c0g1	97.486	2387	56	3	1	2386	2554	171	0	4072	Q9SY60	41.152	729	394	11	88	2262	3	700	1.4e-169	520	Q9SY60	EX84C_ARATH	reviewed	Exocyst complex component EXO84C (AtExo80c)	Arabidopsis thaliana (Mouse-ear cress)	769	EXO84 family			ath:AT1G10180;	GO:0000145; GO:0006887; GO:0006893; GO:0008104; GO:0060321	exocyst [GO:0000145]; acceptance of pollen [GO:0060321]; exocytosis [GO:0006887]; Golgi to plasma membrane transport [GO:0006893]; protein localization [GO:0008104]	acceptance of pollen [GO:0060321]; exocytosis [GO:0006887]; Golgi to plasma membrane transport [GO:0006893]; protein localization [GO:0008104]		exocyst [GO:0000145]
PITA_00045	TRINITYDN51630c0g1	98.667	300	4	0	1	300	547	846	2.63e-150	532	Q0IY07	36.763	729	363	9	2715	553	79	717	2.65e-153	473	Q0IY07	ORC3_ORYSJ	reviewed	Origin of replication complex subunit 3 (OsORC3)	Oryza sativa subsp. japonica (Rice)	718	ORC3 family	PF07034;PF18137;		osa:4348571;	GO:0003688; GO:0005656; GO:0005664; GO:0006267; GO:0006270; GO:0009744; GO:0031261; GO:0048527	DNA replication preinitiation complex [GO:0031261]; nuclear origin of replication recognition complex [GO:0005664]; nuclear pre-replicative complex [GO:0005656]; DNA replication origin binding [GO:0003688]; DNA replication initiation [GO:0006270]; lateral root development [GO:0048527]; pre-replicative complex assembly involved in nuclear cell cycle DNA replication [GO:0006267]; response to sucros…	DNA replication initiation [GO:0006270]; lateral root development [GO:0048527]; pre-replicative complex assembly involved in nuclear cell cycle DNA replication [GO:0006267]; response to sucrose [GO:0009744]	DNA replication origin binding [GO:0003688]	DNA replication preinitiation complex [GO:0031261]; nuclear origin of replication recognition complex [GO:0005664]; nuclear pre-replicative complex [GO:0005656]
PITA_00048	TRINITYDN21034c0g1	86.557	424	52	4	535	954	439	17	1.38e-128	462	C0LGT6	37.143	140	69	3	26	439	31	153	1.51e-21	89.7	C0LGT6	EFR_ARATH	reviewed	LRR receptor-like serine/threonine-protein kinase EFR (EC 2.7.11.1) (Elongation factor Tu receptor) (EF-Tu receptor)	Arabidopsis thaliana (Mouse-ear cress)	1031	"Protein kinase superfamily, Ser/Thr protein kinase family"	PF00560;PF13855;PF08263;PF00069;		ath:AT5G20480;	GO:0002237; GO:0002758; GO:0002764; GO:0005524; GO:0005886; GO:0009626; GO:0009755; GO:0010359; GO:0012505; GO:0016021; GO:0016045; GO:0019199; GO:0106310; GO:0106311	endomembrane system [GO:0012505]; integral component of membrane [GO:0016021]; plasma membrane [GO:0005886]; ATP binding [GO:0005524]; protein serine kinase activity [GO:0106310]; protein threonine kinase activity [GO:0106311]; transmembrane receptor protein kinase activity [GO:0019199]; detection of bacterium [GO:0016045]; hormone-mediated signaling pathway [GO:0009755]; immune response-regulati…	detection of bacterium [GO:0016045]; hormone-mediated signaling pathway [GO:0009755]; immune response-regulating signaling pathway [GO:0002764]; innate immune response-activating signal transduction [GO:0002758]; plant-type hypersensitive response [GO:0009626]; regulation of anion channel activity [GO:0010359]; response to molecule of bacterial origin [GO:0002237]	ATP binding [GO:0005524]; protein serine kinase activity [GO:0106310]; protein threonine kinase activity [GO:0106311]; transmembrane receptor protein kinase activity [GO:0019199]	endomembrane system [GO:0012505]; integral component of membrane [GO:0016021]; plasma membrane [GO:0005886]
PITA_00054	TRINITYDN9509c0g1	99.174	484	4	0	93	576	759	276	0	872	Q42539	57.895	209	85	1	896	279	13	221	1.81e-81	249	Q42539	PIMT1_ARATH	reviewed	Protein-L-isoaspartate O-methyltransferase 1 (AtPIMT1) (EC 2.1.1.77) (L-isoaspartyl protein carboxyl methyltransferase) (Protein L-isoaspartyl methyltransferase) (Protein-beta-aspartate methyltransferase)	Arabidopsis thaliana (Mouse-ear cress)	230	"Methyltransferase superfamily, L-isoaspartyl/D-aspartyl protein methyltransferase family"			ath:AT3G48330;	GO:0004719; GO:0005737; GO:0005829; GO:0007568; GO:0009651; GO:0009737; GO:0009845; GO:0030091	cytoplasm [GO:0005737]; cytosol [GO:0005829]; protein-L-isoaspartate (D-aspartate) O-methyltransferase activity [GO:0004719]; aging [GO:0007568]; protein repair [GO:0030091]; response to abscisic acid [GO:0009737]; response to salt stress [GO:0009651]; seed germination [GO:0009845]	aging [GO:0007568]; protein repair [GO:0030091]; response to abscisic acid [GO:0009737]; response to salt stress [GO:0009651]; seed germination [GO:0009845]	protein-L-isoaspartate (D-aspartate) O-methyltransferase activity [GO:0004719]	cytoplasm [GO:0005737]; cytosol [GO:0005829]
PITA_00055	TRINITYDN3407c7g1	98.628	802	11	0	1078	1879	802	1	0	1421	Q9SY02	45.693	267	145	0	802	2	300	566	1.01e-84	269	Q9SY02	PP301_ARATH	reviewed	Pentatricopeptide repeat-containing protein At4g02750	Arabidopsis thaliana (Mouse-ear cress)	781	"PPR family, PCMP-H subfamily"	PF14432;PF01535;PF12854;PF13041;		ath:AT4G02750;	GO:0003723; GO:0008270; GO:0009451; GO:0010214; GO:0043231; GO:0140547	intracellular membrane-bounded organelle [GO:0043231]; RNA binding [GO:0003723]; zinc ion binding [GO:0008270]; acquisition of seed longevity [GO:0140547]; RNA modification [GO:0009451]; seed coat development [GO:0010214]	acquisition of seed longevity [GO:0140547]; RNA modification [GO:0009451]; seed coat development [GO:0010214]	RNA binding [GO:0003723]; zinc ion binding [GO:0008270]	intracellular membrane-bounded organelle [GO:0043231]
PITA_00059	TRINITYDN13974c0g1	96.085	562	22	0	1	562	1533	972	0	917	V9M398	30.505	495	312	11	1458	1	27	498	9.46e-54	197	V9M398	RUN1_VITRO	reviewed	Disease resistance protein RUN1 (NAD(+) hydrolase RUN1) (EC 3.2.2.6) (NADP(+) hydrolase RUN1) (EC 3.2.2.-) (Resistance to Uncinula necator protein) (MrRUN1)	Vitis rotundifolia (Muscadine grape)	1331	Disease resistance TIR-NB-LRR family	PF12799;PF13855;PF00931;PF01582;			GO:0003953; GO:0005634; GO:0005737; GO:0007165; GO:0019677; GO:0043068; GO:0043531; GO:0050135; GO:0050832; GO:0061809	"cytoplasm [GO:0005737]; nucleus [GO:0005634]; ADP binding [GO:0043531]; NAD(P)+ nucleosidase activity [GO:0050135]; NAD+ nucleosidase activity [GO:0003953]; NAD+ nucleotidase, cyclic ADP-ribose generating [GO:0061809]; defense response to fungus [GO:0050832]; NAD catabolic process [GO:0019677]; positive regulation of programmed cell death [GO:0043068]; signal transduction [GO:0007165]"	defense response to fungus [GO:0050832]; NAD catabolic process [GO:0019677]; positive regulation of programmed cell death [GO:0043068]; signal transduction [GO:0007165]	"ADP binding [GO:0043531]; NAD(P)+ nucleosidase activity [GO:0050135]; NAD+ nucleosidase activity [GO:0003953]; NAD+ nucleotidase, cyclic ADP-ribose generating [GO:0061809]"	cytoplasm [GO:0005737]; nucleus [GO:0005634]
PITA_00061	TRINITYDN20242c0g1	98.736	554	7	0	471	1024	1655	1102	0	985	Q5MAU8	73.146	391	104	1	1663	491	222	611	0	635	Q5MAU8	PPA27_ARATH	reviewed	Probable inactive purple acid phosphatase 27	Arabidopsis thaliana (Mouse-ear cress)	611	"Metallophosphoesterase superfamily, Purple acid phosphatase family"	PF17808;PF00149;PF14008;PF16656;		ath:AT5G50400;	GO:0003993; GO:0005576; GO:0046872	extracellular region [GO:0005576]; acid phosphatase activity [GO:0003993]; metal ion binding [GO:0046872]		acid phosphatase activity [GO:0003993]; metal ion binding [GO:0046872]	extracellular region [GO:0005576]
PITA_00062	TRINITYDN26564c0g2	91.008	367	25	5	1	359	268	634	1.57e-136	488	Q84VX0	66.328	591	183	3	2120	357	176	753	0	796	Q84VX0	RFS1_ARATH	reviewed	Probable galactinol--sucrose galactosyltransferase 1 (EC 2.4.1.82) (Protein SEED IMBIBITION 1) (Raffinose synthase 1)	Arabidopsis thaliana (Mouse-ear cress)	754	Glycosyl hydrolases 36 family	PF05691;		ath:AT1G55740;	GO:0005975; GO:0047274	galactinol-sucrose galactosyltransferase activity [GO:0047274]; carbohydrate metabolic process [GO:0005975]	carbohydrate metabolic process [GO:0005975]	galactinol-sucrose galactosyltransferase activity [GO:0047274]
PITA_00065	TRINITYDN32833c0g1	96.458	480	14	1	1	477	1075	596	0	789	O64637	56.345	197	83	1	707	117	315	508	2.04e-79	247	O64637	C76C2_ARATH	reviewed	Cytochrome P450 76C2 (EC 1.14.-.-) (Protein YELLOW-LEAF-SPECIFIC GENE 6)	Arabidopsis thaliana (Mouse-ear cress)	512	Cytochrome P450 family	PF00067;		ath:AT2G45570;	GO:0004497; GO:0005506; GO:0016021; GO:0016705; GO:0020037	"integral component of membrane [GO:0016021]; heme binding [GO:0020037]; iron ion binding [GO:0005506]; monooxygenase activity [GO:0004497]; oxidoreductase activity, acting on paired donors, with incorporation or reduction of molecular oxygen [GO:0016705]"		"heme binding [GO:0020037]; iron ion binding [GO:0005506]; monooxygenase activity [GO:0004497]; oxidoreductase activity, acting on paired donors, with incorporation or reduction of molecular oxygen [GO:0016705]"	integral component of membrane [GO:0016021]
PITA_00066	TRINITYDN2615c0g2	85.745	940	128	6	279	1215	1020	84	0	989	Q8GU88	59.506	931	344	8	60	2810	27	938	0	1131	Q8GU88	AB39G_ORYSJ	reviewed	ABC transporter G family member 39 (OsABCG39) (Pleiotropic drug resistance protein 7) (OsPDR7)	Oryza sativa subsp. japonica (Rice)	1444	"ABC transporter superfamily, ABCG family, PDR (TC 3.A.1.205) subfamily"	PF01061;PF19055;PF00005;PF14510;PF08370;			GO:0005524; GO:0016021; GO:0042626	integral component of membrane [GO:0016021]; ATP binding [GO:0005524]; ATPase-coupled transmembrane transporter activity [GO:0042626]		ATPase-coupled transmembrane transporter activity [GO:0042626]; ATP binding [GO:0005524]	integral component of membrane [GO:0016021]
PITA_00068	TRINITYDN106c0g1	90.732	2460	196	13	209	2658	128	2565	0	3251	A0A290U7C4	30.888	777	449	21	133	2382	1	716	1.12e-65	238	A0A290U7C4	ROQ1_NICBE	reviewed	Disease resistance protein Roq1 (NAD(+) hydrolase RPV1) (EC 3.2.2.6) (Recognition of XopQ 1 protein)	Nicotiana benthamiana	1306	Disease resistance TIR-NB-LRR family	PF00931;PF01582;			GO:0006952; GO:0007165; GO:0043531; GO:0050135; GO:0061809	"ADP binding [GO:0043531]; NAD(P)+ nucleosidase activity [GO:0050135]; NAD+ nucleotidase, cyclic ADP-ribose generating [GO:0061809]; defense response [GO:0006952]; signal transduction [GO:0007165]"	defense response [GO:0006952]; signal transduction [GO:0007165]	"ADP binding [GO:0043531]; NAD(P)+ nucleosidase activity [GO:0050135]; NAD+ nucleotidase, cyclic ADP-ribose generating [GO:0061809]"
PITA_00069	TRINITYDN10329c1g3	98.571	560	8	0	170	729	560	1	0	990	O82380	53.763	186	86	0	1	558	416	601	1.95e-67	219	O82380	PP175_ARATH	reviewed	"Pentatricopeptide repeat-containing protein At2g29760, chloroplastic (Protein ORGANELLE TRANSCRIPT PROCESSING 81)"	Arabidopsis thaliana (Mouse-ear cress)	738	"PPR family, PCMP-H subfamily"	PF14432;PF01535;PF13041;		ath:AT2G29760;	GO:0003729; GO:0008270; GO:0009507; GO:0031425	chloroplast [GO:0009507]; mRNA binding [GO:0003729]; zinc ion binding [GO:0008270]; chloroplast RNA processing [GO:0031425]	chloroplast RNA processing [GO:0031425]	mRNA binding [GO:0003729]; zinc ion binding [GO:0008270]	chloroplast [GO:0009507]
PITA_00072	TRINITYDN21170c0g1	86.672	1208	131	20	285	1477	1199	7	0	1312	V9M2S5	34.366	355	199	9	985	8	612	961	6.58e-48	175	V9M2S5	RPV1_VITRO	reviewed	Disease resistance protein RPV1 (NAD(+) hydrolase RPV1) (EC 3.2.2.6) (Resistance to Plasmopara viticola protein) (MrRVP1)	Vitis rotundifolia (Muscadine grape)	1398	Disease resistance TIR-NB-LRR family	PF07725;PF12799;PF00931;PF01582;			GO:0005634; GO:0005737; GO:0007165; GO:0042803; GO:0043068; GO:0043531; GO:0050135; GO:0050832; GO:0061809	"cytoplasm [GO:0005737]; nucleus [GO:0005634]; ADP binding [GO:0043531]; NAD(P)+ nucleosidase activity [GO:0050135]; NAD+ nucleotidase, cyclic ADP-ribose generating [GO:0061809]; protein homodimerization activity [GO:0042803]; defense response to fungus [GO:0050832]; positive regulation of programmed cell death [GO:0043068]; signal transduction [GO:0007165]"	defense response to fungus [GO:0050832]; positive regulation of programmed cell death [GO:0043068]; signal transduction [GO:0007165]	"ADP binding [GO:0043531]; NAD(P)+ nucleosidase activity [GO:0050135]; NAD+ nucleotidase, cyclic ADP-ribose generating [GO:0061809]; protein homodimerization activity [GO:0042803]"	cytoplasm [GO:0005737]; nucleus [GO:0005634]
PITA_00073	TRINITYDN18419c0g4	97.264	402	11	0	1	402	512	913	0	682	Q9FMM0	86.275	153	21	0	973	515	9	161	3.95e-86	260	Q9FMM0	UBC18_ARATH	reviewed	Probable ubiquitin-conjugating enzyme E2 18 (EC 2.3.2.23) (E2 ubiquitin-conjugating enzyme 18) (Ubiquitin carrier protein 18)	Arabidopsis thaliana (Mouse-ear cress)	161	Ubiquitin-conjugating enzyme family	PF00179;	PATHWAY: Protein modification; protein ubiquitination. {ECO:0000255|PROSITE-ProRule:PRU00388}.	ath:AT5G42990;	GO:0000209; GO:0005524; GO:0005634; GO:0061631	nucleus [GO:0005634]; ATP binding [GO:0005524]; ubiquitin conjugating enzyme activity [GO:0061631]; protein polyubiquitination [GO:0000209]	protein polyubiquitination [GO:0000209]	ATP binding [GO:0005524]; ubiquitin conjugating enzyme activity [GO:0061631]	nucleus [GO:0005634]
PITA_00074	TRINITYDN3487c0g1	92.551	1235	87	3	1	1234	1320	90	0	1766	O64489	50.27	185	87	3	3008	2457	43	223	4.48e-48	178	O64489	YUC9_ARATH	reviewed	Probable indole-3-pyruvate monooxygenase YUCCA9 (EC 1.14.13.168) (Flavin-containing monooxygenase YUCCA9)	Arabidopsis thaliana (Mouse-ear cress)	421	FMO family	PF00743;	PATHWAY: Plant hormone metabolism; auxin biosynthesis.	ath:AT1G04180;	GO:0004499; GO:0009723; GO:0009851; GO:0050660; GO:0050661; GO:0103075	"flavin adenine dinucleotide binding [GO:0050660]; indole-3-pyruvate monooxygenase activity [GO:0103075]; N,N-dimethylaniline monooxygenase activity [GO:0004499]; NADP binding [GO:0050661]; auxin biosynthetic process [GO:0009851]; response to ethylene [GO:0009723]"	auxin biosynthetic process [GO:0009851]; response to ethylene [GO:0009723]	"flavin adenine dinucleotide binding [GO:0050660]; indole-3-pyruvate monooxygenase activity [GO:0103075]; N,N-dimethylaniline monooxygenase activity [GO:0004499]; NADP binding [GO:0050661]"
PITA_00076	TRINITYDN5412c0g1	99.695	985	3	0	3	987	1393	409	0	1803	Q9FN03	28.272	382	245	9	868	2010	22	375	9.94e-26	111	Q9FN03	UVR8_ARATH	reviewed	Ultraviolet-B receptor UVR8 (Protein UV-B RESISTANCE 8) (RCC1 domain-containing protein UVR8)	Arabidopsis thaliana (Mouse-ear cress)	440		PF00415;		ath:AT5G63860;	GO:0000785; GO:0003682; GO:0005085; GO:0005634; GO:0005829; GO:0009411; GO:0009536; GO:0009649; GO:0009881; GO:0010224; GO:0018298; GO:0042802; GO:0042803	chromatin [GO:0000785]; cytosol [GO:0005829]; nucleus [GO:0005634]; plastid [GO:0009536]; chromatin binding [GO:0003682]; guanyl-nucleotide exchange factor activity [GO:0005085]; identical protein binding [GO:0042802]; photoreceptor activity [GO:0009881]; protein homodimerization activity [GO:0042803]; entrainment of circadian clock [GO:0009649]; protein-chromophore linkage [GO:0018298]; response…	entrainment of circadian clock [GO:0009649]; protein-chromophore linkage [GO:0018298]; response to UV [GO:0009411]; response to UV-B [GO:0010224]	chromatin binding [GO:0003682]; guanyl-nucleotide exchange factor activity [GO:0005085]; identical protein binding [GO:0042802]; photoreceptor activity [GO:0009881]; protein homodimerization activity [GO:0042803]	chromatin [GO:0000785]; cytosol [GO:0005829]; nucleus [GO:0005634]; plastid [GO:0009536]
PITA_00082	TRINITYDN55206c0g1	99.486	389	2	0	1	389	426	814	0	708	Q9SVM8	56.098	123	49	2	426	794	1	118	1.8e-25	99	Q9SVM8	RBG2_ARATH	reviewed	"Glycine-rich RNA-binding protein 2, mitochondrial (AtGR-RBP2) (AtRBG2) (Glycine-rich protein 2) (AtGRP2) (Mitochondrial RNA-binding protein 1a) (At-mRBP1a)"	Arabidopsis thaliana (Mouse-ear cress)	158	GR-RBP family	PF00076;		ath:AT4G13850;	GO:0003690; GO:0003697; GO:0003723; GO:0003729; GO:0005507; GO:0005524; GO:0005739; GO:0005829; GO:0006970; GO:0009409; GO:0009414; GO:0009631; GO:0009651; GO:0009845; GO:0034336; GO:0060567	"cytosol [GO:0005829]; mitochondrion [GO:0005739]; ATP binding [GO:0005524]; copper ion binding [GO:0005507]; double-stranded DNA binding [GO:0003690]; misfolded RNA binding [GO:0034336]; mRNA binding [GO:0003729]; RNA binding [GO:0003723]; single-stranded DNA binding [GO:0003697]; cold acclimation [GO:0009631]; negative regulation of DNA-templated transcription, termination [GO:0060567]; respons…	"cold acclimation [GO:0009631]; negative regulation of DNA-templated transcription, termination [GO:0060567]; response to cold [GO:0009409]; response to osmotic stress [GO:0006970]; response to salt stress [GO:0009651]; response to water deprivation [GO:0009414]; seed germination [GO:0009845]"	ATP binding [GO:0005524]; copper ion binding [GO:0005507]; double-stranded DNA binding [GO:0003690]; misfolded RNA binding [GO:0034336]; mRNA binding [GO:0003729]; RNA binding [GO:0003723]; single-stranded DNA binding [GO:0003697]	cytosol [GO:0005829]; mitochondrion [GO:0005739]
PITA_00089	TRINITYDN130739c0g2	91.349	1179	90	3	13	1179	65	1243	0	1602	B8AQW7	50.886	395	187	4	1228	53	7	397	7.17e-132	387	B8AQW7	PLP1_ORYSI	reviewed	Patatin-like protein 1 (EC 3.1.1.-)	Oryza sativa subsp. indica (Rice)	414	Patatin family	PF01734;			GO:0006952; GO:0016042; GO:0016787	hydrolase activity [GO:0016787]; defense response [GO:0006952]; lipid catabolic process [GO:0016042]	defense response [GO:0006952]; lipid catabolic process [GO:0016042]	hydrolase activity [GO:0016787]
PITA_00091	TRINITYDN12225c0g2	98.892	1173	13	0	1	1173	410	1582	0	2095	Q9M8R4	72.208	385	107	0	1567	413	4	388	0	589	Q9M8R4	DJ1D_ARATH	reviewed	Protein DJ-1 homolog D (AtDJ1D) (Lactoylglutathione lyase DJ1D) (EC 4.4.1.5)	Arabidopsis thaliana (Mouse-ear cress)	388	Peptidase C56 family	PF01965;		ath:AT3G02720;	GO:0004462; GO:0005829; GO:0019172	cytosol [GO:0005829]; glyoxalase III activity [GO:0019172]; lactoylglutathione lyase activity [GO:0004462]		glyoxalase III activity [GO:0019172]; lactoylglutathione lyase activity [GO:0004462]	cytosol [GO:0005829]
PITA_00095	TRINITYDN928c2g1	96.519	1781	62	0	77	1857	2131	351	0	2946	Q940K0	28.455	246	162	7	1044	1769	205	440	9.89e-21	97.1	Q940K0	UNI_ARATH	reviewed	Disease resistance protein UNI (Protein UNI)	Arabidopsis thaliana (Mouse-ear cress)	889	Disease resistance NB-LRR family	PF13855;PF00931;		ath:AT1G61180;	GO:0005524; GO:0006952; GO:0043531	ADP binding [GO:0043531]; ATP binding [GO:0005524]; defense response [GO:0006952]	defense response [GO:0006952]	ADP binding [GO:0043531]; ATP binding [GO:0005524]
PITA_00098	TRINITYDN490c0g2	97.75	400	9	0	1	400	423	822	0	689	Q7XQT2	65.826	436	147	2	1736	432	16	450	0	609	Q7XQT2	DGK1_ORYSJ	reviewed	Diacylglycerol kinase 1 (DAG kinase 1) (OsDGK1) (EC 2.7.1.107) (BTH-inducible diacylglycerol kinase 1) (OsBIDK1)	Oryza sativa subsp. japonica (Rice)	499	Eukaryotic diacylglycerol kinase family	PF00609;PF00781;			GO:0003951; GO:0004143; GO:0005524; GO:0006952; GO:0007205	ATP binding [GO:0005524]; diacylglycerol kinase activity [GO:0004143]; NAD+ kinase activity [GO:0003951]; defense response [GO:0006952]; protein kinase C-activating G protein-coupled receptor signaling pathway [GO:0007205]	defense response [GO:0006952]; protein kinase C-activating G protein-coupled receptor signaling pathway [GO:0007205]	ATP binding [GO:0005524]; diacylglycerol kinase activity [GO:0004143]; NAD+ kinase activity [GO:0003951]
PITA_00099	TRINITYDN324c0g2	83.914	833	134	0	21	853	171	1003	0	797	P0C042	49.451	91	45	1	695	426	69	159	1.22e-25	102	P0C042	Y4597_ARATH	reviewed	Uncharacterized protein At4g15970	Arabidopsis thaliana (Mouse-ear cress)	367		PF03407;		ath:AT4G15970;
PITA_00102	TRINITYDN6806c0g1	92.029	966	53	6	1	942	1264	299	0	1336	Q9ZUC1	49.038	312	155	3	1289	360	76	385	6.05e-97	298	Q9ZUC1	AOR_ARATH	reviewed	"NADPH-dependent alkenal/one oxidoreductase, chloroplastic (AtAOR) (EC 1.3.1.-)"	Arabidopsis thaliana (Mouse-ear cress)	386	"Zinc-containing alcohol dehydrogenase family, Quinone oxidoreductase subfamily"	PF08240;		ath:AT1G23740;	GO:0005634; GO:0008270; GO:0009409; GO:0009507; GO:0009570; GO:0009579; GO:0009941; GO:0010319; GO:0035671; GO:0035798; GO:0048046	apoplast [GO:0048046]; chloroplast [GO:0009507]; chloroplast envelope [GO:0009941]; chloroplast stroma [GO:0009570]; nucleus [GO:0005634]; stromule [GO:0010319]; thylakoid [GO:0009579]; 2-alkenal reductase (NADP+) activity [GO:0035798]; enone reductase activity [GO:0035671]; zinc ion binding [GO:0008270]; response to cold [GO:0009409]	response to cold [GO:0009409]	2-alkenal reductase (NADP+) activity [GO:0035798]; enone reductase activity [GO:0035671]; zinc ion binding [GO:0008270]	apoplast [GO:0048046]; chloroplast [GO:0009507]; chloroplast envelope [GO:0009941]; chloroplast stroma [GO:0009570]; nucleus [GO:0005634]; stromule [GO:0010319]; thylakoid [GO:0009579]
PITA_00104	TRINITYDN14820c2g1	96.644	1192	40	0	442	1633	1	1192	0	1980	Q940K0	30.636	346	198	10	142	1095	236	567	3.22e-31	125	Q940K0	UNI_ARATH	reviewed	Disease resistance protein UNI (Protein UNI)	Arabidopsis thaliana (Mouse-ear cress)	889	Disease resistance NB-LRR family	PF13855;PF00931;		ath:AT1G61180;	GO:0005524; GO:0006952; GO:0043531	ADP binding [GO:0043531]; ATP binding [GO:0005524]; defense response [GO:0006952]	defense response [GO:0006952]	ADP binding [GO:0043531]; ATP binding [GO:0005524]
PITA_00107	TRINITYDN17206c0g1	99.317	879	6	0	1	879	1321	443	0	1591	Q94AI4	78.623	276	56	2	1933	1106	503	775	9.74e-118	391	Q94AI4	METL1_ARATH	reviewed	N6-adenosine-methyltransferase non-catalytic subunit MTB (Methyltransferase-like protein 1) (Protein EMBRYO DEFECTIVE 1691) (Protein METTL14 homolog)	Arabidopsis thaliana (Mouse-ear cress)	775	MT-A70-like family	PF05063;		ath:AT4G09980;	GO:0003729; GO:0005634; GO:0005829; GO:0008168; GO:0009793; GO:0016607; GO:0036396; GO:0080009	cytosol [GO:0005829]; nuclear speck [GO:0016607]; nucleus [GO:0005634]; RNA N6-methyladenosine methyltransferase complex [GO:0036396]; methyltransferase activity [GO:0008168]; mRNA binding [GO:0003729]; embryo development ending in seed dormancy [GO:0009793]; mRNA methylation [GO:0080009]	embryo development ending in seed dormancy [GO:0009793]; mRNA methylation [GO:0080009]	methyltransferase activity [GO:0008168]; mRNA binding [GO:0003729]	cytosol [GO:0005829]; nuclear speck [GO:0016607]; nucleus [GO:0005634]; RNA N6-methyladenosine methyltransferase complex [GO:0036396]
PITA_00108	TRINITYDN9931c0g2	97.788	678	15	0	1	678	313	990	0	1170	A9QM73	44.479	634	327	11	313	2214	2	610	2.76e-146	476	A9QM73	SMG7_ARATH	reviewed	Protein SMG7 (SMG7 homolog)	Arabidopsis thaliana (Mouse-ear cress)	1059		PF10374;PF10373;		ath:AT5G19400;	GO:0000184; GO:0000932; GO:0005634; GO:0005697; GO:0006952; GO:0007275; GO:0012501; GO:0031347; GO:0040008; GO:0042162; GO:0051321; GO:0060548; GO:0070034; GO:0090306	"nucleus [GO:0005634]; P-body [GO:0000932]; telomerase holoenzyme complex [GO:0005697]; telomerase RNA binding [GO:0070034]; telomeric DNA binding [GO:0042162]; defense response [GO:0006952]; meiotic cell cycle [GO:0051321]; multicellular organism development [GO:0007275]; negative regulation of cell death [GO:0060548]; nuclear-transcribed mRNA catabolic process, nonsense-mediated decay [GO:00001…	"defense response [GO:0006952]; meiotic cell cycle [GO:0051321]; multicellular organism development [GO:0007275]; negative regulation of cell death [GO:0060548]; nuclear-transcribed mRNA catabolic process, nonsense-mediated decay [GO:0000184]; programmed cell death [GO:0012501]; regulation of defense response [GO:0031347]; regulation of growth [GO:0040008]; spindle assembly involved in meiosis [G…	telomerase RNA binding [GO:0070034]; telomeric DNA binding [GO:0042162]	nucleus [GO:0005634]; P-body [GO:0000932]; telomerase holoenzyme complex [GO:0005697]
PITA_00110	TRINITYDN143936c0g1	95.985	822	24	1	1	813	956	135	0	1327	Q9FZ32	57.143	210	86	1	318	935	6	215	4.33e-85	259	Q9FZ32	FB60_ARATH	reviewed	F-box protein At1g55000	Arabidopsis thaliana (Mouse-ear cress)	221		PF12937;PF01476;	PATHWAY: Protein modification; protein ubiquitination.	ath:AT1G55000;	GO:0016567	protein ubiquitination [GO:0016567]	protein ubiquitination [GO:0016567]
PITA_00111	TRINITYDN205c1g1	94.64	541	21	3	19	558	714	181	0	832	Q9LWM4	60.623	353	110	6	1	996	90	434	9.49e-140	409	Q9LWM4	CIPK5_ORYSJ	reviewed	CBL-interacting protein kinase 5 (EC 2.7.11.1) (OsCIPK05)	Oryza sativa subsp. japonica (Rice)	461	"Protein kinase superfamily, CAMK Ser/Thr protein kinase family, SNF1 subfamily"	PF03822;PF00069;		osa:4327093;	GO:0005524; GO:0007165; GO:0106310; GO:0106311	ATP binding [GO:0005524]; protein serine kinase activity [GO:0106310]; protein threonine kinase activity [GO:0106311]; signal transduction [GO:0007165]	signal transduction [GO:0007165]	ATP binding [GO:0005524]; protein serine kinase activity [GO:0106310]; protein threonine kinase activity [GO:0106311]
PITA_00112	TRINITYDN4668c0g1	92.36	1034	75	4	1	1032	1038	7	0	1469	Q5XLY0	68.317	101	32	0	377	75	11	111	1.54e-45	152	Q5XLY0	ANR_GINBI	reviewed	Putative anthocyanidin reductase (GbANR) (EC 1.3.1.-)	Ginkgo biloba (Ginkgo) (Maidenhair tree)	342	"NAD(P)-dependent epimerase/dehydratase family, Dihydroflavonol-4-reductase subfamily"	PF01370;	PATHWAY: Secondary metabolite biosynthesis; flavonoid biosynthesis. {ECO:0000250|UniProtKB:Q5FB34}.		GO:0009813; GO:0016491	oxidoreductase activity [GO:0016491]; flavonoid biosynthetic process [GO:0009813]	flavonoid biosynthetic process [GO:0009813]	oxidoreductase activity [GO:0016491]
PITA_00114	TRINITYDN23758c0g1	98.986	3155	26	1	1	3155	948	4096	0	5644	Q9LK64	53.646	1536	642	14	5480	954	20	1512	0	1536	Q9LK64	AB3C_ARATH	reviewed	ABC transporter C family member 3 (ABC transporter ABCC.3) (AtABCC3) (EC 7.6.2.2) (ATP-energized glutathione S-conjugate pump 3) (Glutathione S-conjugate-transporting ATPase 3) (Multidrug resistance-associated protein 3)	Arabidopsis thaliana (Mouse-ear cress)	1514	"ABC transporter superfamily, ABCC family, Conjugate transporter (TC 3.A.1.208) subfamily"	PF00664;PF00005;		ath:AT3G13080;	GO:0000325; GO:0005524; GO:0005773; GO:0005774; GO:0008559; GO:0009506; GO:0010290; GO:0015431; GO:0016020; GO:0016021; GO:0042626; GO:0048046; GO:0055085	apoplast [GO:0048046]; integral component of membrane [GO:0016021]; membrane [GO:0016020]; plant-type vacuole [GO:0000325]; plasmodesma [GO:0009506]; vacuolar membrane [GO:0005774]; vacuole [GO:0005773]; ABC-type glutathione S-conjugate transporter activity [GO:0015431]; ABC-type xenobiotic transporter activity [GO:0008559]; ATP binding [GO:0005524]; ATPase-coupled transmembrane transporter activ…	transmembrane transport [GO:0055085]	ABC-type glutathione S-conjugate transporter activity [GO:0015431]; ABC-type xenobiotic transporter activity [GO:0008559]; ATPase-coupled transmembrane transporter activity [GO:0042626]; ATP binding [GO:0005524]; chlorophyll catabolite transmembrane transporter activity [GO:0010290]	apoplast [GO:0048046]; integral component of membrane [GO:0016021]; membrane [GO:0016020]; plant-type vacuole [GO:0000325]; plasmodesma [GO:0009506]; vacuolar membrane [GO:0005774]; vacuole [GO:0005773]
PITA_00117	TRINITYDN13078c2g1	97.691	1256	26	1	2	1254	304	1559	0	2156	Q9ZV51	61.224	49	19	0	1190	1044	108	156	4.52e-14	71.2	Q9ZV51	ATL56_ARATH	reviewed	RING-H2 finger protein ATL56 (EC 2.3.2.27) (RING-type E3 ubiquitin transferase ATL56)	Arabidopsis thaliana (Mouse-ear cress)	181	"RING-type zinc finger family, ATL subfamily"	PF13639;	PATHWAY: Protein modification; protein ubiquitination.	ath:AT2G18670;	GO:0016021; GO:0016567; GO:0016740; GO:0046872; GO:0071456	integral component of membrane [GO:0016021]; metal ion binding [GO:0046872]; transferase activity [GO:0016740]; cellular response to hypoxia [GO:0071456]; protein ubiquitination [GO:0016567]	cellular response to hypoxia [GO:0071456]; protein ubiquitination [GO:0016567]	metal ion binding [GO:0046872]; transferase activity [GO:0016740]	integral component of membrane [GO:0016021]
PITA_00118	TRINITYDN120c0g1	95.89	803	33	0	6	808	943	141	0	1301	Q9SCU0	64.8	125	44	0	1	375	171	295	3.21e-47	159	Q9SCU0	SDR2A_ARATH	reviewed	Short-chain dehydrogenase reductase 2a (AtSDR2a) (EC 1.1.1.-)	Arabidopsis thaliana (Mouse-ear cress)	303	Short-chain dehydrogenases/reductases (SDR) family			ath:AT3G51680;	GO:0016491	oxidoreductase activity [GO:0016491]		oxidoreductase activity [GO:0016491]
PITA_00120	TRINITYDN247c1g1	93.548	4076	249	2	1	4070	4949	882	0	6058	Q9LUG9	48.089	994	447	13	3856	893	374	1304	0	848	Q9LUG9	MD33A_ARATH	reviewed	Mediator of RNA polymerase II transcription subunit 33A (REF4-related 1 protein) (REF4-resembling 1 protein)	Arabidopsis thaliana (Mouse-ear cress)	1309	Mediator complex subunit 33 family			ath:AT3G23590;	GO:0009698; GO:0016592; GO:2000762	mediator complex [GO:0016592]; phenylpropanoid metabolic process [GO:0009698]; regulation of phenylpropanoid metabolic process [GO:2000762]	phenylpropanoid metabolic process [GO:0009698]; regulation of phenylpropanoid metabolic process [GO:2000762]		mediator complex [GO:0016592]
PITA_00122	TRINITYDN13856c0g1	98.553	1106	10	1	1	1106	1795	696	0	1949	A8MRC7	72.362	398	104	2	617	1792	10	407	0	590	A8MRC7	B3GT2_ARATH	reviewed	"Probable beta-1,3-galactosyltransferase 2 (EC 2.4.1.-)"	Arabidopsis thaliana (Mouse-ear cress)	407	Glycosyltransferase 31 family	PF13334;PF01762;	PATHWAY: Protein modification; protein glycosylation.	ath:AT1G05170;	GO:0000139; GO:0005794; GO:0006486; GO:0016021; GO:0016758	"Golgi apparatus [GO:0005794]; Golgi membrane [GO:0000139]; integral component of membrane [GO:0016021]; transferase activity, transferring hexosyl groups [GO:0016758]; protein glycosylation [GO:0006486]"	protein glycosylation [GO:0006486]	"transferase activity, transferring hexosyl groups [GO:0016758]"	Golgi apparatus [GO:0005794]; Golgi membrane [GO:0000139]; integral component of membrane [GO:0016021]
PITA_00123	TRINITYDN4017c0g1	98.525	3187	46	1	1	3186	5903	2717	0	5624	Q9LYS2	55.603	928	385	7	1670	4441	86	990	0	969	Q9LYS2	AB10C_ARATH	reviewed	ABC transporter C family member 10 (ABC transporter ABCC.10) (AtABCC10) (EC 7.6.2.2) (ATP-energized glutathione S-conjugate pump 14) (Glutathione S-conjugate-transporting ATPase 14) (Multidrug resistance-associated protein 14)	Arabidopsis thaliana (Mouse-ear cress)	1453	"ABC transporter superfamily, ABCC family, Conjugate transporter (TC 3.A.1.208) subfamily"	PF00664;PF00005;		ath:AT3G59140;	GO:0000325; GO:0005524; GO:0005774; GO:0005829; GO:0008559; GO:0016020; GO:0016021; GO:0042626; GO:0055085	cytosol [GO:0005829]; integral component of membrane [GO:0016021]; membrane [GO:0016020]; plant-type vacuole [GO:0000325]; vacuolar membrane [GO:0005774]; ABC-type xenobiotic transporter activity [GO:0008559]; ATP binding [GO:0005524]; ATPase-coupled transmembrane transporter activity [GO:0042626]; transmembrane transport [GO:0055085]	transmembrane transport [GO:0055085]	ABC-type xenobiotic transporter activity [GO:0008559]; ATPase-coupled transmembrane transporter activity [GO:0042626]; ATP binding [GO:0005524]	cytosol [GO:0005829]; integral component of membrane [GO:0016021]; membrane [GO:0016020]; plant-type vacuole [GO:0000325]; vacuolar membrane [GO:0005774]
PITA_00126	TRINITYDN727c1g1	95.859	483	19	1	4	485	142	624	0	780	Q9M331	52	100	35	1	262	2	80	179	7.46e-27	102	Q9M331	PTR45_ARATH	reviewed	Protein NRT1/ PTR FAMILY 5.7 (AtNPF5.7)	Arabidopsis thaliana (Mouse-ear cress)	602	"Major facilitator superfamily, Proton-dependent oligopeptide transporter (POT/PTR) (TC 2.A.17) family"	PF00854;		ath:AT3G53960;	GO:0005886; GO:0006857; GO:0016021; GO:0022857	integral component of membrane [GO:0016021]; plasma membrane [GO:0005886]; transmembrane transporter activity [GO:0022857]; oligopeptide transport [GO:0006857]	oligopeptide transport [GO:0006857]	transmembrane transporter activity [GO:0022857]	integral component of membrane [GO:0016021]; plasma membrane [GO:0005886]
PITA_00127	TRINITYDN16216c1g1	96.146	519	20	0	362	880	965	447	0	848	Q9FJI5	77.189	491	105	3	1854	388	30	515	0	786	Q9FJI5	G6PD6_ARATH	reviewed	"Glucose-6-phosphate 1-dehydrogenase 6, cytoplasmic (AtG6PD6) (G6PDH6) (EC 1.1.1.49)"	Arabidopsis thaliana (Mouse-ear cress)	515	Glucose-6-phosphate dehydrogenase family	PF02781;PF00479;	PATHWAY: Carbohydrate degradation; pentose phosphate pathway; D-ribulose 5-phosphate from D-glucose 6-phosphate (oxidative stage): step 1/3. {ECO:0000305}.	ath:AT5G40760;	GO:0004345; GO:0005829; GO:0006006; GO:0009051; GO:0050661	"cytosol [GO:0005829]; glucose-6-phosphate dehydrogenase activity [GO:0004345]; NADP binding [GO:0050661]; glucose metabolic process [GO:0006006]; pentose-phosphate shunt, oxidative branch [GO:0009051]"	"glucose metabolic process [GO:0006006]; pentose-phosphate shunt, oxidative branch [GO:0009051]"	glucose-6-phosphate dehydrogenase activity [GO:0004345]; NADP binding [GO:0050661]	cytosol [GO:0005829]
PITA_00129	TRINITYDN823c0g1	95.956	989	39	1	50	1038	1710	723	0	1604	Q9C9H7	37.296	429	219	10	307	1449	34	460	2.49e-54	197	Q9C9H7	RLP12_ARATH	reviewed	Receptor-like protein 12 (AtRLP12)	Arabidopsis thaliana (Mouse-ear cress)	847	RLP family	PF00560;PF13855;PF08263;		ath:AT1G71400;	GO:0005886; GO:0010073; GO:0016021	integral component of membrane [GO:0016021]; plasma membrane [GO:0005886]; meristem maintenance [GO:0010073]	meristem maintenance [GO:0010073]		integral component of membrane [GO:0016021]; plasma membrane [GO:0005886]
PITA_00130	TRINITYDN3301c0g2	98.172	2844	52	0	1	2844	5103	2260	0	4964	Q8LEZ8	53.205	156	18	3	1000	533	61	161	4.82e-38	136	Q8LEZ8	AP1S1_ARATH	reviewed	AP-1 complex subunit sigma-1 (Adaptor AP-1 19 kDa protein) (Adaptor protein complex AP-1 sigma-1 subunit) (Adaptor-related protein complex 1 sigma-1 subunit) (Clathrin assembly protein complex 1 sigma-1 small chain) (Clathrin assembly small subunit protein AP19-1) (AtAP19-1) (Sigma 1 subunit of AP-1 clathrin) (Sigma-adaptin 1) (Sigma1-adaptin)	Arabidopsis thaliana (Mouse-ear cress)	161	Adaptor complexes small subunit family	PF01217;		ath:AT2G17380;	GO:0005794; GO:0006886; GO:0016192; GO:0030117; GO:0030665; GO:0043231	clathrin-coated vesicle membrane [GO:0030665]; Golgi apparatus [GO:0005794]; intracellular membrane-bounded organelle [GO:0043231]; membrane coat [GO:0030117]; intracellular protein transport [GO:0006886]; vesicle-mediated transport [GO:0016192]	intracellular protein transport [GO:0006886]; vesicle-mediated transport [GO:0016192]		clathrin-coated vesicle membrane [GO:0030665]; Golgi apparatus [GO:0005794]; intracellular membrane-bounded organelle [GO:0043231]; membrane coat [GO:0030117]
PITA_00133	TRINITYDN10665c0g2	98.101	632	12	0	1	632	111	742	0	1101	B6F107	94.277	332	19	0	411	1406	2	333	0	608	B6F107	HD6_ORYSJ	reviewed	Casein kinase II subunit alpha-2 (OsCKA2) (EC 2.7.11.1) (Protein HEADING DATE 6)	Oryza sativa subsp. japonica (Rice)	333	"Protein kinase superfamily, Ser/Thr protein kinase family, CK2 subfamily"	PF00069;			GO:0005524; GO:0005737; GO:0009908; GO:0106310; GO:0106311	cytoplasm [GO:0005737]; ATP binding [GO:0005524]; protein serine kinase activity [GO:0106310]; protein threonine kinase activity [GO:0106311]; flower development [GO:0009908]	flower development [GO:0009908]	ATP binding [GO:0005524]; protein serine kinase activity [GO:0106310]; protein threonine kinase activity [GO:0106311]	cytoplasm [GO:0005737]
PITA_00134	TRINITYDN22039c1g1	98.673	904	12	0	1476	2379	1	904	0	1604	Q8S944	52.381	168	72	4	416	904	587	751	9.89e-44	160	Q8S944	DRP3A_ARATH	reviewed	Dynamin-related protein 3A (Dynamin-like protein 2) (Dynamin-like protein 2a)	Arabidopsis thaliana (Mouse-ear cress)	808	"TRAFAC class dynamin-like GTPase superfamily, Dynamin/Fzo/YdjA family"	PF01031;PF00350;PF02212;		ath:AT4G33650;	GO:0000266; GO:0003924; GO:0005525; GO:0005737; GO:0005739; GO:0005777; GO:0007031; GO:0007049; GO:0008017; GO:0016020; GO:0042802; GO:0051301	cytoplasm [GO:0005737]; membrane [GO:0016020]; mitochondrion [GO:0005739]; peroxisome [GO:0005777]; GTP binding [GO:0005525]; GTPase activity [GO:0003924]; identical protein binding [GO:0042802]; microtubule binding [GO:0008017]; cell cycle [GO:0007049]; cell division [GO:0051301]; mitochondrial fission [GO:0000266]; peroxisome organization [GO:0007031]	cell cycle [GO:0007049]; cell division [GO:0051301]; mitochondrial fission [GO:0000266]; peroxisome organization [GO:0007031]	GTPase activity [GO:0003924]; GTP binding [GO:0005525]; identical protein binding [GO:0042802]; microtubule binding [GO:0008017]	cytoplasm [GO:0005737]; membrane [GO:0016020]; mitochondrion [GO:0005739]; peroxisome [GO:0005777]
PITA_00137	TRINITYDN32926c0g1	99.276	1243	9	0	12	1254	1417	175	0	2246	Q9M2Z2	29.572	257	157	11	211	939	66	312	5.41e-24	104	Q9M2Z2	WDR5A_ARATH	reviewed	COMPASS-like H3K4 histone methylase component WDR5A (AtWDR5A)	Arabidopsis thaliana (Mouse-ear cress)	317		PF00400;		ath:AT3G49660;	GO:0005634; GO:0008168; GO:0010228; GO:0042393; GO:0048188; GO:0051568	nucleus [GO:0005634]; Set1C/COMPASS complex [GO:0048188]; histone binding [GO:0042393]; methyltransferase activity [GO:0008168]; histone H3-K4 methylation [GO:0051568]; vegetative to reproductive phase transition of meristem [GO:0010228]	histone H3-K4 methylation [GO:0051568]; vegetative to reproductive phase transition of meristem [GO:0010228]	histone binding [GO:0042393]; methyltransferase activity [GO:0008168]	nucleus [GO:0005634]; Set1C/COMPASS complex [GO:0048188]
PITA_00138	TRINITYDN12588c0g1	98.306	1476	19	1	1	1470	660	2135	0	2582	Q6K8D9	68.581	627	160	7	297	2132	3	607	0	695	Q6K8D9	SKIPA_ORYSJ	reviewed	SNW/SKI-interacting protein A (OsSKIPa)	Oryza sativa subsp. japonica (Rice)	607	SNW family	PF02731;		osa:4330796;	GO:0000398; GO:0005634; GO:0005681; GO:0005730; GO:0009651; GO:0009737; GO:0010228; GO:0010555; GO:0036002; GO:0042752; GO:0045893; GO:1901002; GO:1902584; GO:2000028	"nucleolus [GO:0005730]; nucleus [GO:0005634]; spliceosomal complex [GO:0005681]; pre-mRNA binding [GO:0036002]; mRNA splicing, via spliceosome [GO:0000398]; positive regulation of response to salt stress [GO:1901002]; positive regulation of response to water deprivation [GO:1902584]; positive regulation of transcription, DNA-templated [GO:0045893]; regulation of circadian rhythm [GO:0042752]; re…	"mRNA splicing, via spliceosome [GO:0000398]; positive regulation of response to salt stress [GO:1901002]; positive regulation of response to water deprivation [GO:1902584]; positive regulation of transcription, DNA-templated [GO:0045893]; regulation of circadian rhythm [GO:0042752]; regulation of photoperiodism, flowering [GO:2000028]; response to abscisic acid [GO:0009737]; response to mannitol…	pre-mRNA binding [GO:0036002]	nucleolus [GO:0005730]; nucleus [GO:0005634]; spliceosomal complex [GO:0005681]
PITA_00148	TRINITYDN9673c0g1	97.893	712	15	0	1	712	211	922	0	1232	Q9LVQ0	67.638	309	98	2	1140	214	11	317	3.24e-157	446	Q9LVQ0	PME31_ARATH	reviewed	Pectinesterase 31 (PE 31) (EC 3.1.1.11) (Pectin methylesterase 31) (AtPME31)	Arabidopsis thaliana (Mouse-ear cress)	317	Pectinesterase family	PF01095;	PATHWAY: Glycan metabolism; pectin degradation; 2-dehydro-3-deoxy-D-gluconate from pectin: step 1/5.	ath:AT3G29090;	GO:0030599; GO:0042545; GO:0045330; GO:0045488; GO:0045490; GO:0050829; GO:0052689	aspartyl esterase activity [GO:0045330]; carboxylic ester hydrolase activity [GO:0052689]; pectinesterase activity [GO:0030599]; cell wall modification [GO:0042545]; defense response to Gram-negative bacterium [GO:0050829]; pectin catabolic process [GO:0045490]; pectin metabolic process [GO:0045488]	cell wall modification [GO:0042545]; defense response to Gram-negative bacterium [GO:0050829]; pectin catabolic process [GO:0045490]; pectin metabolic process [GO:0045488]	aspartyl esterase activity [GO:0045330]; carboxylic ester hydrolase activity [GO:0052689]; pectinesterase activity [GO:0030599]
PITA_00149	TRINITYDN22833c0g1	98.803	585	7	0	1	585	1543	959	0	1042	Q05609	76.868	281	65	0	1510	668	531	811	6.45e-129	423	Q05609	CTR1_ARATH	reviewed	Serine/threonine-protein kinase CTR1 (EC 2.7.11.1) (Protein CONSTITUTIVE TRIPLE RESPONSE1)	Arabidopsis thaliana (Mouse-ear cress)	821	"Protein kinase superfamily, TKL Ser/Thr protein kinase family, RAF subfamily"	PF07714;		ath:AT5G03730;	GO:0001666; GO:0004672; GO:0004674; GO:0004712; GO:0005524; GO:0005789; GO:0009686; GO:0009723; GO:0009744; GO:0009750; GO:0009873; GO:0010105; GO:0010182; GO:0046777; GO:0048510; GO:0106310; GO:0106311; GO:2000035; GO:2000069	endoplasmic reticulum membrane [GO:0005789]; ATP binding [GO:0005524]; protein kinase activity [GO:0004672]; protein serine kinase activity [GO:0106310]; protein serine/threonine kinase activity [GO:0004674]; protein serine/threonine/tyrosine kinase activity [GO:0004712]; protein threonine kinase activity [GO:0106311]; ethylene-activated signaling pathway [GO:0009873]; gibberellin biosynthetic pr…	ethylene-activated signaling pathway [GO:0009873]; gibberellin biosynthetic process [GO:0009686]; negative regulation of ethylene-activated signaling pathway [GO:0010105]; protein autophosphorylation [GO:0046777]; regulation of post-embryonic root development [GO:2000069]; regulation of stem cell division [GO:2000035]; regulation of timing of transition from vegetative to reproductive phase [GO:0…	ATP binding [GO:0005524]; protein kinase activity [GO:0004672]; protein serine/threonine/tyrosine kinase activity [GO:0004712]; protein serine/threonine kinase activity [GO:0004674]; protein serine kinase activity [GO:0106310]; protein threonine kinase activity [GO:0106311]	endoplasmic reticulum membrane [GO:0005789]
PITA_00150	TRINITYDN22203c0g1	99.099	333	3	0	1	333	392	724	4.35e-170	599	C6TBN2	65.046	329	113	1	1390	410	10	338	3.88e-143	415	C6TBN2	AKR1_SOYBN	reviewed	Probable aldo-keto reductase 1 (GmAKR1) (EC 1.1.1.-)	Glycine max (Soybean) (Glycine hispida)	346	Aldo/keto reductase 13 family	PF00248;		gmx:100301897;	GO:0047834	D-threo-aldose 1-dehydrogenase activity [GO:0047834]		D-threo-aldose 1-dehydrogenase activity [GO:0047834]
PITA_00151	TRINITYDN28303c0g1	89.005	382	41	1	1	381	890	509	1.8e-131	472	Q9M1V2	41.509	212	112	4	302	928	121	323	1.63e-41	149	Q9M1V2	SOT5_ARATH	reviewed	Cytosolic sulfotransferase 5 (AtSOT5) (EC 2.8.2.-) (Flavonoid 7-sulfotransferase 3a) (AtST3a)	Arabidopsis thaliana (Mouse-ear cress)	323	Sulfotransferase 1 family	PF00685;		ath:AT3G45070;	GO:0005737; GO:0008146; GO:0009812; GO:0051923; GO:1990135	cytoplasm [GO:0005737]; flavonoid sulfotransferase activity [GO:1990135]; sulfotransferase activity [GO:0008146]; flavonoid metabolic process [GO:0009812]; sulfation [GO:0051923]	flavonoid metabolic process [GO:0009812]; sulfation [GO:0051923]	flavonoid sulfotransferase activity [GO:1990135]; sulfotransferase activity [GO:0008146]	cytoplasm [GO:0005737]
PITA_00152	TRINITYDN19463c0g3	97.892	996	21	0	1	996	680	1675	0	1724	Q38831	47.727	176	72	5	1201	707	68	234	7.41e-40	145	Q38831	IAA13_ARATH	reviewed	Auxin-responsive protein IAA13 (Indoleacetic acid-induced protein 13)	Arabidopsis thaliana (Mouse-ear cress)	247	Aux/IAA family	PF02309;		ath:AT2G33310;	GO:0003700; GO:0005634; GO:0009733; GO:0009734; GO:0042802	nucleus [GO:0005634]; DNA-binding transcription factor activity [GO:0003700]; identical protein binding [GO:0042802]; auxin-activated signaling pathway [GO:0009734]; response to auxin [GO:0009733]	auxin-activated signaling pathway [GO:0009734]; response to auxin [GO:0009733]	DNA-binding transcription factor activity [GO:0003700]; identical protein binding [GO:0042802]	nucleus [GO:0005634]
PITA_00155	TRINITYDN4758c0g3	97.994	1446	29	0	1	1446	269	1714	0	2510	Q9M156	43.577	397	201	8	60	1223	3	385	3.5e-90	280	Q9M156	U72B1_ARATH	reviewed	UDP-glycosyltransferase 72B1 (EC 2.4.1.-) (Arbutin synthase) (Probable hydroquinone glucosyltransferase) (EC 2.4.1.218)	Arabidopsis thaliana (Mouse-ear cress)	480	UDP-glycosyltransferase family	PF00201;		ath:AT4G01070;	GO:0006805; GO:0008194; GO:0009636; GO:0009809; GO:0035251; GO:0042178; GO:0050505	hydroquinone glucosyltransferase activity [GO:0050505]; UDP-glucosyltransferase activity [GO:0035251]; UDP-glycosyltransferase activity [GO:0008194]; lignin biosynthetic process [GO:0009809]; response to toxic substance [GO:0009636]; xenobiotic catabolic process [GO:0042178]; xenobiotic metabolic process [GO:0006805]	lignin biosynthetic process [GO:0009809]; response to toxic substance [GO:0009636]; xenobiotic catabolic process [GO:0042178]; xenobiotic metabolic process [GO:0006805]	hydroquinone glucosyltransferase activity [GO:0050505]; UDP-glucosyltransferase activity [GO:0035251]; UDP-glycosyltransferase activity [GO:0008194]
PITA_00160	TRINITYDN33617c0g2	96.823	598	19	0	299	896	958	361	0	1000	Q0JKM9	62.633	281	104	1	120	959	37	317	2.4e-137	396	Q0JKM9	MAN1_ORYSJ	reviewed	"Mannan endo-1,4-beta-mannosidase 1 (EC 3.2.1.78) (Beta-mannanase 1) (Endo-beta-1,4-mannanase 1) (OsMAN1)"	Oryza sativa subsp. japonica (Rice)	432	Glycosyl hydrolase 5 (cellulase A) family	PF00150;			GO:0005576; GO:0005975; GO:0016985	"extracellular region [GO:0005576]; mannan endo-1,4-beta-mannosidase activity [GO:0016985]; carbohydrate metabolic process [GO:0005975]"	carbohydrate metabolic process [GO:0005975]	"mannan endo-1,4-beta-mannosidase activity [GO:0016985]"	extracellular region [GO:0005576]
PITA_00163	TRINITYDN16425c0g1	96.912	680	21	0	1	680	6	685	0	1140	Q6Z965	57.784	379	154	2	1669	542	16	391	1.45e-157	458	Q6Z965	OPR7_ORYSJ	reviewed	"12-oxophytodienoate reductase 7 (EC 1.3.1.42) (12-oxophytodienoate-10,11-reductase 7) (OPDA-reductase 7) (OsOPR7)"	Oryza sativa subsp. japonica (Rice)	394	NADH:flavin oxidoreductase/NADH oxidase family	PF00724;	PATHWAY: Lipid metabolism; oxylipin biosynthesis.	osa:4345762;	GO:0005777; GO:0006633; GO:0009620; GO:0009695; GO:0010181; GO:0010193; GO:0016491; GO:0016629; GO:0031408; GO:0048443	peroxisome [GO:0005777]; 12-oxophytodienoate reductase activity [GO:0016629]; FMN binding [GO:0010181]; oxidoreductase activity [GO:0016491]; fatty acid biosynthetic process [GO:0006633]; jasmonic acid biosynthetic process [GO:0009695]; oxylipin biosynthetic process [GO:0031408]; response to fungus [GO:0009620]; response to ozone [GO:0010193]; stamen development [GO:0048443]	fatty acid biosynthetic process [GO:0006633]; jasmonic acid biosynthetic process [GO:0009695]; oxylipin biosynthetic process [GO:0031408]; response to fungus [GO:0009620]; response to ozone [GO:0010193]; stamen development [GO:0048443]	12-oxophytodienoate reductase activity [GO:0016629]; FMN binding [GO:0010181]; oxidoreductase activity [GO:0016491]	peroxisome [GO:0005777]
PITA_00165	TRINITYDN3333c0g1	97.868	516	11	0	1	516	1312	797	0	893	A7KTC5	69.091	440	120	4	2	1321	111	534	0	547	A7KTC5	PHT11_PETHY	reviewed	Low affinity inorganic phosphate transporter 1 (PhPT1) (PhPht1;1) (Arbuscular mycorrhiza-induced phosphate transporter PT1) (AM-induced phosphate transporter PT1) (H(+)/Pi cotransporter PT1)	Petunia hybrida (Petunia)	534	"Major facilitator superfamily, phosphate:H(+) symporter (TC 2.A.1.9) family"	PF00083;			GO:0005315; GO:0005886; GO:0006817; GO:0009723; GO:0009873; GO:0015293; GO:0016021; GO:0080187	integral component of membrane [GO:0016021]; plasma membrane [GO:0005886]; inorganic phosphate transmembrane transporter activity [GO:0005315]; symporter activity [GO:0015293]; ethylene-activated signaling pathway [GO:0009873]; floral organ senescence [GO:0080187]; phosphate ion transport [GO:0006817]; response to ethylene [GO:0009723]	ethylene-activated signaling pathway [GO:0009873]; floral organ senescence [GO:0080187]; phosphate ion transport [GO:0006817]; response to ethylene [GO:0009723]	inorganic phosphate transmembrane transporter activity [GO:0005315]; symporter activity [GO:0015293]	integral component of membrane [GO:0016021]; plasma membrane [GO:0005886]
PITA_00167	TRINITYDN9463c0g1	97.838	1989	40	1	1	1986	2518	4506	0	3432	Q9SSE9	46.176	353	168	7	1717	677	411	747	3.62e-88	305	Q9SSE9	JMJ25_ARATH	reviewed	Lysine-specific demethylase JMJ25 (EC 1.14.11.-) (Jumonji domain-containing protein 25) (Lysine-specific histone demethylase JMJ25) (Protein INCREASE IN BONSAI METHYLATION 1) (Protein JUMONJI 25)	Arabidopsis thaliana (Mouse-ear cress)	1027		PF02373;		ath:AT3G07610;	GO:0000118; GO:0000785; GO:0003712; GO:0006357; GO:0031490; GO:0032454; GO:0033169; GO:0046872; GO:0051213; GO:0060969	chromatin [GO:0000785]; histone deacetylase complex [GO:0000118]; chromatin DNA binding [GO:0031490]; dioxygenase activity [GO:0051213]; histone demethylase activity (H3-K9 specific) [GO:0032454]; metal ion binding [GO:0046872]; transcription coregulator activity [GO:0003712]; histone H3-K9 demethylation [GO:0033169]; negative regulation of gene silencing [GO:0060969]; regulation of transcription…	histone H3-K9 demethylation [GO:0033169]; negative regulation of gene silencing [GO:0060969]; regulation of transcription by RNA polymerase II [GO:0006357]	chromatin DNA binding [GO:0031490]; dioxygenase activity [GO:0051213]; histone demethylase activity (H3-K9 specific) [GO:0032454]; metal ion binding [GO:0046872]; transcription coregulator activity [GO:0003712]	chromatin [GO:0000785]; histone deacetylase complex [GO:0000118]
PITA_00168	TRINITYDN1224c0g2	97.44	625	13	3	64	686	633	10	0	1062	C0LGP4	45.813	203	101	3	42	623	687	889	1.01e-50	176	C0LGP4	Y3475_ARATH	reviewed	Probable LRR receptor-like serine/threonine-protein kinase At3g47570 (EC 2.7.11.1)	Arabidopsis thaliana (Mouse-ear cress)	1010	"Protein kinase superfamily, Ser/Thr protein kinase family"	PF00560;PF08263;PF00069;		ath:AT3G47570;	GO:0005524; GO:0005886; GO:0016021; GO:0106310; GO:0106311	integral component of membrane [GO:0016021]; plasma membrane [GO:0005886]; ATP binding [GO:0005524]; protein serine kinase activity [GO:0106310]; protein threonine kinase activity [GO:0106311]		ATP binding [GO:0005524]; protein serine kinase activity [GO:0106310]; protein threonine kinase activity [GO:0106311]	integral component of membrane [GO:0016021]; plasma membrane [GO:0005886]
PITA_00169	TRINITYDN68792c0g1	98.926	931	10	0	331	1261	1911	981	0	1664	Q9C5D2	57.742	620	252	3	499	2358	1	610	0	709	Q9C5D2	FBL4_ARATH	reviewed	F-box/LRR-repeat protein 4 (AtFBL4)	Arabidopsis thaliana (Mouse-ear cress)	610		PF18511;PF13516;		ath:AT4G15475;	GO:0006289; GO:0010225; GO:0019005; GO:0031146	SCF ubiquitin ligase complex [GO:0019005]; nucleotide-excision repair [GO:0006289]; response to UV-C [GO:0010225]; SCF-dependent proteasomal ubiquitin-dependent protein catabolic process [GO:0031146]	nucleotide-excision repair [GO:0006289]; response to UV-C [GO:0010225]; SCF-dependent proteasomal ubiquitin-dependent protein catabolic process [GO:0031146]		SCF ubiquitin ligase complex [GO:0019005]
PITA_00170	TRINITYDN14045c0g1	97.378	2670	55	1	1	2655	558	3227	0	4529	Q6NPR7	69.697	132	40	0	959	564	631	762	3.71e-62	212	Q6NPR7	PMTO_ARATH	reviewed	Probable methyltransferase PMT24 (EC 2.1.1.-)	Arabidopsis thaliana (Mouse-ear cress)	770	Methyltransferase superfamily	PF03141;		ath:AT1G29470;	GO:0000139; GO:0005634; GO:0005737; GO:0005768; GO:0005794; GO:0005797; GO:0005802; GO:0008168; GO:0016021; GO:0032259	cytoplasm [GO:0005737]; endosome [GO:0005768]; Golgi apparatus [GO:0005794]; Golgi medial cisterna [GO:0005797]; Golgi membrane [GO:0000139]; integral component of membrane [GO:0016021]; nucleus [GO:0005634]; trans-Golgi network [GO:0005802]; methyltransferase activity [GO:0008168]; methylation [GO:0032259]	methylation [GO:0032259]	methyltransferase activity [GO:0008168]	cytoplasm [GO:0005737]; endosome [GO:0005768]; Golgi apparatus [GO:0005794]; Golgi medial cisterna [GO:0005797]; Golgi membrane [GO:0000139]; integral component of membrane [GO:0016021]; nucleus [GO:0005634]; trans-Golgi network [GO:0005802]
PITA_00172	TRINITYDN8538c0g1	97.179	390	11	0	6	395	982	1371	0	660	Q9SA69	53.255	599	240	10	2152	383	33	600	0	602	Q9SA69	Y1301_ARATH	reviewed	BTB/POZ domain-containing protein At1g03010	Arabidopsis thaliana (Mouse-ear cress)	634	NPH3 family	PF03000;	PATHWAY: Protein modification; protein ubiquitination.	ath:AT1G03010;	GO:0009860; GO:0016567	pollen tube growth [GO:0009860]; protein ubiquitination [GO:0016567]	pollen tube growth [GO:0009860]; protein ubiquitination [GO:0016567]
PITA_00173	TRINITYDN6013c0g2	98.513	807	12	0	1	807	909	103	0	1424	Q9ZW85	77.401	177	37	3	370	891	70	246	8.44e-84	258	Q9ZW85	LEUD3_ARATH	reviewed	3-isopropylmalate dehydratase small subunit 1 (EC 4.2.1.33) (AtLEUD3) (Isopropylmalate isomerase small subunit 1) (IPMI SSU1)	Arabidopsis thaliana (Mouse-ear cress)	251	LeuD family	PF00694;	PATHWAY: Amino-acid biosynthesis; L-leucine biosynthesis; L-leucine from 3-methyl-2-oxobutanoate: step 2/4. {ECO:0000305}.	ath:AT2G43090;	GO:0003861; GO:0009082; GO:0009098; GO:0009507; GO:0009536; GO:0009570; GO:0009658; GO:0019761; GO:0048229	chloroplast [GO:0009507]; chloroplast stroma [GO:0009570]; plastid [GO:0009536]; 3-isopropylmalate dehydratase activity [GO:0003861]; branched-chain amino acid biosynthetic process [GO:0009082]; chloroplast organization [GO:0009658]; gametophyte development [GO:0048229]; glucosinolate biosynthetic process [GO:0019761]; leucine biosynthetic process [GO:0009098]	branched-chain amino acid biosynthetic process [GO:0009082]; chloroplast organization [GO:0009658]; gametophyte development [GO:0048229]; glucosinolate biosynthetic process [GO:0019761]; leucine biosynthetic process [GO:0009098]	3-isopropylmalate dehydratase activity [GO:0003861]	chloroplast [GO:0009507]; chloroplast stroma [GO:0009570]; plastid [GO:0009536]
PITA_00175	TRINITYDN53c0g1	83.054	956	129	24	308	1254	1348	2279	0	837	O81825	32.677	508	295	14	1455	2876	137	631	3.8e-66	242	O81825	DRL28_ARATH	reviewed	Probable disease resistance protein At4g27220	Arabidopsis thaliana (Mouse-ear cress)	919	Disease resistance NB-LRR family	PF13855;PF00931;		ath:AT4G27220;	GO:0005524; GO:0006952; GO:0043531	ADP binding [GO:0043531]; ATP binding [GO:0005524]; defense response [GO:0006952]	defense response [GO:0006952]	ADP binding [GO:0043531]; ATP binding [GO:0005524]
PITA_00176	TRINITYDN19572c0g1	97.277	1469	40	0	92	1560	2548	4016	0	2492	Q8VWF8	67.58	876	282	2	3537	913	146	1020	0	1237	Q8VWF8	RPOT2_NICSY	reviewed	"DNA-directed RNA polymerase 2, chloroplastic/mitochondrial (EC 2.7.7.6) (NsRpoT-B) (T7 bacteriophage-type single subunit RNA polymerase 2)"	Nicotiana sylvestris (Wood tobacco) (South American tobacco)	1020	Phage and mitochondrial RNA polymerase family	PF00940;PF14700;			GO:0003677; GO:0003899; GO:0005739; GO:0006351; GO:0009507; GO:0009536	"chloroplast [GO:0009507]; mitochondrion [GO:0005739]; plastid [GO:0009536]; DNA binding [GO:0003677]; DNA-directed 5'-3' RNA polymerase activity [GO:0003899]; transcription, DNA-templated [GO:0006351]"	"transcription, DNA-templated [GO:0006351]"	DNA binding [GO:0003677]; DNA-directed 5'-3' RNA polymerase activity [GO:0003899]	chloroplast [GO:0009507]; mitochondrion [GO:0005739]; plastid [GO:0009536]
PITA_00179	TRINITYDN2466c0g1	94.746	1637	75	8	3	1632	1822	190	0	2536	Q9FF29	49.653	288	143	2	1260	2117	320	607	2.49e-94	309	Q9FF29	PR5K_ARATH	reviewed	PR5-like receptor kinase (EC 2.7.11.1)	Arabidopsis thaliana (Mouse-ear cress)	665	"Thaumatin family; Protein kinase superfamily, Ser/Thr protein kinase family"	PF00069;PF00314;		ath:AT5G38280;	GO:0004672; GO:0004675; GO:0005524; GO:0009506; GO:0009620; GO:0016021; GO:0106310; GO:0106311	integral component of membrane [GO:0016021]; plasmodesma [GO:0009506]; ATP binding [GO:0005524]; protein kinase activity [GO:0004672]; protein serine kinase activity [GO:0106310]; protein threonine kinase activity [GO:0106311]; transmembrane receptor protein serine/threonine kinase activity [GO:0004675]; response to fungus [GO:0009620]	response to fungus [GO:0009620]	ATP binding [GO:0005524]; protein kinase activity [GO:0004672]; protein serine kinase activity [GO:0106310]; protein threonine kinase activity [GO:0106311]; transmembrane receptor protein serine/threonine kinase activity [GO:0004675]	integral component of membrane [GO:0016021]; plasmodesma [GO:0009506]
PITA_00181	TRINITYDN5186c1g1	97.619	630	15	0	1	630	188	817	0	1081	Q9AR73	42.424	198	108	3	886	302	234	428	5.58e-40	145	Q9AR73	HQGT_RAUSE	reviewed	Hydroquinone glucosyltransferase (EC 2.4.1.218) (Arbutin synthase)	Rauvolfia serpentina (Serpentine wood) (Ophioxylon serpentinum)	470	UDP-glycosyltransferase family	PF00201;		ag:CAC35167;	GO:0050505	hydroquinone glucosyltransferase activity [GO:0050505]		hydroquinone glucosyltransferase activity [GO:0050505]
PITA_00183	TRINITYDN24367c0g1	97.183	994	27	1	390	1382	1791	798	0	1679	F4HPZ9	58.261	115	48	0	850	506	1280	1394	2.15e-40	151	F4HPZ9	LIG6_ARATH	reviewed	DNA ligase 6 (AtLIG6) (DNA ligase VI) (EC 6.5.1.1) (Ligase 1)	Arabidopsis thaliana (Mouse-ear cress)	1396	ATP-dependent DNA ligase family	PF04679;PF01068;PF04675;PF07522;		ath:AT1G66730;	GO:0002237; GO:0003677; GO:0003910; GO:0005524; GO:0005634; GO:0005737; GO:0006266; GO:0006273; GO:0006281; GO:0006303; GO:0006310; GO:0006979; GO:0009409; GO:0009845; GO:0010225; GO:0015074; GO:0046872; GO:0048316; GO:0071897; GO:1904975; GO:2000685	cytoplasm [GO:0005737]; nucleus [GO:0005634]; ATP binding [GO:0005524]; DNA binding [GO:0003677]; DNA ligase (ATP) activity [GO:0003910]; metal ion binding [GO:0046872]; DNA biosynthetic process [GO:0071897]; DNA integration [GO:0015074]; DNA ligation [GO:0006266]; DNA recombination [GO:0006310]; DNA repair [GO:0006281]; double-strand break repair via nonhomologous end joining [GO:0006303]; laggi…	DNA biosynthetic process [GO:0071897]; DNA integration [GO:0015074]; DNA ligation [GO:0006266]; DNA recombination [GO:0006310]; DNA repair [GO:0006281]; double-strand break repair via nonhomologous end joining [GO:0006303]; lagging strand elongation [GO:0006273]; positive regulation of cellular response to X-ray [GO:2000685]; response to bleomycin [GO:1904975]; response to cold [GO:0009409]; resp…	ATP binding [GO:0005524]; DNA binding [GO:0003677]; DNA ligase (ATP) activity [GO:0003910]; metal ion binding [GO:0046872]	cytoplasm [GO:0005737]; nucleus [GO:0005634]
PITA_00185	TRINITYDN75884c0g1	99.465	561	3	0	1	561	2214	1654	0	1020	Q6AUC6	58.786	313	124	4	362	1288	35	346	5.06e-149	393	Q6AUC6	QSOX1_ORYSJ	reviewed	Sulfhydryl oxidase 1 (EC 1.8.3.2) (Quiescin-sulfhydryl oxidase 1) (OsQSOX1)	Oryza sativa subsp. japonica (Rice)	513		PF04777;PF00085;		osa:4339541;	GO:0003756; GO:0005615; GO:0006457; GO:0016971; GO:0030173	extracellular space [GO:0005615]; integral component of Golgi membrane [GO:0030173]; flavin-linked sulfhydryl oxidase activity [GO:0016971]; protein disulfide isomerase activity [GO:0003756]; protein folding [GO:0006457]	protein folding [GO:0006457]	flavin-linked sulfhydryl oxidase activity [GO:0016971]; protein disulfide isomerase activity [GO:0003756]	extracellular space [GO:0005615]; integral component of Golgi membrane [GO:0030173]
PITA_00186	TRINITYDN16942c0g1	98.8	750	9	0	1	750	695	1444	0	1336	F4IXJ7	55.97	268	72	2	1369	704	31	298	1.24e-88	275	F4IXJ7	MED6_ARATH	reviewed	Mediator of RNA polymerase II transcription subunit 6	Arabidopsis thaliana (Mouse-ear cress)	298	Mediator complex subunit 6 family	PF04934;		ath:AT3G21350;	GO:0003713; GO:0006357; GO:0016592; GO:0070847	core mediator complex [GO:0070847]; mediator complex [GO:0016592]; transcription coactivator activity [GO:0003713]; regulation of transcription by RNA polymerase II [GO:0006357]	regulation of transcription by RNA polymerase II [GO:0006357]	transcription coactivator activity [GO:0003713]	core mediator complex [GO:0070847]; mediator complex [GO:0016592]
PITA_00187	TRINITYDN60838c0g1	99.392	987	6	0	1	987	719	1705	0	1790	Q9LRN8	66.364	330	98	4	1705	728	1	321	4.2e-140	411	Q9LRN8	RK3B_ARATH	reviewed	"50S ribosomal protein L3-2, mitochondrial"	Arabidopsis thaliana (Mouse-ear cress)	324	Universal ribosomal protein uL3 family	PF00297;		ath:AT3G17465;	GO:0003729; GO:0003735; GO:0005739; GO:0005762; GO:0006412; GO:0019843	mitochondrial large ribosomal subunit [GO:0005762]; mitochondrion [GO:0005739]; mRNA binding [GO:0003729]; rRNA binding [GO:0019843]; structural constituent of ribosome [GO:0003735]; translation [GO:0006412]	translation [GO:0006412]	mRNA binding [GO:0003729]; rRNA binding [GO:0019843]; structural constituent of ribosome [GO:0003735]	mitochondrial large ribosomal subunit [GO:0005762]; mitochondrion [GO:0005739]
PITA_00191	TRINITYDN402c0g1	95.409	1089	44	5	35	1123	1349	267	0	1729	Q9CA68	54.908	326	147	0	980	3	1	326	3.97e-133	384	Q9CA68	GDL31_ARATH	reviewed	GDSL esterase/lipase At1g74460 (EC 3.1.1.-) (Extracellular lipase At1g74460)	Arabidopsis thaliana (Mouse-ear cress)	366	'GDSL' lipolytic enzyme family	PF00657;		ath:AT1G74460;	GO:0005576; GO:0016042; GO:0016788	"extracellular region [GO:0005576]; hydrolase activity, acting on ester bonds [GO:0016788]; lipid catabolic process [GO:0016042]"	lipid catabolic process [GO:0016042]	"hydrolase activity, acting on ester bonds [GO:0016788]"	extracellular region [GO:0005576]
PITA_00192	TRINITYDN21188c1g1	87.352	593	75	0	109	701	279	871	0	680	Q9SLK2	64.194	310	108	2	1275	346	22	328	5.73e-142	410	Q9SLK2	ALIS3_ARATH	reviewed	ALA-interacting subunit 3 (AtALIS3)	Arabidopsis thaliana (Mouse-ear cress)	349	CDC50/LEM3 family	PF03381;		ath:AT1G54320;	GO:0000139; GO:0005634; GO:0005783; GO:0005789; GO:0005794; GO:0005886; GO:0016021	endoplasmic reticulum [GO:0005783]; endoplasmic reticulum membrane [GO:0005789]; Golgi apparatus [GO:0005794]; Golgi membrane [GO:0000139]; integral component of membrane [GO:0016021]; nucleus [GO:0005634]; plasma membrane [GO:0005886]			endoplasmic reticulum [GO:0005783]; endoplasmic reticulum membrane [GO:0005789]; Golgi apparatus [GO:0005794]; Golgi membrane [GO:0000139]; integral component of membrane [GO:0016021]; nucleus [GO:0005634]; plasma membrane [GO:0005886]
PITA_00196	TRINITYDN2099c0g1	92.905	1635	114	2	341	1974	452	2085	0	2375	Q5MAU8	65.391	601	201	5	289	2085	15	610	0	821	Q5MAU8	PPA27_ARATH	reviewed	Probable inactive purple acid phosphatase 27	Arabidopsis thaliana (Mouse-ear cress)	611	"Metallophosphoesterase superfamily, Purple acid phosphatase family"	PF17808;PF00149;PF14008;PF16656;		ath:AT5G50400;	GO:0003993; GO:0005576; GO:0046872	extracellular region [GO:0005576]; acid phosphatase activity [GO:0003993]; metal ion binding [GO:0046872]		acid phosphatase activity [GO:0003993]; metal ion binding [GO:0046872]	extracellular region [GO:0005576]
PITA_00197	TRINITYDN11771c0g1	98.714	622	8	0	75	696	1428	807	0	1105	O04212	31.056	322	196	7	482	1402	82	392	3.63e-38	150	O04212	Y2090_ARATH	reviewed	Putative ABC1 protein At2g40090	Arabidopsis thaliana (Mouse-ear cress)	538	"Protein kinase superfamily, ADCK protein kinase family"	PF03109;		ath:AT2G40090;	GO:0005743; GO:0007005; GO:0032592; GO:0055088	integral component of mitochondrial membrane [GO:0032592]; mitochondrial inner membrane [GO:0005743]; lipid homeostasis [GO:0055088]; mitochondrion organization [GO:0007005]	lipid homeostasis [GO:0055088]; mitochondrion organization [GO:0007005]		integral component of mitochondrial membrane [GO:0032592]; mitochondrial inner membrane [GO:0005743]
PITA_00198	TRINITYDN11317c1g1	91.222	900	63	11	1446	2334	907	13	0	1210	V9M398	24.615	325	174	12	897	7	459	740	3.58e-12	67.4	V9M398	RUN1_VITRO	reviewed	Disease resistance protein RUN1 (NAD(+) hydrolase RUN1) (EC 3.2.2.6) (NADP(+) hydrolase RUN1) (EC 3.2.2.-) (Resistance to Uncinula necator protein) (MrRUN1)	Vitis rotundifolia (Muscadine grape)	1331	Disease resistance TIR-NB-LRR family	PF12799;PF13855;PF00931;PF01582;			GO:0003953; GO:0005634; GO:0005737; GO:0007165; GO:0019677; GO:0043068; GO:0043531; GO:0050135; GO:0050832; GO:0061809	"cytoplasm [GO:0005737]; nucleus [GO:0005634]; ADP binding [GO:0043531]; NAD(P)+ nucleosidase activity [GO:0050135]; NAD+ nucleosidase activity [GO:0003953]; NAD+ nucleotidase, cyclic ADP-ribose generating [GO:0061809]; defense response to fungus [GO:0050832]; NAD catabolic process [GO:0019677]; positive regulation of programmed cell death [GO:0043068]; signal transduction [GO:0007165]"	defense response to fungus [GO:0050832]; NAD catabolic process [GO:0019677]; positive regulation of programmed cell death [GO:0043068]; signal transduction [GO:0007165]	"ADP binding [GO:0043531]; NAD(P)+ nucleosidase activity [GO:0050135]; NAD+ nucleosidase activity [GO:0003953]; NAD+ nucleotidase, cyclic ADP-ribose generating [GO:0061809]"	cytoplasm [GO:0005737]; nucleus [GO:0005634]
PITA_00201	TRINITYDN6444c0g1	97.652	511	12	0	1	511	372	882	0	878	Q9LEJ0	83.448	435	71	1	1602	298	4	437	0	751	Q9LEJ0	ENO1_HEVBR	reviewed	Enolase 1 (EC 4.2.1.11) (2-phospho-D-glycerate hydro-lyase 1) (2-phosphoglycerate dehydratase 1) (allergen Hev b 9)	Hevea brasiliensis (Para rubber tree) (Siphonia brasiliensis)	445	Enolase family	PF00113;PF03952;	PATHWAY: Carbohydrate degradation; glycolysis; pyruvate from D-glyceraldehyde 3-phosphate: step 4/5.		GO:0000015; GO:0000287; GO:0004634; GO:0006096	phosphopyruvate hydratase complex [GO:0000015]; magnesium ion binding [GO:0000287]; phosphopyruvate hydratase activity [GO:0004634]; glycolytic process [GO:0006096]	glycolytic process [GO:0006096]	magnesium ion binding [GO:0000287]; phosphopyruvate hydratase activity [GO:0004634]	phosphopyruvate hydratase complex [GO:0000015]
PITA_00206	TRINITYDN6600c0g1	98.086	1097	21	0	1	1097	728	1824	0	1910	Q9LSC2	52.226	337	157	3	1867	863	1	335	5.98e-115	347	Q9LSC2	Y3589_ARATH	reviewed	PTI1-like tyrosine-protein kinase At3g15890 (EC 2.7.10.2)	Arabidopsis thaliana (Mouse-ear cress)	361	"Protein kinase superfamily, Tyr protein kinase family"	PF07714;		ath:AT3G15890;	GO:0004714; GO:0004715; GO:0005524; GO:0005886; GO:0006468	plasma membrane [GO:0005886]; ATP binding [GO:0005524]; non-membrane spanning protein tyrosine kinase activity [GO:0004715]; transmembrane receptor protein tyrosine kinase activity [GO:0004714]; protein phosphorylation [GO:0006468]	protein phosphorylation [GO:0006468]	ATP binding [GO:0005524]; non-membrane spanning protein tyrosine kinase activity [GO:0004715]; transmembrane receptor protein tyrosine kinase activity [GO:0004714]	plasma membrane [GO:0005886]
PITA_00207	TRINITYDN9178c0g1	93.277	238	16	0	179	416	454	691	1.56e-95	351	P34924	82.162	185	8	1	556	2	136	295	4.22e-101	296	P34924	G3PC_PINSY	reviewed	"Glyceraldehyde-3-phosphate dehydrogenase, cytosolic (EC 1.2.1.12)"	Pinus sylvestris (Scots pine)	340	Glyceraldehyde-3-phosphate dehydrogenase family	PF02800;PF00044;	PATHWAY: Carbohydrate degradation; glycolysis; pyruvate from D-glyceraldehyde 3-phosphate: step 1/5.		GO:0004365; GO:0005737; GO:0006006; GO:0006096; GO:0050661; GO:0051287	cytoplasm [GO:0005737]; glyceraldehyde-3-phosphate dehydrogenase (NAD+) (phosphorylating) activity [GO:0004365]; NAD binding [GO:0051287]; NADP binding [GO:0050661]; glucose metabolic process [GO:0006006]; glycolytic process [GO:0006096]	glucose metabolic process [GO:0006006]; glycolytic process [GO:0006096]	glyceraldehyde-3-phosphate dehydrogenase (NAD+) (phosphorylating) activity [GO:0004365]; NAD binding [GO:0051287]; NADP binding [GO:0050661]	cytoplasm [GO:0005737]
PITA_00209	TRINITYDN1192c0g2	98.78	1230	15	0	1	1230	1963	734	0	2189	Q9SFB5	63.242	438	156	3	1813	506	25	459	0	597	Q9SFB5	SCP27_ARATH	reviewed	Serine carboxypeptidase-like 27 (EC 3.4.16.-)	Arabidopsis thaliana (Mouse-ear cress)	459	Peptidase S10 family	PF00450;		ath:AT3G07990;	GO:0004185; GO:0005576; GO:0005773	extracellular region [GO:0005576]; vacuole [GO:0005773]; serine-type carboxypeptidase activity [GO:0004185]		serine-type carboxypeptidase activity [GO:0004185]	extracellular region [GO:0005576]; vacuole [GO:0005773]
PITA_00211	TRINITYDN3001c0g1	97.681	1035	24	0	1	1035	1252	218	0	1779	Q940G6	42.398	342	173	7	1210	236	10	344	1.17e-83	259	Q940G6	GID1C_ARATH	reviewed	Gibberellin receptor GID1C (EC 3.-.-.-) (AtCXE19) (Carboxylesterase 19) (GID1-like protein 3) (Protein GA INSENSITIVE DWARF 1C) (AtGID1C)	Arabidopsis thaliana (Mouse-ear cress)	344	'GDXG' lipolytic enzyme family	PF07859;		ath:AT5G27320;	GO:0005634; GO:0005737; GO:0009739; GO:0009939; GO:0010325; GO:0010331; GO:0010476; GO:0010629; GO:0016787; GO:0048444; GO:0048530	cytoplasm [GO:0005737]; nucleus [GO:0005634]; gibberellin binding [GO:0010331]; hydrolase activity [GO:0016787]; floral organ morphogenesis [GO:0048444]; fruit morphogenesis [GO:0048530]; gibberellin mediated signaling pathway [GO:0010476]; negative regulation of gene expression [GO:0010629]; positive regulation of gibberellic acid mediated signaling pathway [GO:0009939]; raffinose family oligosa…	floral organ morphogenesis [GO:0048444]; fruit morphogenesis [GO:0048530]; gibberellin mediated signaling pathway [GO:0010476]; negative regulation of gene expression [GO:0010629]; positive regulation of gibberellic acid mediated signaling pathway [GO:0009939]; raffinose family oligosaccharide biosynthetic process [GO:0010325]; response to gibberellin [GO:0009739]	gibberellin binding [GO:0010331]; hydrolase activity [GO:0016787]	cytoplasm [GO:0005737]; nucleus [GO:0005634]
PITA_00212	TRINITYDN10147c1g1	97.877	942	20	0	1	942	171	1112	0	1629	Q94AG6	33.447	293	152	10	273	1124	53	311	2.97e-25	107	Q94AG6	SAMC1_ARATH	reviewed	"S-adenosylmethionine carrier 1, chloroplastic/mitochondrial (S-adenosylmethionine transporter 1) (AtSAMT1)"	Arabidopsis thaliana (Mouse-ear cress)	325	Mitochondrial carrier (TC 2.A.29) family	PF00153;		ath:AT4G39460;	GO:0000095; GO:0005739; GO:0005743; GO:0005886; GO:0009507; GO:0009536; GO:0009658; GO:0009941; GO:0015805; GO:0016021; GO:0031969	chloroplast [GO:0009507]; chloroplast envelope [GO:0009941]; chloroplast membrane [GO:0031969]; integral component of membrane [GO:0016021]; mitochondrial inner membrane [GO:0005743]; mitochondrion [GO:0005739]; plasma membrane [GO:0005886]; plastid [GO:0009536]; S-adenosyl-L-methionine transmembrane transporter activity [GO:0000095]; chloroplast organization [GO:0009658]; S-adenosyl-L-methionine…	chloroplast organization [GO:0009658]; S-adenosyl-L-methionine transport [GO:0015805]	S-adenosyl-L-methionine transmembrane transporter activity [GO:0000095]	chloroplast [GO:0009507]; chloroplast envelope [GO:0009941]; chloroplast membrane [GO:0031969]; integral component of membrane [GO:0016021]; mitochondrial inner membrane [GO:0005743]; mitochondrion [GO:0005739]; plasma membrane [GO:0005886]; plastid [GO:0009536]
PITA_00213	TRINITYDN13059c0g1	96.655	867	23	1	1	867	256	1116	0	1435	A7MAQ2	36.287	237	143	5	412	1104	25	259	1.45e-45	160	A7MAQ2	DIOA3_DIOJA	reviewed	Dioscorin dioA3 (EC 1.6.5.4) (EC 4.2.1.1) (Dj-dio5) (Dj-dioA3) (Tuber storage protein dioA3)	Dioscorea japonica (Japanese yam)	271	Alpha-carbonic anhydrase family	PF00194;			GO:0000305; GO:0004089; GO:0004867; GO:0008270; GO:0010628; GO:0010951; GO:0015976; GO:0016209; GO:0016656; GO:0031418; GO:0042803; GO:0045735; GO:0050766; GO:0071244; GO:0098869	antioxidant activity [GO:0016209]; carbonate dehydratase activity [GO:0004089]; L-ascorbic acid binding [GO:0031418]; monodehydroascorbate reductase (NADH) activity [GO:0016656]; nutrient reservoir activity [GO:0045735]; protein homodimerization activity [GO:0042803]; serine-type endopeptidase inhibitor activity [GO:0004867]; zinc ion binding [GO:0008270]; carbon utilization [GO:0015976]; cellula…	carbon utilization [GO:0015976]; cellular oxidant detoxification [GO:0098869]; cellular response to carbon dioxide [GO:0071244]; negative regulation of endopeptidase activity [GO:0010951]; positive regulation of gene expression [GO:0010628]; positive regulation of phagocytosis [GO:0050766]; response to oxygen radical [GO:0000305]	antioxidant activity [GO:0016209]; carbonate dehydratase activity [GO:0004089]; L-ascorbic acid binding [GO:0031418]; monodehydroascorbate reductase (NADH) activity [GO:0016656]; nutrient reservoir activity [GO:0045735]; protein homodimerization activity [GO:0042803]; serine-type endopeptidase inhibitor activity [GO:0004867]; zinc ion binding [GO:0008270]
PITA_00216	TRINITYDN22332c0g1	95.359	668	31	0	1	668	675	8	0	1062	Q9S9N9	62.5	64	24	0	130	321	259	322	1.4e-30	87.8	Q9S9N9	CCR1_ARATH	reviewed	Cinnamoyl-CoA reductase 1 (AtCCR1) (EC 1.2.1.44) (Protein IRREGULAR XYLEM 4)	Arabidopsis thaliana (Mouse-ear cress)	344	"NAD(P)-dependent epimerase/dehydratase family, Dihydroflavonol-4-reductase subfamily"	PF01370;	PATHWAY: Aromatic compound metabolism; phenylpropanoid biosynthesis.	ath:AT1G15950;	GO:0005829; GO:0007623; GO:0009409; GO:0009809; GO:0016616; GO:0016621	"cytosol [GO:0005829]; cinnamoyl-CoA reductase activity [GO:0016621]; oxidoreductase activity, acting on the CH-OH group of donors, NAD or NADP as acceptor [GO:0016616]; circadian rhythm [GO:0007623]; lignin biosynthetic process [GO:0009809]; response to cold [GO:0009409]"	circadian rhythm [GO:0007623]; lignin biosynthetic process [GO:0009809]; response to cold [GO:0009409]	"cinnamoyl-CoA reductase activity [GO:0016621]; oxidoreductase activity, acting on the CH-OH group of donors, NAD or NADP as acceptor [GO:0016616]"	cytosol [GO:0005829]
PITA_00219	TRINITYDN33174c0g1	95.402	348	16	0	443	790	2067	1720	1.74e-156	555	Q8W468	67.79	534	160	2	2074	473	46	567	0	763	Q8W468	ARI8_ARATH	reviewed	Probable E3 ubiquitin-protein ligase ARI8 (EC 2.3.2.31) (ARIADNE-like protein ARI8) (Protein ariadne homolog 8) (RING-type E3 ubiquitin transferase ARI8)	Arabidopsis thaliana (Mouse-ear cress)	567	"RBR family, Ariadne subfamily"	PF01485;	PATHWAY: Protein modification; protein ubiquitination.	ath:AT1G65430;	GO:0000151; GO:0000209; GO:0004842; GO:0005737; GO:0006511; GO:0031624; GO:0032436; GO:0046872; GO:0061630	cytoplasm [GO:0005737]; ubiquitin ligase complex [GO:0000151]; metal ion binding [GO:0046872]; ubiquitin conjugating enzyme binding [GO:0031624]; ubiquitin protein ligase activity [GO:0061630]; ubiquitin-protein transferase activity [GO:0004842]; positive regulation of proteasomal ubiquitin-dependent protein catabolic process [GO:0032436]; protein polyubiquitination [GO:0000209]; ubiquitin-depend…	positive regulation of proteasomal ubiquitin-dependent protein catabolic process [GO:0032436]; protein polyubiquitination [GO:0000209]; ubiquitin-dependent protein catabolic process [GO:0006511]	metal ion binding [GO:0046872]; ubiquitin conjugating enzyme binding [GO:0031624]; ubiquitin protein ligase activity [GO:0061630]; ubiquitin-protein transferase activity [GO:0004842]	cytoplasm [GO:0005737]; ubiquitin ligase complex [GO:0000151]
PITA_00223	TRINITYDN20454c0g1	97.706	1569	24	2	1	1557	1939	371	0	2687	Q9M354	58.295	434	140	9	1918	623	1	395	3.06e-139	417	Q9M354	AGD6_ARATH	reviewed	Probable ADP-ribosylation factor GTPase-activating protein AGD6 (ARF GAP AGD6) (Protein ARF-GAP DOMAIN 6) (AtAGD6) (Protein ZIGA2)	Arabidopsis thaliana (Mouse-ear cress)	459		PF01412;		ath:AT3G53710;	GO:0005096; GO:0005634; GO:0005829; GO:0016192; GO:0043547; GO:0046872	cytosol [GO:0005829]; nucleus [GO:0005634]; GTPase activator activity [GO:0005096]; metal ion binding [GO:0046872]; positive regulation of GTPase activity [GO:0043547]; vesicle-mediated transport [GO:0016192]	positive regulation of GTPase activity [GO:0043547]; vesicle-mediated transport [GO:0016192]	GTPase activator activity [GO:0005096]; metal ion binding [GO:0046872]	cytosol [GO:0005829]; nucleus [GO:0005634]
PITA_00225	TRINITYDN1537c0g2	98.388	1737	28	0	553	2289	186	1922	0	3053	Q9SN39	46.729	642	335	4	9	1919	232	871	0	632	Q9SN39	PP320_ARATH	reviewed	"Pentatricopeptide repeat-containing protein DOT4, chloroplastic (Protein DEFECTIVELY ORGANIZED TRIBUTARIES 4) (Protein FLAVODENTATA)"	Arabidopsis thaliana (Mouse-ear cress)	871	"PPR family, PCMP-H subfamily"	PF14432;PF01535;PF13041;		ath:AT4G18750;	GO:0003723; GO:0006397; GO:0008270; GO:0009507; GO:0010087; GO:0010305; GO:0010588; GO:0048366; GO:1900865	chloroplast [GO:0009507]; RNA binding [GO:0003723]; zinc ion binding [GO:0008270]; chloroplast RNA modification [GO:1900865]; cotyledon vascular tissue pattern formation [GO:0010588]; leaf development [GO:0048366]; leaf vascular tissue pattern formation [GO:0010305]; mRNA processing [GO:0006397]; phloem or xylem histogenesis [GO:0010087]	chloroplast RNA modification [GO:1900865]; cotyledon vascular tissue pattern formation [GO:0010588]; leaf development [GO:0048366]; leaf vascular tissue pattern formation [GO:0010305]; mRNA processing [GO:0006397]; phloem or xylem histogenesis [GO:0010087]	RNA binding [GO:0003723]; zinc ion binding [GO:0008270]	chloroplast [GO:0009507]
PITA_00226	TRINITYDN14147c0g1	99.09	1868	17	0	1	1868	2881	1014	0	3356	O81316	39.785	372	193	12	1831	743	204	553	2.21e-64	228	O81316	SCL6_ARATH	reviewed	Scarecrow-like protein 6 (AtSCL6) (GRAS family protein 22) (AtGRAS-22) (SCL6-IV)	Arabidopsis thaliana (Mouse-ear cress)	558	GRAS family	PF03514;		ath:AT4G00150;	GO:0003700; GO:0005634; GO:0006355; GO:0007623; GO:0030154; GO:0043565; GO:0048768; GO:0051301	"nucleus [GO:0005634]; DNA-binding transcription factor activity [GO:0003700]; sequence-specific DNA binding [GO:0043565]; cell differentiation [GO:0030154]; cell division [GO:0051301]; circadian rhythm [GO:0007623]; regulation of transcription, DNA-templated [GO:0006355]; root hair cell tip growth [GO:0048768]"	"cell differentiation [GO:0030154]; cell division [GO:0051301]; circadian rhythm [GO:0007623]; regulation of transcription, DNA-templated [GO:0006355]; root hair cell tip growth [GO:0048768]"	DNA-binding transcription factor activity [GO:0003700]; sequence-specific DNA binding [GO:0043565]	nucleus [GO:0005634]
PITA_00230	TRINITYDN9742c0g1	97.87	939	20	0	1	939	237	1175	0	1624	Q69XJ0	52.632	209	78	4	848	276	72	277	6.16e-58	194	Q69XJ0	SPX1_ORYSJ	reviewed	SPX domain-containing protein 1 (Protein SPX DOMAIN GENE 1) (OsSPX1)	Oryza sativa subsp. japonica (Rice)	295		PF03105;		osa:4341465;	GO:0005634; GO:0016036; GO:0070417; GO:0080040	nucleus [GO:0005634]; cellular response to cold [GO:0070417]; cellular response to phosphate starvation [GO:0016036]; positive regulation of cellular response to phosphate starvation [GO:0080040]	cellular response to cold [GO:0070417]; cellular response to phosphate starvation [GO:0016036]; positive regulation of cellular response to phosphate starvation [GO:0080040]		nucleus [GO:0005634]
PITA_00232	TRINITYDN2227c0g3	95.731	1265	48	1	1	1265	1261	3	0	2032	Q93YN1	48.571	315	155	4	203	1135	9	320	7.16e-98	308	Q93YN1	CRPK1_ARATH	reviewed	Cold-responsive protein kinase 1 (EC 2.7.11.1)	Arabidopsis thaliana (Mouse-ear cress)	390	"Protein kinase superfamily, Ser/Thr protein kinase family"	PF00069;		ath:AT1G16670;	GO:0002237; GO:0004674; GO:0005524; GO:0005634; GO:0005886; GO:0009409; GO:0009625; GO:0046777; GO:0050826; GO:0106310; GO:0106311	nucleus [GO:0005634]; plasma membrane [GO:0005886]; ATP binding [GO:0005524]; protein serine kinase activity [GO:0106310]; protein serine/threonine kinase activity [GO:0004674]; protein threonine kinase activity [GO:0106311]; protein autophosphorylation [GO:0046777]; response to cold [GO:0009409]; response to freezing [GO:0050826]; response to insect [GO:0009625]; response to molecule of bacteria…	protein autophosphorylation [GO:0046777]; response to cold [GO:0009409]; response to freezing [GO:0050826]; response to insect [GO:0009625]; response to molecule of bacterial origin [GO:0002237]	ATP binding [GO:0005524]; protein serine/threonine kinase activity [GO:0004674]; protein serine kinase activity [GO:0106310]; protein threonine kinase activity [GO:0106311]	nucleus [GO:0005634]; plasma membrane [GO:0005886]
PITA_00233	TRINITYDN1054c0g1	96.73	581	18	1	1	580	581	1	0	966	Q9M5M7	86.458	96	13	0	1000	713	1	96	2.24e-54	177	Q9M5M7	RL10_EUPES	reviewed	60S ribosomal protein L10	Euphorbia esula (Leafy spurge)	220	Universal ribosomal protein uL16 family	PF00252;			GO:0003735; GO:0005840; GO:0006412	ribosome [GO:0005840]; structural constituent of ribosome [GO:0003735]; translation [GO:0006412]	translation [GO:0006412]	structural constituent of ribosome [GO:0003735]	ribosome [GO:0005840]
PITA_00234	TRINITYDN14598c0g1	92.246	374	29	0	109	482	2009	2382	3.95e-149	531	O48653	66.066	666	211	7	2473	476	884	1534	0	904	O48653	DPOLA_ORYSJ	reviewed	DNA polymerase alpha catalytic subunit (EC 2.7.7.7)	Oryza sativa subsp. japonica (Rice)	1534	DNA polymerase type-B family	PF12254;PF00136;PF03104;PF08996;		osa:4325052;	GO:0003682; GO:0003688; GO:0003697; GO:0003887; GO:0003896; GO:0005634; GO:0005658; GO:0006270; GO:0006272; GO:0006273; GO:0009965; GO:0017076; GO:0019103; GO:0046872; GO:0051539; GO:1902975	"alpha DNA polymerase:primase complex [GO:0005658]; nucleus [GO:0005634]; 4 iron, 4 sulfur cluster binding [GO:0051539]; chromatin binding [GO:0003682]; DNA primase activity [GO:0003896]; DNA replication origin binding [GO:0003688]; DNA-directed DNA polymerase activity [GO:0003887]; metal ion binding [GO:0046872]; purine nucleotide binding [GO:0017076]; pyrimidine nucleotide binding [GO:0019103];…	DNA replication initiation [GO:0006270]; lagging strand elongation [GO:0006273]; leading strand elongation [GO:0006272]; leaf morphogenesis [GO:0009965]; mitotic DNA replication initiation [GO:1902975]	"4 iron, 4 sulfur cluster binding [GO:0051539]; chromatin binding [GO:0003682]; DNA-directed DNA polymerase activity [GO:0003887]; DNA primase activity [GO:0003896]; DNA replication origin binding [GO:0003688]; metal ion binding [GO:0046872]; purine nucleotide binding [GO:0017076]; pyrimidine nucleotide binding [GO:0019103]; single-stranded DNA binding [GO:0003697]"	alpha DNA polymerase:primase complex [GO:0005658]; nucleus [GO:0005634]
PITA_00236	TRINITYDN74263c0g1	98.491	265	4	0	244	508	1	265	1.86e-130	468	Q8L7C9	47.727	88	39	2	1	264	79	159	1.53e-20	81.6	Q8L7C9	GSTUK_ARATH	reviewed	Glutathione S-transferase U20 (AtGSTU20) (EC 2.5.1.18) (FIN219-interacting protein 1) (GST class-tau member 20)	Arabidopsis thaliana (Mouse-ear cress)	217	"GST superfamily, Tau family"	PF02798;		ath:AT1G78370;	GO:0004364; GO:0005634; GO:0005737; GO:0005739; GO:0005829; GO:0006749; GO:0009407; GO:0009507; GO:0009629; GO:0019899; GO:0040008; GO:0043295; GO:0048046; GO:2000030	apoplast [GO:0048046]; chloroplast [GO:0009507]; cytoplasm [GO:0005737]; cytosol [GO:0005829]; mitochondrion [GO:0005739]; nucleus [GO:0005634]; enzyme binding [GO:0019899]; glutathione binding [GO:0043295]; glutathione transferase activity [GO:0004364]; glutathione metabolic process [GO:0006749]; regulation of growth [GO:0040008]; regulation of response to red or far red light [GO:2000030]; resp…	glutathione metabolic process [GO:0006749]; regulation of growth [GO:0040008]; regulation of response to red or far red light [GO:2000030]; response to gravity [GO:0009629]; toxin catabolic process [GO:0009407]	enzyme binding [GO:0019899]; glutathione binding [GO:0043295]; glutathione transferase activity [GO:0004364]	apoplast [GO:0048046]; chloroplast [GO:0009507]; cytoplasm [GO:0005737]; cytosol [GO:0005829]; mitochondrion [GO:0005739]; nucleus [GO:0005634]
PITA_00240	TRINITYDN15939c0g1	91.406	768	51	5	1	753	560	1327	0	1038	A0A221J5W8	47.774	337	157	11	495	1493	67	388	1.22e-92	289	A0A221J5W8	ISY1_NEPCA	reviewed	(S)-8-oxocitronellyl enol synthase ISY1 (EC 1.3.1.122) (Iridoid synthase 1) (NcISY1)	Nepeta cataria (Catnip)	388	Short-chain dehydrogenases/reductases (SDR) family				GO:0016491	oxidoreductase activity [GO:0016491]		oxidoreductase activity [GO:0016491]
PITA_00241	TRINITYDN22389c1g1	97.816	412	9	0	1	412	412	1	0	712	Q9FRI5	49.265	136	69	0	2	409	541	676	2.4e-38	146	Q9FRI5	PPR57_ARATH	reviewed	Pentatricopeptide repeat-containing protein At1g25360	Arabidopsis thaliana (Mouse-ear cress)	790	"PPR family, PCMP-H subfamily"	PF14432;PF01535;PF13041;		ath:AT1G25360;	GO:0003723; GO:0008270; GO:0009451; GO:0043231	intracellular membrane-bounded organelle [GO:0043231]; RNA binding [GO:0003723]; zinc ion binding [GO:0008270]; RNA modification [GO:0009451]	RNA modification [GO:0009451]	RNA binding [GO:0003723]; zinc ion binding [GO:0008270]	intracellular membrane-bounded organelle [GO:0043231]
PITA_00244	TRINITYDN2676c0g1	99.387	489	3	0	4	492	1490	1002	0	887	Q9C9Y1	53.691	149	64	1	281	727	5	148	2e-76	191	Q9C9Y1	TOL8_ARATH	reviewed	TOM1-like protein 8	Arabidopsis thaliana (Mouse-ear cress)	607	TOM1 family	PF03127;PF00790;		ath:AT3G08790;	GO:0006886; GO:0016020	membrane [GO:0016020]; intracellular protein transport [GO:0006886]	intracellular protein transport [GO:0006886]		membrane [GO:0016020]
PITA_00246	TRINITYDN12736c8g1	98.748	559	7	0	815	1373	559	1	0	994	Q9LW63	51.892	185	89	0	3	557	276	460	1.13e-67	219	Q9LW63	PP251_ARATH	reviewed	Putative pentatricopeptide repeat-containing protein At3g23330	Arabidopsis thaliana (Mouse-ear cress)	715	"PPR family, PCMP-H subfamily"	PF14432;PF01535;PF13041;		ath:AT3G23330;	GO:0003723; GO:0008270; GO:0009451; GO:0043231	intracellular membrane-bounded organelle [GO:0043231]; RNA binding [GO:0003723]; zinc ion binding [GO:0008270]; RNA modification [GO:0009451]	RNA modification [GO:0009451]	RNA binding [GO:0003723]; zinc ion binding [GO:0008270]	intracellular membrane-bounded organelle [GO:0043231]
PITA_00250	TRINITYDN15010c0g1	99.377	642	4	0	1	642	973	332	0	1164	Q6NL24	64.662	266	92	1	1132	335	2	265	2.13e-122	355	Q6NL24	ECH1P_ARATH	reviewed	"Probable enoyl-CoA hydratase 1, peroxisomal (EC 4.2.1.17) (Enoyl-CoA hydratase isoform A)"	Arabidopsis thaliana (Mouse-ear cress)	265	Enoyl-CoA hydratase/isomerase family	PF00378;	PATHWAY: Lipid metabolism; fatty acid beta-oxidation. {ECO:0000305}.	ath:AT4G16210;	GO:0004300; GO:0005777; GO:0006635	peroxisome [GO:0005777]; enoyl-CoA hydratase activity [GO:0004300]; fatty acid beta-oxidation [GO:0006635]	fatty acid beta-oxidation [GO:0006635]	enoyl-CoA hydratase activity [GO:0004300]	peroxisome [GO:0005777]
PITA_00251	TRINITYDN4299c0g1	87.547	265	13	6	164	410	1348	1086	8.89e-77	289	P37707	39.568	139	78	3	447	43	66	202	2.53e-28	108	P37707	B2_DAUCA	reviewed	B2 protein	Daucus carota (Wild carrot)	207		PF10539;
PITA_00256	TRINITYDN2466c0g1	80.777	1056	196	6	852	1902	648	1701	0	819	Q9FF29	49.653	288	143	2	1260	2117	320	607	2.49e-94	309	Q9FF29	PR5K_ARATH	reviewed	PR5-like receptor kinase (EC 2.7.11.1)	Arabidopsis thaliana (Mouse-ear cress)	665	"Thaumatin family; Protein kinase superfamily, Ser/Thr protein kinase family"	PF00069;PF00314;		ath:AT5G38280;	GO:0004672; GO:0004675; GO:0005524; GO:0009506; GO:0009620; GO:0016021; GO:0106310; GO:0106311	integral component of membrane [GO:0016021]; plasmodesma [GO:0009506]; ATP binding [GO:0005524]; protein kinase activity [GO:0004672]; protein serine kinase activity [GO:0106310]; protein threonine kinase activity [GO:0106311]; transmembrane receptor protein serine/threonine kinase activity [GO:0004675]; response to fungus [GO:0009620]	response to fungus [GO:0009620]	ATP binding [GO:0005524]; protein kinase activity [GO:0004672]; protein serine kinase activity [GO:0106310]; protein threonine kinase activity [GO:0106311]; transmembrane receptor protein serine/threonine kinase activity [GO:0004675]	integral component of membrane [GO:0016021]; plasmodesma [GO:0009506]
PITA_00260	TRINITYDN27833c0g1	98.065	2274	44	0	1	2274	3021	748	0	3956	F4J8V5	42.063	126	69	3	1384	1752	178	302	3.2e-18	90.9	F4J8V5	AT13B_ARATH	reviewed	Autophagy-related protein 13b (AtAPG13b)	Arabidopsis thaliana (Mouse-ear cress)	625	"ATG13 family, Plant subfamily"	PF10033;		ath:AT3G18770;	GO:0000407; GO:0000423; GO:0005776; GO:0005829; GO:0015031; GO:0019898; GO:0031410; GO:0034497; GO:0034727; GO:1990316	Atg1/ULK1 kinase complex [GO:1990316]; autophagosome [GO:0005776]; cytoplasmic vesicle [GO:0031410]; cytosol [GO:0005829]; extrinsic component of membrane [GO:0019898]; phagophore assembly site [GO:0000407]; mitophagy [GO:0000423]; piecemeal microautophagy of the nucleus [GO:0034727]; protein localization to phagophore assembly site [GO:0034497]; protein transport [GO:0015031]	mitophagy [GO:0000423]; piecemeal microautophagy of the nucleus [GO:0034727]; protein localization to phagophore assembly site [GO:0034497]; protein transport [GO:0015031]		Atg1/ULK1 kinase complex [GO:1990316]; autophagosome [GO:0005776]; cytoplasmic vesicle [GO:0031410]; cytosol [GO:0005829]; extrinsic component of membrane [GO:0019898]; phagophore assembly site [GO:0000407]
PITA_00262	TRINITYDN12820c0g2	97.017	771	23	0	1	771	43	813	0	1297	Q8H4S4	58.289	187	56	5	61	561	20	204	1.01e-66	217	Q8H4S4	NAC10_ORYSJ	reviewed	NAC domain-containing protein 10 (ONAC010) (NAC transcription factor ONAC010)	Oryza sativa subsp. japonica (Rice)	425		PF02365;		osa:4343630;	GO:0003677; GO:0005634; GO:0006355; GO:0009555; GO:0048653; GO:0048731	"nucleus [GO:0005634]; DNA binding [GO:0003677]; anther development [GO:0048653]; pollen development [GO:0009555]; regulation of transcription, DNA-templated [GO:0006355]; system development [GO:0048731]"	"anther development [GO:0048653]; pollen development [GO:0009555]; regulation of transcription, DNA-templated [GO:0006355]; system development [GO:0048731]"	DNA binding [GO:0003677]	nucleus [GO:0005634]
PITA_00263	TRINITYDN25573c0g1	97.338	789	18	1	70	855	1225	437	0	1338	Q56WD3	60.784	153	57	3	450	1	47	199	2.29e-34	128	Q56WD3	UN931_ARATH	reviewed	UNC93-like protein 1	Arabidopsis thaliana (Mouse-ear cress)	459	Unc-93 family	PF05978;		ath:AT1G18000;ath:AT1G18010;	GO:0016021	integral component of membrane [GO:0016021]			integral component of membrane [GO:0016021]
PITA_00265	TRINITYDN1277c0g2	95.187	561	25	2	219	777	192	752	0	885	Q7XPY2	84.323	606	51	1	2	1819	65	626	0	890	Q7XPY2	PMA1_ORYSJ	reviewed	Plasma membrane ATPase (EC 7.1.2.1) (Proton pump)	Oryza sativa subsp. japonica (Rice)	951	"Cation transport ATPase (P-type) (TC 3.A.3) family, Type IIIA subfamily"	PF00690;		osa:4337257;	GO:0005524; GO:0005886; GO:0008553; GO:0016021; GO:0016887; GO:0046872; GO:0051453; GO:0120029; GO:1902600	integral component of membrane [GO:0016021]; plasma membrane [GO:0005886]; ATP binding [GO:0005524]; ATPase activity [GO:0016887]; metal ion binding [GO:0046872]; P-type proton-exporting transporter activity [GO:0008553]; proton export across plasma membrane [GO:0120029]; proton transmembrane transport [GO:1902600]; regulation of intracellular pH [GO:0051453]	proton export across plasma membrane [GO:0120029]; proton transmembrane transport [GO:1902600]; regulation of intracellular pH [GO:0051453]	ATPase activity [GO:0016887]; ATP binding [GO:0005524]; metal ion binding [GO:0046872]; P-type proton-exporting transporter activity [GO:0008553]	integral component of membrane [GO:0016021]; plasma membrane [GO:0005886]
PITA_00266	TRINITYDN4946c0g1	98.679	984	13	0	1	984	596	1579	0	1746	Q84ZC0	72.185	453	125	1	218	1576	1	452	0	707	Q84ZC0	VATH_ORYSJ	reviewed	Probable V-type proton ATPase subunit H (V-ATPase subunit H) (Vacuolar proton pump subunit H)	Oryza sativa subsp. japonica (Rice)	452	V-ATPase H subunit family	PF11698;PF03224;		osa:9272111;	GO:0000221; GO:0046961	"vacuolar proton-transporting V-type ATPase, V1 domain [GO:0000221]; proton-transporting ATPase activity, rotational mechanism [GO:0046961]"		"proton-transporting ATPase activity, rotational mechanism [GO:0046961]"	"vacuolar proton-transporting V-type ATPase, V1 domain [GO:0000221]"
PITA_00267	TRINITYDN144977c0g1	96.193	394	15	0	3	396	164	557	0	645	Q43312	82.836	134	20	1	557	165	1	134	8.17e-59	181	Q43312	H2A7_WHEAT	reviewed	Protein H2A.7 (wcH2A-10) (wcH2A-4)	Triticum aestivum (Wheat)	134	Histone H2A family	PF00125;PF16211;			GO:0000786; GO:0003677; GO:0005634; GO:0006342; GO:0046982	nucleosome [GO:0000786]; nucleus [GO:0005634]; DNA binding [GO:0003677]; protein heterodimerization activity [GO:0046982]; chromatin silencing [GO:0006342]	chromatin silencing [GO:0006342]	DNA binding [GO:0003677]; protein heterodimerization activity [GO:0046982]	nucleosome [GO:0000786]; nucleus [GO:0005634]
PITA_00268	TRINITYDN4508c0g1	94.118	799	45	2	1	798	717	1514	0	1214	Q9LQI9	61.619	383	107	7	279	1412	26	373	3.38e-155	452	Q9LQI9	UBP1B_ARATH	reviewed	Oligouridylate-binding protein 1B (AtUBP1b) (Polyuridylate-binding protein UBP1B) (Poly(U)-binding protein UBP1B)	Arabidopsis thaliana (Mouse-ear cress)	419		PF00076;		ath:AT1G17370;	GO:0003729; GO:0005634; GO:0006397	nucleus [GO:0005634]; mRNA binding [GO:0003729]; mRNA processing [GO:0006397]	mRNA processing [GO:0006397]	mRNA binding [GO:0003729]	nucleus [GO:0005634]
PITA_00272	TRINITYDN11425c0g1	86.296	467	64	0	160	626	250	716	1.08e-142	508	A7QEU4	54.955	333	139	5	103	1092	4	328	2.06e-106	320	A7QEU4	PER5_VITVI	reviewed	Peroxidase 5 (EC 1.11.1.7)	Vitis vinifera (Grape)	329	"Peroxidase family, Classical plant (class III) peroxidase subfamily"	PF00141;			GO:0004601; GO:0005576; GO:0006979; GO:0020037; GO:0042744; GO:0046872	extracellular region [GO:0005576]; heme binding [GO:0020037]; metal ion binding [GO:0046872]; peroxidase activity [GO:0004601]; hydrogen peroxide catabolic process [GO:0042744]; response to oxidative stress [GO:0006979]	hydrogen peroxide catabolic process [GO:0042744]; response to oxidative stress [GO:0006979]	heme binding [GO:0020037]; metal ion binding [GO:0046872]; peroxidase activity [GO:0004601]	extracellular region [GO:0005576]
PITA_00273	TRINITYDN6541c0g1	99.533	857	4	0	1	857	554	1410	0	1561	Q9LTT8	36.066	183	107	3	795	1322	244	423	1.29e-60	115	Q9LTT8	VCS_ARATH	reviewed	Enhancer of mRNA-decapping protein 4 (Protein VARICOSE)	Arabidopsis thaliana (Mouse-ear cress)	1344	WD repeat EDC4 family	PF16529;		ath:AT3G13300;	GO:0000932; GO:0003729; GO:0005634; GO:0005829; GO:0006397; GO:0006402; GO:0009791; GO:0009965; GO:0010071; GO:0010072; GO:0031087; GO:0042803; GO:0071365	cytosol [GO:0005829]; nucleus [GO:0005634]; P-body [GO:0000932]; mRNA binding [GO:0003729]; protein homodimerization activity [GO:0042803]; cellular response to auxin stimulus [GO:0071365]; deadenylation-independent decapping of nuclear-transcribed mRNA [GO:0031087]; leaf morphogenesis [GO:0009965]; mRNA catabolic process [GO:0006402]; mRNA processing [GO:0006397]; post-embryonic development [GO:…	cellular response to auxin stimulus [GO:0071365]; deadenylation-independent decapping of nuclear-transcribed mRNA [GO:0031087]; leaf morphogenesis [GO:0009965]; mRNA catabolic process [GO:0006402]; mRNA processing [GO:0006397]; post-embryonic development [GO:0009791]; primary shoot apical meristem specification [GO:0010072]; root meristem specification [GO:0010071]	mRNA binding [GO:0003729]; protein homodimerization activity [GO:0042803]	cytosol [GO:0005829]; nucleus [GO:0005634]; P-body [GO:0000932]
PITA_00274	TRINITYDN22445c0g3	98.728	1887	24	0	1	1887	4448	2562	0	3352	Q9SJA1	61.31	336	130	0	2430	3437	149	484	2.68e-147	466	Q9SJA1	UBP19_ARATH	reviewed	Ubiquitin carboxyl-terminal hydrolase 19 (EC 3.4.19.12) (Deubiquitinating enzyme 19) (AtUBP19) (Ubiquitin thioesterase 19) (Ubiquitin-specific-processing protease 19)	Arabidopsis thaliana (Mouse-ear cress)	672	Peptidase C19 family	PF00443;PF01753;		ath:AT2G24640;	GO:0004197; GO:0004843; GO:0005634; GO:0005829; GO:0006511; GO:0016021; GO:0016579; GO:0046872	cytosol [GO:0005829]; integral component of membrane [GO:0016021]; nucleus [GO:0005634]; cysteine-type endopeptidase activity [GO:0004197]; metal ion binding [GO:0046872]; thiol-dependent deubiquitinase [GO:0004843]; protein deubiquitination [GO:0016579]; ubiquitin-dependent protein catabolic process [GO:0006511]	protein deubiquitination [GO:0016579]; ubiquitin-dependent protein catabolic process [GO:0006511]	cysteine-type endopeptidase activity [GO:0004197]; metal ion binding [GO:0046872]; thiol-dependent deubiquitinase [GO:0004843]	cytosol [GO:0005829]; integral component of membrane [GO:0016021]; nucleus [GO:0005634]
PITA_00275	TRINITYDN3435c0g1	86.317	1469	170	16	1	1443	84	1547	0	1570	Q9ZUV0	36.913	298	161	7	1193	309	198	471	5.7e-53	183	Q9ZUV0	U86A2_ARATH	reviewed	UDP-glycosyltransferase 86A2 (EC 2.4.1.-)	Arabidopsis thaliana (Mouse-ear cress)	482	UDP-glycosyltransferase family	PF00201;		ath:AT2G28080;	GO:0008194	UDP-glycosyltransferase activity [GO:0008194]		UDP-glycosyltransferase activity [GO:0008194]
PITA_00276	TRINITYDN120c0g2	87.438	804	92	3	348	1145	95	895	0	917	Q9SCU0	55.556	279	111	5	355	1164	21	295	9.27e-95	288	Q9SCU0	SDR2A_ARATH	reviewed	Short-chain dehydrogenase reductase 2a (AtSDR2a) (EC 1.1.1.-)	Arabidopsis thaliana (Mouse-ear cress)	303	Short-chain dehydrogenases/reductases (SDR) family			ath:AT3G51680;	GO:0016491	oxidoreductase activity [GO:0016491]		oxidoreductase activity [GO:0016491]
PITA_00279	TRINITYDN27001c0g1	96.862	701	22	0	303	1003	1186	1886	0	1173	Q9LZI2	76.344	372	73	5	809	1894	1	367	0	564	Q9LZI2	UXS2_ARATH	reviewed	UDP-glucuronic acid decarboxylase 2 (EC 4.1.1.35) (UDP-XYL synthase 2) (UDP-glucuronate decarboxylase 2) (UGD) (UXS-2) (dTDP-glucose 4-6-dehydratase homolog D18)	Arabidopsis thaliana (Mouse-ear cress)	445	"NAD(P)-dependent epimerase/dehydratase family, UDP-glucuronic acid decarboxylase subfamily"	PF16363;	PATHWAY: Nucleotide-sugar biosynthesis; UDP-alpha-D-xylose biosynthesis; UDP-alpha-D-xylose from UDP-alpha-D-glucuronate: step 1/1.	ath:AT3G62830;	GO:0000138; GO:0000139; GO:0005737; GO:0005768; GO:0005794; GO:0005802; GO:0005886; GO:0008460; GO:0016020; GO:0016021; GO:0019305; GO:0032580; GO:0033320; GO:0042732; GO:0048040; GO:0070403	"cytoplasm [GO:0005737]; endosome [GO:0005768]; Golgi apparatus [GO:0005794]; Golgi cisterna membrane [GO:0032580]; Golgi membrane [GO:0000139]; Golgi trans cisterna [GO:0000138]; integral component of membrane [GO:0016021]; membrane [GO:0016020]; plasma membrane [GO:0005886]; trans-Golgi network [GO:0005802]; dTDP-glucose 4,6-dehydratase activity [GO:0008460]; NAD+ binding [GO:0070403]; UDP-gluc…	dTDP-rhamnose biosynthetic process [GO:0019305]; D-xylose metabolic process [GO:0042732]; UDP-D-xylose biosynthetic process [GO:0033320]	"dTDP-glucose 4,6-dehydratase activity [GO:0008460]; NAD+ binding [GO:0070403]; UDP-glucuronate decarboxylase activity [GO:0048040]"	cytoplasm [GO:0005737]; endosome [GO:0005768]; Golgi apparatus [GO:0005794]; Golgi cisterna membrane [GO:0032580]; Golgi membrane [GO:0000139]; Golgi trans cisterna [GO:0000138]; integral component of membrane [GO:0016021]; membrane [GO:0016020]; plasma membrane [GO:0005886]; trans-Golgi network [GO:0005802]
PITA_00280	TRINITYDN6941c0g1	87.24	1058	135	0	5	1062	1124	67	0	1206	Q9ZSA8	51.485	101	49	0	2	304	115	215	8.52e-34	119	Q9ZSA8	DLO1_ARATH	reviewed	Protein DMR6-LIKE OXYGENASE 1 (EC 1.14.11.-) (2-oxoglutarate (2OG)-Fe(II) oxygenase-like protein DLO1) (Protein SENESCENCE-ASSOCIATED GENE 108) (Salicylate 3-hydroxylase DLO1) (S3H DLO1) (SA 3-hydroxylase DLO1) (Salicylic acid 3-hydroxylase DLO1) (EC 1.14.13.-)	Arabidopsis thaliana (Mouse-ear cress)	349	Iron/ascorbate-dependent oxidoreductase family	PF03171;PF14226;		ath:AT4G10500;	GO:0002229; GO:0002239; GO:0009617; GO:0009620; GO:0009751; GO:0010150; GO:0046244; GO:0046872; GO:0051213	dioxygenase activity [GO:0051213]; metal ion binding [GO:0046872]; defense response to oomycetes [GO:0002229]; leaf senescence [GO:0010150]; response to bacterium [GO:0009617]; response to fungus [GO:0009620]; response to oomycetes [GO:0002239]; response to salicylic acid [GO:0009751]; salicylic acid catabolic process [GO:0046244]	defense response to oomycetes [GO:0002229]; leaf senescence [GO:0010150]; response to bacterium [GO:0009617]; response to fungus [GO:0009620]; response to oomycetes [GO:0002239]; response to salicylic acid [GO:0009751]; salicylic acid catabolic process [GO:0046244]	dioxygenase activity [GO:0051213]; metal ion binding [GO:0046872]
PITA_00282	TRINITYDN1099c0g1	97.806	547	12	0	438	984	3391	3937	0	944	Q10NY2	71.993	1139	305	9	542	3934	1	1133	0	1605	Q10NY2	TPR3_ORYSJ	reviewed	Protein TPR3 (Aberrant spikelet and panicle1-related 1) (Protein ASP1-RELATED 1) (OsASPR1) (Topless-related protein 1) (OsTPR1) (Topless-related protein 3)	Oryza sativa subsp. japonica (Rice)	1133		PF00400;		osa:4332285;	GO:0006355	"regulation of transcription, DNA-templated [GO:0006355]"	"regulation of transcription, DNA-templated [GO:0006355]"
PITA_00284	TRINITYDN10343c0g1	97.934	1404	29	0	1	1404	158	1561	0	2433	Q93YN1	45.609	353	178	8	841	1875	5	351	6.89e-91	288	Q93YN1	CRPK1_ARATH	reviewed	Cold-responsive protein kinase 1 (EC 2.7.11.1)	Arabidopsis thaliana (Mouse-ear cress)	390	"Protein kinase superfamily, Ser/Thr protein kinase family"	PF00069;		ath:AT1G16670;	GO:0002237; GO:0004674; GO:0005524; GO:0005634; GO:0005886; GO:0009409; GO:0009625; GO:0046777; GO:0050826; GO:0106310; GO:0106311	nucleus [GO:0005634]; plasma membrane [GO:0005886]; ATP binding [GO:0005524]; protein serine kinase activity [GO:0106310]; protein serine/threonine kinase activity [GO:0004674]; protein threonine kinase activity [GO:0106311]; protein autophosphorylation [GO:0046777]; response to cold [GO:0009409]; response to freezing [GO:0050826]; response to insect [GO:0009625]; response to molecule of bacteria…	protein autophosphorylation [GO:0046777]; response to cold [GO:0009409]; response to freezing [GO:0050826]; response to insect [GO:0009625]; response to molecule of bacterial origin [GO:0002237]	ATP binding [GO:0005524]; protein serine/threonine kinase activity [GO:0004674]; protein serine kinase activity [GO:0106310]; protein threonine kinase activity [GO:0106311]	nucleus [GO:0005634]; plasma membrane [GO:0005886]
PITA_00285	TRINITYDN5985c1g2	97.61	1088	26	0	813	1900	1446	359	0	1866	Q9SY02	47.022	319	169	0	959	3	258	576	2.12e-107	334	Q9SY02	PP301_ARATH	reviewed	Pentatricopeptide repeat-containing protein At4g02750	Arabidopsis thaliana (Mouse-ear cress)	781	"PPR family, PCMP-H subfamily"	PF14432;PF01535;PF12854;PF13041;		ath:AT4G02750;	GO:0003723; GO:0008270; GO:0009451; GO:0010214; GO:0043231; GO:0140547	intracellular membrane-bounded organelle [GO:0043231]; RNA binding [GO:0003723]; zinc ion binding [GO:0008270]; acquisition of seed longevity [GO:0140547]; RNA modification [GO:0009451]; seed coat development [GO:0010214]	acquisition of seed longevity [GO:0140547]; RNA modification [GO:0009451]; seed coat development [GO:0010214]	RNA binding [GO:0003723]; zinc ion binding [GO:0008270]	intracellular membrane-bounded organelle [GO:0043231]
PITA_00286	TRINITYDN3270c1g1	87.295	2015	239	13	246	2250	4698	2691	0	2287	F4J339	36.943	157	96	2	2	472	741	894	1.6e-15	81.3	F4J339	RPP1_ARATH	reviewed	Probable disease resistance protein RPP1 (Probable NAD(+) hydrolase RPP1) (EC 3.2.2.6) (Protein RECOGNITION OF PERONOSPORA PARASITICA 1)	Arabidopsis thaliana (Mouse-ear cress)	1194	Disease resistance TIR-NB-LRR family	PF07725;PF00931;PF01582;		ath:AT3G44480;	GO:0000139; GO:0002239; GO:0005524; GO:0005789; GO:0005886; GO:0006952; GO:0007165; GO:0030275; GO:0043531; GO:0050135; GO:0050832; GO:0061809	"endoplasmic reticulum membrane [GO:0005789]; Golgi membrane [GO:0000139]; plasma membrane [GO:0005886]; ADP binding [GO:0043531]; ATP binding [GO:0005524]; LRR domain binding [GO:0030275]; NAD(P)+ nucleosidase activity [GO:0050135]; NAD+ nucleotidase, cyclic ADP-ribose generating [GO:0061809]; defense response [GO:0006952]; defense response to fungus [GO:0050832]; response to oomycetes [GO:00022…	defense response [GO:0006952]; defense response to fungus [GO:0050832]; response to oomycetes [GO:0002239]; signal transduction [GO:0007165]	"ADP binding [GO:0043531]; ATP binding [GO:0005524]; LRR domain binding [GO:0030275]; NAD(P)+ nucleosidase activity [GO:0050135]; NAD+ nucleotidase, cyclic ADP-ribose generating [GO:0061809]"	endoplasmic reticulum membrane [GO:0005789]; Golgi membrane [GO:0000139]; plasma membrane [GO:0005886]
PITA_00288	TRINITYDN7472c0g1	98.742	795	10	0	1	795	908	114	0	1413	Q9SMN1	70.466	193	57	0	1107	529	50	242	3.88e-88	270	Q9SMN1	GCAL2_ARATH	reviewed	"Gamma carbonic anhydrase-like 2, mitochondrial (AtCAL2) (GAMMA CAL2)"	Arabidopsis thaliana (Mouse-ear cress)	256	Gamma-class carbonic anhydrase family			ath:AT3G48680;	GO:0005739; GO:0005747; GO:0005774; GO:0005829; GO:0009651; GO:0009737; GO:0009853; GO:0010228; GO:0031966; GO:0045271; GO:0046872	cytosol [GO:0005829]; mitochondrial membrane [GO:0031966]; mitochondrial respiratory chain complex I [GO:0005747]; mitochondrion [GO:0005739]; respiratory chain complex I [GO:0045271]; vacuolar membrane [GO:0005774]; metal ion binding [GO:0046872]; photorespiration [GO:0009853]; response to abscisic acid [GO:0009737]; response to salt stress [GO:0009651]; vegetative to reproductive phase transiti…	photorespiration [GO:0009853]; response to abscisic acid [GO:0009737]; response to salt stress [GO:0009651]; vegetative to reproductive phase transition of meristem [GO:0010228]	metal ion binding [GO:0046872]	cytosol [GO:0005829]; mitochondrial membrane [GO:0031966]; mitochondrial respiratory chain complex I [GO:0005747]; mitochondrion [GO:0005739]; respiratory chain complex I [GO:0045271]; vacuolar membrane [GO:0005774]
PITA_00291	TRINITYDN7979c0g1	98.16	1467	18	2	1	1458	1549	83	0	2551	Q9FH50	48.711	349	164	5	1360	326	61	398	3.25e-116	352	Q9FH50	APO3_ARATH	reviewed	"APO protein 3, mitochondrial"	Arabidopsis thaliana (Mouse-ear cress)	402	APO family	PF05634;		ath:AT5G61930;	GO:0003723; GO:0005739	mitochondrion [GO:0005739]; RNA binding [GO:0003723]		RNA binding [GO:0003723]	mitochondrion [GO:0005739]
PITA_00292	TRINITYDN13149c0g1	98.71	1473	19	0	366	1838	2758	1286	0	2615	O23304	45.413	218	109	3	760	1389	7	222	4.84e-57	206	O23304	BLUS1_ARATH	reviewed	Serine/threonine-protein kinase BLUS1 (EC 2.7.11.1) (Protein BLUE LIGHT SIGNALING 1)	Arabidopsis thaliana (Mouse-ear cress)	487	"Protein kinase superfamily, STE Ser/Thr protein kinase family, STE20 subfamily"	PF00069;		ath:AT4G14480;	GO:0005524; GO:0005829; GO:0046872; GO:0106310; GO:0106311; GO:1902456	cytosol [GO:0005829]; ATP binding [GO:0005524]; metal ion binding [GO:0046872]; protein serine kinase activity [GO:0106310]; protein threonine kinase activity [GO:0106311]; regulation of stomatal opening [GO:1902456]	regulation of stomatal opening [GO:1902456]	ATP binding [GO:0005524]; metal ion binding [GO:0046872]; protein serine kinase activity [GO:0106310]; protein threonine kinase activity [GO:0106311]	cytosol [GO:0005829]
PITA_00295	TRINITYDN30538c0g1	98.565	1672	22	2	269	1939	2386	716	0	2953	F4JRP0	56.283	382	163	3	131	1270	414	793	1.11e-119	377	F4JRP0	STIL3_ARATH	reviewed	Protein STICHEL-like 3	Arabidopsis thaliana (Mouse-ear cress)	1097	DnaX/STICHEL family			ath:AT4G18820;	GO:0003677; GO:0003887; GO:0005524; GO:0005634; GO:0005663; GO:0005886; GO:0006261; GO:0006281; GO:0009360	DNA polymerase III complex [GO:0009360]; DNA replication factor C complex [GO:0005663]; nucleus [GO:0005634]; plasma membrane [GO:0005886]; ATP binding [GO:0005524]; DNA binding [GO:0003677]; DNA-directed DNA polymerase activity [GO:0003887]; DNA repair [GO:0006281]; DNA-dependent DNA replication [GO:0006261]	DNA-dependent DNA replication [GO:0006261]; DNA repair [GO:0006281]	ATP binding [GO:0005524]; DNA binding [GO:0003677]; DNA-directed DNA polymerase activity [GO:0003887]	DNA polymerase III complex [GO:0009360]; DNA replication factor C complex [GO:0005663]; nucleus [GO:0005634]; plasma membrane [GO:0005886]
PITA_00297	TRINITYDN6387c0g2	88.615	4102	454	10	2	4098	92	4185	0	4975	Q8GU88	56.667	690	284	4	3658	1589	51	725	0	834	Q8GU88	AB39G_ORYSJ	reviewed	ABC transporter G family member 39 (OsABCG39) (Pleiotropic drug resistance protein 7) (OsPDR7)	Oryza sativa subsp. japonica (Rice)	1444	"ABC transporter superfamily, ABCG family, PDR (TC 3.A.1.205) subfamily"	PF01061;PF19055;PF00005;PF14510;PF08370;			GO:0005524; GO:0016021; GO:0042626	integral component of membrane [GO:0016021]; ATP binding [GO:0005524]; ATPase-coupled transmembrane transporter activity [GO:0042626]		ATPase-coupled transmembrane transporter activity [GO:0042626]; ATP binding [GO:0005524]	integral component of membrane [GO:0016021]
PITA_00299	TRINITYDN6539c0g1	98.718	390	5	0	1	390	583	972	0	693	Q8LFP9	67.808	146	47	0	463	900	69	214	1.63e-69	223	Q8LFP9	ABA4_ARATH	reviewed	"Protein ABA DEFICIENT 4, chloroplastic"	Arabidopsis thaliana (Mouse-ear cress)	220		PF14108;		ath:AT1G67080;	GO:0009688; GO:0009941; GO:0016021; GO:0016122; GO:0031969; GO:0032928	chloroplast envelope [GO:0009941]; chloroplast membrane [GO:0031969]; integral component of membrane [GO:0016021]; abscisic acid biosynthetic process [GO:0009688]; regulation of superoxide anion generation [GO:0032928]; xanthophyll metabolic process [GO:0016122]	abscisic acid biosynthetic process [GO:0009688]; regulation of superoxide anion generation [GO:0032928]; xanthophyll metabolic process [GO:0016122]		chloroplast envelope [GO:0009941]; chloroplast membrane [GO:0031969]; integral component of membrane [GO:0016021]
PITA_00305	TRINITYDN12679c0g1	98.348	1392	23	0	1	1392	302	1693	0	2444	Q9SZY4	50.676	296	134	4	1237	368	287	576	1.52e-74	248	Q9SZY4	PTR27_ARATH	reviewed	Protein NRT1/ PTR FAMILY 6.2 (AtNPF6.2) (Nitrate transporter 1.4)	Arabidopsis thaliana (Mouse-ear cress)	577	"Major facilitator superfamily, Proton-dependent oligopeptide transporter (POT/PTR) (TC 2.A.17) family"	PF00854;		ath:AT2G26690;	GO:0006857; GO:0009611; GO:0009753; GO:0015293; GO:0016021; GO:0042128	integral component of membrane [GO:0016021]; symporter activity [GO:0015293]; nitrate assimilation [GO:0042128]; oligopeptide transport [GO:0006857]; response to jasmonic acid [GO:0009753]; response to wounding [GO:0009611]	nitrate assimilation [GO:0042128]; oligopeptide transport [GO:0006857]; response to jasmonic acid [GO:0009753]; response to wounding [GO:0009611]	symporter activity [GO:0015293]	integral component of membrane [GO:0016021]
PITA_00306	TRINITYDN27618c0g2	98.606	1435	20	0	300	1734	1981	547	0	2540	Q9LGZ2	61.594	414	157	1	1800	565	52	465	0	555	Q9LGZ2	LCYD1_ORYSJ	reviewed	Putative L-cysteine desulfhydrase 1 (EC 4.4.1.28) (OsL-CDes1) (L-CDes1)	Oryza sativa subsp. japonica (Rice)	482	Class-V pyridoxal-phosphate-dependent aminotransferase family	PF00266;		osa:4325155;	GO:0080146	L-cysteine desulfhydrase activity [GO:0080146]		L-cysteine desulfhydrase activity [GO:0080146]
PITA_00307	TRINITYDN390c0g1	95.287	679	32	0	624	1302	2823	3501	0	1077	Q940K0	32.033	359	228	8	2589	1531	269	617	3.12e-42	166	Q940K0	UNI_ARATH	reviewed	Disease resistance protein UNI (Protein UNI)	Arabidopsis thaliana (Mouse-ear cress)	889	Disease resistance NB-LRR family	PF13855;PF00931;		ath:AT1G61180;	GO:0005524; GO:0006952; GO:0043531	ADP binding [GO:0043531]; ATP binding [GO:0005524]; defense response [GO:0006952]	defense response [GO:0006952]	ADP binding [GO:0043531]; ATP binding [GO:0005524]
PITA_00311	TRINITYDN4610c0g2	98.701	462	6	0	1	462	562	101	0	821	Q8GTS0	66.667	39	13	0	1448	1564	282	320	8.11e-11	53.1	Q8GTS0	IP5P4_ARATH	reviewed	Type I inositol polyphosphate 5-phosphatase 4 (At5PTase4) (EC 3.1.3.-)	Arabidopsis thaliana (Mouse-ear cress)	547	Inositol polyphosphate 5-phosphatase family	PF03372;		ath:AT3G63240;	GO:0004439; GO:0034485; GO:0046856	"phosphatidylinositol-3,4,5-trisphosphate 5-phosphatase activity [GO:0034485]; phosphatidylinositol-4,5-bisphosphate 5-phosphatase activity [GO:0004439]; phosphatidylinositol dephosphorylation [GO:0046856]"	phosphatidylinositol dephosphorylation [GO:0046856]	"phosphatidylinositol-3,4,5-trisphosphate 5-phosphatase activity [GO:0034485]; phosphatidylinositol-4,5-bisphosphate 5-phosphatase activity [GO:0004439]"
PITA_00312	TRINITYDN219c0g1	95.847	602	19	1	1	596	866	265	0	968	Q949S5	34.848	264	152	7	84	839	1	256	1.69e-39	142	Q949S5	P2B11_ARATH	reviewed	F-box protein PP2-B11 (Protein PHLOEM PROTEIN 2-LIKE B11) (AtPP2-B11) (SKP1-interacting partner 12)	Arabidopsis thaliana (Mouse-ear cress)	257		PF00646;PF14299;	PATHWAY: Protein modification; protein ubiquitination.	ath:AT1G80110;	GO:0005634; GO:0016567; GO:0030246	nucleus [GO:0005634]; carbohydrate binding [GO:0030246]; protein ubiquitination [GO:0016567]	protein ubiquitination [GO:0016567]	carbohydrate binding [GO:0030246]	nucleus [GO:0005634]
PITA_00313	TRINITYDN4811c0g3	95.333	450	21	0	366	815	1166	717	0	715	Q3E6P4	37.387	222	117	5	1225	563	119	319	9.02e-38	139	Q3E6P4	FB95_ARATH	reviewed	F-box protein At2g02240	Arabidopsis thaliana (Mouse-ear cress)	320		PF00646;PF14299;		ath:AT2G02240;	GO:0009793	embryo development ending in seed dormancy [GO:0009793]	embryo development ending in seed dormancy [GO:0009793]
PITA_00322	TRINITYDN118325c0g1	94.456	487	27	0	457	943	489	3	0	750	Q9XEC3	65.789	76	26	0	262	489	280	355	4.95e-31	117	Q9XEC3	WRK42_ARATH	reviewed	WRKY transcription factor 42 (WRKY DNA-binding protein 42)	Arabidopsis thaliana (Mouse-ear cress)	528		PF03106;		ath:AT4G04450;	GO:0003700; GO:0005634; GO:0043565; GO:0045892	"nucleus [GO:0005634]; DNA-binding transcription factor activity [GO:0003700]; sequence-specific DNA binding [GO:0043565]; negative regulation of transcription, DNA-templated [GO:0045892]"	"negative regulation of transcription, DNA-templated [GO:0045892]"	DNA-binding transcription factor activity [GO:0003700]; sequence-specific DNA binding [GO:0043565]	nucleus [GO:0005634]
PITA_00324	TRINITYDN7562c0g1	92.758	1008	66	5	99	1104	451	1453	0	1450	Q9LRR5	28.779	344	201	14	1453	482	569	888	2.05e-14	76.6	Q9LRR5	DRL21_ARATH	reviewed	Putative disease resistance protein At3g14460	Arabidopsis thaliana (Mouse-ear cress)	1424	Disease resistance NB-LRR family	PF00931;PF18052;		ath:AT3G14460;	GO:0004016; GO:0005524; GO:0042742; GO:0043531; GO:0050832	adenylate cyclase activity [GO:0004016]; ADP binding [GO:0043531]; ATP binding [GO:0005524]; defense response to bacterium [GO:0042742]; defense response to fungus [GO:0050832]	defense response to bacterium [GO:0042742]; defense response to fungus [GO:0050832]	adenylate cyclase activity [GO:0004016]; ADP binding [GO:0043531]; ATP binding [GO:0005524]
PITA_00326	TRINITYDN518c1g1	97.059	204	5	1	20	222	460	663	5.53e-93	342	Q9SIU0	82.39	159	28	0	209	685	34	192	2.62e-82	257	Q9SIU0	MAO1_ARATH	reviewed	"NAD-dependent malic enzyme 1, mitochondrial (AtNAD-ME1) (NAD-malic enzyme 1) (EC 1.1.1.39)"	Arabidopsis thaliana (Mouse-ear cress)	623	Malic enzymes family	PF00390;PF03949;		ath:AT2G13560;	GO:0004470; GO:0004471; GO:0005524; GO:0005739; GO:0006090; GO:0006108; GO:0008270; GO:0042803; GO:0050897; GO:0051287	mitochondrion [GO:0005739]; ATP binding [GO:0005524]; cobalt ion binding [GO:0050897]; malate dehydrogenase (decarboxylating) (NAD+) activity [GO:0004471]; malic enzyme activity [GO:0004470]; NAD binding [GO:0051287]; protein homodimerization activity [GO:0042803]; zinc ion binding [GO:0008270]; malate metabolic process [GO:0006108]; pyruvate metabolic process [GO:0006090]	malate metabolic process [GO:0006108]; pyruvate metabolic process [GO:0006090]	ATP binding [GO:0005524]; cobalt ion binding [GO:0050897]; malate dehydrogenase (decarboxylating) (NAD+) activity [GO:0004471]; malic enzyme activity [GO:0004470]; NAD binding [GO:0051287]; protein homodimerization activity [GO:0042803]; zinc ion binding [GO:0008270]	mitochondrion [GO:0005739]
PITA_00330	TRINITYDN7429c0g2	98.072	726	14	0	1	726	1083	358	0	1264	Q8RWZ7	67.496	643	201	4	1915	2	3	642	0	872	Q8RWZ7	VHAA1_ARATH	reviewed	V-type proton ATPase subunit a1 (V-ATPase subunit a1) (V-type proton ATPase 95 kDa subunit a isoform 1) (V-ATPase 95 kDa isoform a1) (Vacuolar H(+)-ATPase subunit a isoform 1) (Vacuolar proton pump subunit a1) (Vacuolar proton translocating ATPase 95 kDa subunit a isoform 1)	Arabidopsis thaliana (Mouse-ear cress)	817	V-ATPase 116 kDa subunit family	PF01496;		ath:AT2G28520;	GO:0000220; GO:0005768; GO:0005773; GO:0005794; GO:0005802; GO:0007035; GO:0012510; GO:0016021; GO:0016471; GO:0032588; GO:0046961; GO:0051117; GO:0070070	"endosome [GO:0005768]; Golgi apparatus [GO:0005794]; integral component of membrane [GO:0016021]; trans-Golgi network [GO:0005802]; trans-Golgi network membrane [GO:0032588]; trans-Golgi network transport vesicle membrane [GO:0012510]; vacuolar proton-transporting V-type ATPase complex [GO:0016471]; vacuolar proton-transporting V-type ATPase, V0 domain [GO:0000220]; vacuole [GO:0005773]; ATPase …	proton-transporting V-type ATPase complex assembly [GO:0070070]; vacuolar acidification [GO:0007035]	"ATPase binding [GO:0051117]; proton-transporting ATPase activity, rotational mechanism [GO:0046961]"	"endosome [GO:0005768]; Golgi apparatus [GO:0005794]; integral component of membrane [GO:0016021]; trans-Golgi network [GO:0005802]; trans-Golgi network membrane [GO:0032588]; trans-Golgi network transport vesicle membrane [GO:0012510]; vacuolar proton-transporting V-type ATPase, V0 domain [GO:0000220]; vacuolar proton-transporting V-type ATPase complex [GO:0016471]; vacuole [GO:0005773]"
PITA_00334	TRINITYDN1286c0g2	98.786	1071	13	0	1	1071	1252	182	0	1906	Q7XZZ3	49.584	361	155	4	182	1249	1	339	9.21e-102	317	Q7XZZ3	BAHL1_ORYSJ	reviewed	Probable E3 ubiquitin-protein ligase BAH1-like 1 (EC 2.3.2.27) (RING-type E3 ubiquitin transferase BAH1-like 1)	Oryza sativa subsp. japonica (Rice)	339	RING-type zinc finger family	PF13445;	PATHWAY: Protein modification; protein ubiquitination.	osa:4333590;	GO:0016567; GO:0016740; GO:0046872	metal ion binding [GO:0046872]; transferase activity [GO:0016740]; protein ubiquitination [GO:0016567]	protein ubiquitination [GO:0016567]	metal ion binding [GO:0046872]; transferase activity [GO:0016740]
PITA_00337	TRINITYDN25757c0g2	93.206	942	62	2	182	1122	1095	155	0	1384	O80470	36.076	316	168	11	1069	170	87	384	8.58e-53	179	O80470	GDL38_ARATH	reviewed	GDSL esterase/lipase At2g23540 (EC 3.1.1.-) (Extracellular lipase At2g23540)	Arabidopsis thaliana (Mouse-ear cress)	387	'GDSL' lipolytic enzyme family	PF00657;		ath:AT2G23540;	GO:0005576; GO:0016042; GO:0016788	"extracellular region [GO:0005576]; hydrolase activity, acting on ester bonds [GO:0016788]; lipid catabolic process [GO:0016042]"	lipid catabolic process [GO:0016042]	"hydrolase activity, acting on ester bonds [GO:0016788]"	extracellular region [GO:0005576]
PITA_00339	TRINITYDN37618c0g1	93.39	711	36	3	1	701	724	1433	0	1042	A1L4Y1	74.451	364	92	1	1491	400	49	411	5.46e-171	493	A1L4Y1	GET3B_ARATH	reviewed	ATPase GET3B (AtGET3B) (EC 3.6.-.-) (Guided entry of tail-anchored proteins 3 homolog B)	Arabidopsis thaliana (Mouse-ear cress)	411	ArsA ATPase family	PF02374;		ath:AT3G10350;	GO:0005524; GO:0009570; GO:0016787; GO:0016887	chloroplast stroma [GO:0009570]; ATP binding [GO:0005524]; ATPase activity [GO:0016887]; hydrolase activity [GO:0016787]		ATPase activity [GO:0016887]; ATP binding [GO:0005524]; hydrolase activity [GO:0016787]	chloroplast stroma [GO:0009570]
PITA_00341	TRINITYDN173c0g1	98.349	727	12	0	12	738	528	1254	0	1277	Q9SZA4	65.578	398	124	4	1	1182	47	435	6.57e-156	463	Q9SZA4	CDC21_ARATH	reviewed	"Cell division cycle 20.1, cofactor of APC complex (AtCDC20.1)"	Arabidopsis thaliana (Mouse-ear cress)	457	WD repeat CDC20/Fizzy family	PF12894;PF00400;	PATHWAY: Protein modification; protein ubiquitination.	ath:AT4G33270;	GO:0005634; GO:0005680; GO:0007049; GO:0010997; GO:0016567; GO:0019900; GO:0031145; GO:0033597; GO:0051301; GO:1905786; GO:1990757	anaphase-promoting complex [GO:0005680]; mitotic checkpoint complex [GO:0033597]; nucleus [GO:0005634]; anaphase-promoting complex binding [GO:0010997]; kinase binding [GO:0019900]; ubiquitin ligase activator activity [GO:1990757]; anaphase-promoting complex-dependent catabolic process [GO:0031145]; cell cycle [GO:0007049]; cell division [GO:0051301]; positive regulation of anaphase-promoting com…	anaphase-promoting complex-dependent catabolic process [GO:0031145]; cell cycle [GO:0007049]; cell division [GO:0051301]; positive regulation of anaphase-promoting complex-dependent catabolic process [GO:1905786]; protein ubiquitination [GO:0016567]	anaphase-promoting complex binding [GO:0010997]; kinase binding [GO:0019900]; ubiquitin ligase activator activity [GO:1990757]	anaphase-promoting complex [GO:0005680]; mitotic checkpoint complex [GO:0033597]; nucleus [GO:0005634]
PITA_00342	TRINITYDN3255c0g4	98.323	477	8	0	61	537	519	995	0	837	Q1G3U6	50	276	123	6	192	992	13	282	1.12e-85	265	Q1G3U6	PCO3_ARATH	reviewed	Plant cysteine oxidase 3 (AtPCO3) (EC 1.13.11.20) (NIFS-like protein 2) (NifS2)	Arabidopsis thaliana (Mouse-ear cress)	282	Cysteine dioxygenase family	PF07847;		ath:AT1G18490;	GO:0005634; GO:0005737; GO:0017172; GO:0046872	cytoplasm [GO:0005737]; nucleus [GO:0005634]; cysteine dioxygenase activity [GO:0017172]; metal ion binding [GO:0046872]		cysteine dioxygenase activity [GO:0017172]; metal ion binding [GO:0046872]	cytoplasm [GO:0005737]; nucleus [GO:0005634]
PITA_00343	TRINITYDN6032c0g1	97.495	3154	58	3	48	3201	3762	630	0	5367	Q9LU44	46.369	179	93	3	581	1114	160	336	5.19e-23	103	Q9LU44	SF1_ARATH	reviewed	Splicing factor-like protein 1 (AtSF1) (SF1 homolog protein)	Arabidopsis thaliana (Mouse-ear cress)	804	BBP/SF1 family	PF00013;PF00076;PF16275;		ath:AT5G51300;	GO:0003729; GO:0005634; GO:0005654; GO:0005681; GO:0005730; GO:0006397; GO:0008270; GO:0008380; GO:0009737; GO:0009738; GO:0048024	"nucleolus [GO:0005730]; nucleoplasm [GO:0005654]; nucleus [GO:0005634]; spliceosomal complex [GO:0005681]; mRNA binding [GO:0003729]; zinc ion binding [GO:0008270]; abscisic acid-activated signaling pathway [GO:0009738]; mRNA processing [GO:0006397]; regulation of mRNA splicing, via spliceosome [GO:0048024]; response to abscisic acid [GO:0009737]; RNA splicing [GO:0008380]"	"abscisic acid-activated signaling pathway [GO:0009738]; mRNA processing [GO:0006397]; regulation of mRNA splicing, via spliceosome [GO:0048024]; response to abscisic acid [GO:0009737]; RNA splicing [GO:0008380]"	mRNA binding [GO:0003729]; zinc ion binding [GO:0008270]	nucleolus [GO:0005730]; nucleoplasm [GO:0005654]; nucleus [GO:0005634]; spliceosomal complex [GO:0005681]
PITA_00345	TRINITYDN9957c0g1	94.758	763	40	0	147	909	1457	695	0	1188	Q8GUK1	46.516	531	270	4	545	2128	78	597	2.85e-147	445	Q8GUK1	DGS1_ARATH	reviewed	"Protein DGS1, mitochondrial (Protein DGD1 SUPPRESSOR 1)"	Arabidopsis thaliana (Mouse-ear cress)	602		PF08637;		ath:AT5G12290;	GO:0005739; GO:0005741; GO:0016021; GO:0019375; GO:0032991; GO:0050665	integral component of membrane [GO:0016021]; mitochondrial outer membrane [GO:0005741]; mitochondrion [GO:0005739]; protein-containing complex [GO:0032991]; galactolipid biosynthetic process [GO:0019375]; hydrogen peroxide biosynthetic process [GO:0050665]	galactolipid biosynthetic process [GO:0019375]; hydrogen peroxide biosynthetic process [GO:0050665]		integral component of membrane [GO:0016021]; mitochondrial outer membrane [GO:0005741]; mitochondrion [GO:0005739]; protein-containing complex [GO:0032991]
PITA_00346	TRINITYDN4710c0g1	96.849	603	19	0	90	692	1747	1145	0	1009	Q9FGL0	34.16	363	168	7	1743	694	46	350	1.35e-53	186	Q9FGL0	WTR44_ARATH	reviewed	WAT1-related protein At5g47470	Arabidopsis thaliana (Mouse-ear cress)	364	"Drug/metabolite transporter (DMT) superfamily, Plant drug/metabolite exporter (P-DME) (TC 2.A.7.4) family"	PF00892;		ath:AT5G47470;	GO:0005886; GO:0016021; GO:0022857	integral component of membrane [GO:0016021]; plasma membrane [GO:0005886]; transmembrane transporter activity [GO:0022857]		transmembrane transporter activity [GO:0022857]	integral component of membrane [GO:0016021]; plasma membrane [GO:0005886]
PITA_00347	TRINITYDN11473c1g2	99.11	2136	19	0	1	2136	2253	118	0	3840	O81360	73.818	550	142	2	559	2208	100	647	0	848	O81360	ABA2_PRUAR	reviewed	"Zeaxanthin epoxidase, chloroplastic (EC 1.14.15.21) (PA-ZE)"	Prunus armeniaca (Apricot) (Armeniaca vulgaris)	661		PF01494;PF00498;	PATHWAY: Plant hormone biosynthesis; abscisate biosynthesis.		GO:0009507; GO:0009540; GO:0009688; GO:0016020; GO:0071949	chloroplast [GO:0009507]; membrane [GO:0016020]; FAD binding [GO:0071949]; zeaxanthin epoxidase [overall] activity [GO:0009540]; abscisic acid biosynthetic process [GO:0009688]	abscisic acid biosynthetic process [GO:0009688]	FAD binding [GO:0071949]; zeaxanthin epoxidase [overall] activity [GO:0009540]	chloroplast [GO:0009507]; membrane [GO:0016020]
PITA_00350	TRINITYDN1941c0g1	98.035	1323	26	0	1	1323	2198	876	0	2300	Q5XF57	56.522	115	50	0	1304	960	435	549	1.86e-38	147	Q5XF57	Y5576_ARATH	reviewed	Probable receptor-like serine/threonine-protein kinase At5g57670 (EC 2.7.11.1)	Arabidopsis thaliana (Mouse-ear cress)	579	"Protein kinase superfamily, Ser/Thr protein kinase family"	PF00069;		ath:AT5G57670;	GO:0005524; GO:0106310; GO:0106311	ATP binding [GO:0005524]; protein serine kinase activity [GO:0106310]; protein threonine kinase activity [GO:0106311]		ATP binding [GO:0005524]; protein serine kinase activity [GO:0106310]; protein threonine kinase activity [GO:0106311]
PITA_00353	TRINITYDN321c0g1	82.669	1004	144	13	1	977	60	1060	0	863	Q08298	42.857	238	126	4	375	1076	158	389	3.04e-60	202	Q08298	RD22_ARATH	reviewed	BURP domain protein RD22 (Dehydration-responsive protein RD22)	Arabidopsis thaliana (Mouse-ear cress)	392		PF03181;		ath:AT5G25610;	GO:0003729; GO:0005768; GO:0005794; GO:0005802; GO:0009651	endosome [GO:0005768]; Golgi apparatus [GO:0005794]; trans-Golgi network [GO:0005802]; mRNA binding [GO:0003729]; response to salt stress [GO:0009651]	response to salt stress [GO:0009651]	mRNA binding [GO:0003729]	endosome [GO:0005768]; Golgi apparatus [GO:0005794]; trans-Golgi network [GO:0005802]
PITA_00356	TRINITYDN67071c0g1	98.825	1362	16	0	1	1362	1490	129	0	2427	P0DO25	45.958	433	215	7	1460	183	9	429	3.51e-114	345	P0DO25	AT9_ACTDE	reviewed	Alcohol acyltransferase 9 (AdAT9) (EC 2.3.1.268)	Actinidia deliciosa (Kiwi)	432	Plant acyltransferase family	PF02458;			GO:0006066; GO:0009723; GO:0009836; GO:0016746; GO:0016747	"transferase activity, transferring acyl groups [GO:0016746]; transferase activity, transferring acyl groups other than amino-acyl groups [GO:0016747]; alcohol metabolic process [GO:0006066]; fruit ripening, climacteric [GO:0009836]; response to ethylene [GO:0009723]"	"alcohol metabolic process [GO:0006066]; fruit ripening, climacteric [GO:0009836]; response to ethylene [GO:0009723]"	"transferase activity, transferring acyl groups [GO:0016746]; transferase activity, transferring acyl groups other than amino-acyl groups [GO:0016747]"
PITA_00358	TRINITYDN16427c0g1	96.835	1738	55	0	1	1738	80	1817	0	2905	O64774	45.968	124	66	1	35	406	418	540	4.78e-31	116	O64774	Y1146_ARATH	reviewed	G-type lectin S-receptor-like serine/threonine-protein kinase At1g61460 (EC 2.7.11.1)	Arabidopsis thaliana (Mouse-ear cress)	749	"Protein kinase superfamily, Ser/Thr protein kinase family"	PF01453;PF11883;PF08276;PF00069;PF00954;		ath:AT1G61460;	GO:0004674; GO:0005516; GO:0005524; GO:0005886; GO:0006468; GO:0016021; GO:0030246; GO:0045087; GO:0048544; GO:0106310; GO:0106311	integral component of membrane [GO:0016021]; plasma membrane [GO:0005886]; ATP binding [GO:0005524]; calmodulin binding [GO:0005516]; carbohydrate binding [GO:0030246]; protein serine kinase activity [GO:0106310]; protein serine/threonine kinase activity [GO:0004674]; protein threonine kinase activity [GO:0106311]; innate immune response [GO:0045087]; protein phosphorylation [GO:0006468]; recogni…	innate immune response [GO:0045087]; protein phosphorylation [GO:0006468]; recognition of pollen [GO:0048544]	ATP binding [GO:0005524]; calmodulin binding [GO:0005516]; carbohydrate binding [GO:0030246]; protein serine/threonine kinase activity [GO:0004674]; protein serine kinase activity [GO:0106310]; protein threonine kinase activity [GO:0106311]	integral component of membrane [GO:0016021]; plasma membrane [GO:0005886]
PITA_00361	TRINITYDN25849c0g2	98.7	846	11	0	1	846	1062	217	0	1502	Q9ZNT1	76.494	251	59	0	307	1059	31	281	1.93e-144	415	Q9ZNT1	NB5R1_ARATH	reviewed	NADH--cytochrome b5 reductase 1 (EC 1.6.2.2)	Arabidopsis thaliana (Mouse-ear cress)	281	Flavoprotein pyridine nucleotide cytochrome reductase family	PF00970;PF00175;		ath:AT5G17770;	GO:0004128; GO:0005741; GO:0005783; GO:0005886; GO:0009505; GO:0009536; GO:0016021; GO:0022900	"endoplasmic reticulum [GO:0005783]; integral component of membrane [GO:0016021]; mitochondrial outer membrane [GO:0005741]; plant-type cell wall [GO:0009505]; plasma membrane [GO:0005886]; plastid [GO:0009536]; cytochrome-b5 reductase activity, acting on NAD(P)H [GO:0004128]; electron transport chain [GO:0022900]"	electron transport chain [GO:0022900]	"cytochrome-b5 reductase activity, acting on NAD(P)H [GO:0004128]"	endoplasmic reticulum [GO:0005783]; integral component of membrane [GO:0016021]; mitochondrial outer membrane [GO:0005741]; plant-type cell wall [GO:0009505]; plasma membrane [GO:0005886]; plastid [GO:0009536]
PITA_00365	TRINITYDN9176c0g1	92.913	508	36	0	135	642	359	866	0	739	C0LGI2	49.246	199	90	5	916	344	685	880	2.8e-52	184	C0LGI2	Y1677_ARATH	reviewed	Probable LRR receptor-like serine/threonine-protein kinase At1g67720 (EC 2.7.11.1)	Arabidopsis thaliana (Mouse-ear cress)	929	"Protein kinase superfamily, Ser/Thr protein kinase family"	PF13855;PF12819;PF07714;		ath:AT1G67720;	GO:0005524; GO:0016021; GO:0106310; GO:0106311	integral component of membrane [GO:0016021]; ATP binding [GO:0005524]; protein serine kinase activity [GO:0106310]; protein threonine kinase activity [GO:0106311]		ATP binding [GO:0005524]; protein serine kinase activity [GO:0106310]; protein threonine kinase activity [GO:0106311]	integral component of membrane [GO:0016021]
PITA_00367	TRINITYDN11686c0g1	97.576	495	12	0	409	903	852	358	0	848	F4IQJ2	40	165	84	4	1497	1006	1	151	1.25e-48	114	F4IQJ2	ELP5_ARATH	reviewed	Elongator complex protein 5 (AtELP5) (Elongator component 5)	Arabidopsis thaliana (Mouse-ear cress)	374	ELP5 family	PF10483;	PATHWAY: tRNA modification; 5-methoxycarbonylmethyl-2-thiouridine-tRNA biosynthesis. {ECO:0000250|UniProtKB:Q8TE02}.	ath:AT2G18410;	GO:0002098; GO:0005634; GO:0005829; GO:0006400; GO:0016746; GO:0033588	"cytosol [GO:0005829]; elongator holoenzyme complex [GO:0033588]; nucleus [GO:0005634]; transferase activity, transferring acyl groups [GO:0016746]; tRNA modification [GO:0006400]; tRNA wobble uridine modification [GO:0002098]"	tRNA modification [GO:0006400]; tRNA wobble uridine modification [GO:0002098]	"transferase activity, transferring acyl groups [GO:0016746]"	cytosol [GO:0005829]; elongator holoenzyme complex [GO:0033588]; nucleus [GO:0005634]
PITA_00368	TRINITYDN76651c0g1	97.683	259	6	0	183	441	1193	1451	5.37e-124	446	Q949Y0	71.933	481	131	2	195	1628	1	480	0	691	Q949Y0	UBP6_ARATH	reviewed	Ubiquitin carboxyl-terminal hydrolase 6 (EC 3.4.19.12) (Deubiquitinating enzyme 6) (AtUBP6) (Ubiquitin thioesterase 6) (Ubiquitin-specific-processing protease 6)	Arabidopsis thaliana (Mouse-ear cress)	482	Peptidase C19 family	PF00240;PF00443;		ath:AT1G51710;	GO:0004843; GO:0005516; GO:0005634; GO:0009506; GO:0016579; GO:0043161	nucleus [GO:0005634]; plasmodesma [GO:0009506]; calmodulin binding [GO:0005516]; thiol-dependent deubiquitinase [GO:0004843]; proteasome-mediated ubiquitin-dependent protein catabolic process [GO:0043161]; protein deubiquitination [GO:0016579]	proteasome-mediated ubiquitin-dependent protein catabolic process [GO:0043161]; protein deubiquitination [GO:0016579]	calmodulin binding [GO:0005516]; thiol-dependent deubiquitinase [GO:0004843]	nucleus [GO:0005634]; plasmodesma [GO:0009506]
PITA_00369	TRINITYDN17937c0g1	98.11	2752	41	2	1	2744	99	2847	0	4783	Q9LQV2	48.975	878	417	11	2726	111	3	855	0	805	Q9LQV2	RDR1_ARATH	reviewed	RNA-dependent RNA polymerase 1 (AtRDRP1) (EC 2.7.7.48) (RNA-directed RNA polymerase 1)	Arabidopsis thaliana (Mouse-ear cress)	1107	RdRP family	PF05183;		ath:AT1G14790;	GO:0003723; GO:0003968; GO:0006952; GO:0009615; GO:0009751; GO:0010025; GO:0030422; GO:0031380; GO:0060148; GO:0070919	nuclear RNA-directed RNA polymerase complex [GO:0031380]; RNA binding [GO:0003723]; RNA-directed 5'-3' RNA polymerase activity [GO:0003968]; defense response [GO:0006952]; positive regulation of posttranscriptional gene silencing [GO:0060148]; production of siRNA involved in chromatin silencing by small RNA [GO:0070919]; production of siRNA involved in RNA interference [GO:0030422]; response to s…	defense response [GO:0006952]; positive regulation of posttranscriptional gene silencing [GO:0060148]; production of siRNA involved in chromatin silencing by small RNA [GO:0070919]; production of siRNA involved in RNA interference [GO:0030422]; response to salicylic acid [GO:0009751]; response to virus [GO:0009615]; wax biosynthetic process [GO:0010025]	RNA binding [GO:0003723]; RNA-directed 5'-3' RNA polymerase activity [GO:0003968]	nuclear RNA-directed RNA polymerase complex [GO:0031380]
PITA_00370	TRINITYDN1274c0g1	91.194	1499	131	1	1327	2825	426	1923	0	2036	O48851	35.95	242	129	6	32	712	521	751	2.19e-31	123	O48851	RLP22_ARATH	reviewed	Receptor like protein 22 (AtRLP22)	Arabidopsis thaliana (Mouse-ear cress)	771	RLP family	PF13516;PF13855;		ath:AT2G32660;	GO:0005886; GO:0016021	integral component of membrane [GO:0016021]; plasma membrane [GO:0005886]			integral component of membrane [GO:0016021]; plasma membrane [GO:0005886]
PITA_00372	TRINITYDN20897c0g1	87.168	226	12	6	118	327	615	391	1.96e-62	241	Q8VYN9	32.692	156	82	6	789	361	45	190	2.97e-11	63.5	Q8VYN9	PHO32_ARATH	reviewed	Universal stress protein PHOS32 (Phosphorylated protein of 32 kDa) (AtPHOS32)	Arabidopsis thaliana (Mouse-ear cress)	242	Universal stress protein A family	PF00582;		ath:AT5G54430;	GO:0002238; GO:0005524; GO:0005634; GO:0005829; GO:0005886; GO:0009507; GO:0009536	chloroplast [GO:0009507]; cytosol [GO:0005829]; nucleus [GO:0005634]; plasma membrane [GO:0005886]; plastid [GO:0009536]; ATP binding [GO:0005524]; response to molecule of fungal origin [GO:0002238]	response to molecule of fungal origin [GO:0002238]	ATP binding [GO:0005524]	chloroplast [GO:0009507]; cytosol [GO:0005829]; nucleus [GO:0005634]; plasma membrane [GO:0005886]; plastid [GO:0009536]
PITA_00373	TRINITYDN7214c0g1	94.074	675	40	0	18	692	360	1034	0	1026	O23887	54.897	878	374	5	1	2610	491	1354	0	944	O23887	ALDO1_MAIZE	reviewed	Indole-3-acetaldehyde oxidase (IAA oxidase) (EC 1.2.3.7) (Aldehyde oxidase) (ZmAO-1)	Zea mays (Maize)	1358	Xanthine dehydrogenase family	PF01315;PF02738;PF03450;PF00941;PF00111;PF01799;		zma:542228;	GO:0005506; GO:0005737; GO:0009055; GO:0009688; GO:0009851; GO:0016491; GO:0043546; GO:0050302; GO:0051537; GO:0071949	"cytoplasm [GO:0005737]; 2 iron, 2 sulfur cluster binding [GO:0051537]; electron transfer activity [GO:0009055]; FAD binding [GO:0071949]; indole-3-acetaldehyde oxidase activity [GO:0050302]; iron ion binding [GO:0005506]; molybdopterin cofactor binding [GO:0043546]; oxidoreductase activity [GO:0016491]; abscisic acid biosynthetic process [GO:0009688]; auxin biosynthetic process [GO:0009851]"	abscisic acid biosynthetic process [GO:0009688]; auxin biosynthetic process [GO:0009851]	"2 iron, 2 sulfur cluster binding [GO:0051537]; electron transfer activity [GO:0009055]; FAD binding [GO:0071949]; indole-3-acetaldehyde oxidase activity [GO:0050302]; iron ion binding [GO:0005506]; molybdopterin cofactor binding [GO:0043546]; oxidoreductase activity [GO:0016491]"	cytoplasm [GO:0005737]
PITA_00375	TRINITYDN11207c0g1	99.428	1398	8	0	94	1491	1769	372	0	2538	Q9SR02	49.18	244	106	6	695	6	1095	1334	7.62e-60	203	Q9SR02	MED14_ARATH	reviewed	Mediator of RNA polymerase II transcription subunit 14 (Protein STRUWWELPETER) (AtSWP)	Arabidopsis thaliana (Mouse-ear cress)	1703	Mediator complex subunit 14 family	PF08638;		ath:AT3G04740;	GO:0003712; GO:0006357; GO:0007275; GO:0008284; GO:0009506; GO:0009627; GO:0009631; GO:0016592; GO:0040008; GO:0070847	core mediator complex [GO:0070847]; mediator complex [GO:0016592]; plasmodesma [GO:0009506]; transcription coregulator activity [GO:0003712]; cold acclimation [GO:0009631]; multicellular organism development [GO:0007275]; positive regulation of cell population proliferation [GO:0008284]; regulation of growth [GO:0040008]; regulation of transcription by RNA polymerase II [GO:0006357]; systemic acq…	cold acclimation [GO:0009631]; multicellular organism development [GO:0007275]; positive regulation of cell population proliferation [GO:0008284]; regulation of growth [GO:0040008]; regulation of transcription by RNA polymerase II [GO:0006357]; systemic acquired resistance [GO:0009627]	transcription coregulator activity [GO:0003712]	core mediator complex [GO:0070847]; mediator complex [GO:0016592]; plasmodesma [GO:0009506]
PITA_00377	TRINITYDN1212c0g1	96.513	889	29	2	1	888	1112	225	0	1469	Q9XIW1	53.03	264	116	5	159	935	27	287	1.18e-102	303	Q9XIW1	XTH5_ARATH	reviewed	Probable xyloglucan endotransglucosylase/hydrolase protein 5 (At-XTH5) (XTH-5) (EC 2.4.1.207)	Arabidopsis thaliana (Mouse-ear cress)	293	"Glycosyl hydrolase 16 family, XTH group 1 subfamily"	PF00722;PF06955;		ath:AT5G13870;	GO:0004553; GO:0005618; GO:0010411; GO:0016762; GO:0042546; GO:0048046; GO:0071555	"apoplast [GO:0048046]; cell wall [GO:0005618]; hydrolase activity, hydrolyzing O-glycosyl compounds [GO:0004553]; xyloglucan:xyloglucosyl transferase activity [GO:0016762]; cell wall biogenesis [GO:0042546]; cell wall organization [GO:0071555]; xyloglucan metabolic process [GO:0010411]"	cell wall biogenesis [GO:0042546]; cell wall organization [GO:0071555]; xyloglucan metabolic process [GO:0010411]	"hydrolase activity, hydrolyzing O-glycosyl compounds [GO:0004553]; xyloglucan:xyloglucosyl transferase activity [GO:0016762]"	apoplast [GO:0048046]; cell wall [GO:0005618]
PITA_00378	TRINITYDN141639c0g1	98.578	1758	25	0	1	1758	818	2575	0	3109	Q9SFX2	29.377	337	226	6	3025	2036	26	357	4.99e-30	129	Q9SFX2	PUB43_ARATH	reviewed	U-box domain-containing protein 43 (EC 2.3.2.27) (Plant U-box protein 43) (RING-type E3 ubiquitin transferase PUB43)	Arabidopsis thaliana (Mouse-ear cress)	811		PF04564;	PATHWAY: Protein modification; protein ubiquitination.	ath:AT1G76390;	GO:0004842; GO:0005739; GO:0005886	mitochondrion [GO:0005739]; plasma membrane [GO:0005886]; ubiquitin-protein transferase activity [GO:0004842]		ubiquitin-protein transferase activity [GO:0004842]	mitochondrion [GO:0005739]; plasma membrane [GO:0005886]
PITA_00379	TRINITYDN5124c0g1	99.138	696	6	0	1	696	1074	379	0	1253	Q93V56	53.425	219	43	2	1087	458	2	170	1.29e-64	207	Q93V56	IPYR1_ARATH	reviewed	Soluble inorganic pyrophosphatase 1 (EC 3.6.1.1) (Pyrophosphate phospho-hydrolase 1) (PPase 1)	Arabidopsis thaliana (Mouse-ear cress)	212	PPase family	PF00719;		ath:AT1G01050;	GO:0000287; GO:0004427; GO:0005634; GO:0005654; GO:0005737; GO:0005829; GO:0005985; GO:0006796; GO:0019915; GO:0042546; GO:2000904	cytoplasm [GO:0005737]; cytosol [GO:0005829]; nucleoplasm [GO:0005654]; nucleus [GO:0005634]; inorganic diphosphatase activity [GO:0004427]; magnesium ion binding [GO:0000287]; cell wall biogenesis [GO:0042546]; lipid storage [GO:0019915]; phosphate-containing compound metabolic process [GO:0006796]; regulation of starch metabolic process [GO:2000904]; sucrose metabolic process [GO:0005985]	cell wall biogenesis [GO:0042546]; lipid storage [GO:0019915]; phosphate-containing compound metabolic process [GO:0006796]; regulation of starch metabolic process [GO:2000904]; sucrose metabolic process [GO:0005985]	inorganic diphosphatase activity [GO:0004427]; magnesium ion binding [GO:0000287]	cytoplasm [GO:0005737]; cytosol [GO:0005829]; nucleoplasm [GO:0005654]; nucleus [GO:0005634]
PITA_00380	TRINITYDN11967c0g1	97.862	795	17	0	1	795	1023	229	0	1375	Q0JD85	51.691	207	89	4	1138	551	46	252	1.72e-62	206	Q0JD85	PAP7_ORYSJ	reviewed	"Fibrillin protein 5 homolog (OsFBN5) (Plastid-lipid-associated protein 7 homolog, chloroplastic)"	Oryza sativa subsp. japonica (Rice)	278	PAP/fibrillin family	PF04755;		osa:4335835;	GO:0009507; GO:0010236	chloroplast [GO:0009507]; plastoquinone biosynthetic process [GO:0010236]	plastoquinone biosynthetic process [GO:0010236]		chloroplast [GO:0009507]
PITA_00382	TRINITYDN51628c0g1	96.049	329	13	0	275	603	2591	2263	4.79e-151	536	Q9STE8	69.465	691	210	1	2835	763	129	818	0	1020	Q9STE8	TC753_ARATH	reviewed	"Protein TOC75-3, chloroplastic (75 kDa translocon at the outer-envelope-membrane of chloroplasts 3) (AtTOC75-III)"	Arabidopsis thaliana (Mouse-ear cress)	818	TOC75 family	PF01103;		ath:AT3G46740;	GO:0001401; GO:0005774; GO:0005829; GO:0009507; GO:0009536; GO:0009658; GO:0009707; GO:0009941; GO:0010006; GO:0015450; GO:0016021; GO:0031359; GO:0034622; GO:0045036; GO:0045037; GO:0045040; GO:0048598; GO:0061927	chloroplast [GO:0009507]; chloroplast envelope [GO:0009941]; chloroplast outer membrane [GO:0009707]; cytosol [GO:0005829]; integral component of chloroplast outer membrane [GO:0031359]; integral component of membrane [GO:0016021]; plastid [GO:0009536]; SAM complex [GO:0001401]; Toc complex [GO:0010006]; TOC-TIC supercomplex I [GO:0061927]; vacuolar membrane [GO:0005774]; P-P-bond-hydrolysis-driv…	cellular protein-containing complex assembly [GO:0034622]; chloroplast organization [GO:0009658]; embryonic morphogenesis [GO:0048598]; protein import into chloroplast stroma [GO:0045037]; protein insertion into mitochondrial outer membrane [GO:0045040]; protein targeting to chloroplast [GO:0045036]	P-P-bond-hydrolysis-driven protein transmembrane transporter activity [GO:0015450]	chloroplast [GO:0009507]; chloroplast envelope [GO:0009941]; chloroplast outer membrane [GO:0009707]; cytosol [GO:0005829]; integral component of chloroplast outer membrane [GO:0031359]; integral component of membrane [GO:0016021]; plastid [GO:0009536]; SAM complex [GO:0001401]; Toc complex [GO:0010006]; TOC-TIC supercomplex I [GO:0061927]; vacuolar membrane [GO:0005774]
PITA_00385	TRINITYDN19568c0g1	98.677	378	5	0	1	378	433	810	0	671	Q6S7B0	25.974	231	143	5	1854	1162	413	615	2.44e-14	77.4	Q6S7B0	TAF5_ARATH	reviewed	Transcription initiation factor TFIID subunit 5 (TBP-associated factor 5) (AtTAF5)	Arabidopsis thaliana (Mouse-ear cress)	669	TAF5 family	PF04494;PF00400;		ath:AT5G25150;	GO:0005669; GO:0006355; GO:0006367; GO:0043966	"transcription factor TFIID complex [GO:0005669]; histone H3 acetylation [GO:0043966]; regulation of transcription, DNA-templated [GO:0006355]; transcription initiation from RNA polymerase II promoter [GO:0006367]"	"histone H3 acetylation [GO:0043966]; regulation of transcription, DNA-templated [GO:0006355]; transcription initiation from RNA polymerase II promoter [GO:0006367]"		transcription factor TFIID complex [GO:0005669]
PITA_00391	TRINITYDN100204c0g1	98.634	2415	30	1	1	2412	453	2867	0	4274	O48724	40.327	672	370	6	2471	465	162	805	3.97e-77	271	O48724	WEB1_ARATH	reviewed	Protein WEAK CHLOROPLAST MOVEMENT UNDER BLUE LIGHT 1 (Protein WEB1)	Arabidopsis thaliana (Mouse-ear cress)	807	WEB family	PF05701;		ath:AT2G26570;	GO:0005777; GO:0005829; GO:0005886; GO:0009903; GO:0009904	cytosol [GO:0005829]; peroxisome [GO:0005777]; plasma membrane [GO:0005886]; chloroplast accumulation movement [GO:0009904]; chloroplast avoidance movement [GO:0009903]	chloroplast accumulation movement [GO:0009904]; chloroplast avoidance movement [GO:0009903]		cytosol [GO:0005829]; peroxisome [GO:0005777]; plasma membrane [GO:0005886]
PITA_00393	TRINITYDN9344c0g1	97.448	1920	40	1	1	1920	2386	476	0	3265	Q8W4C3	44.935	385	203	6	1283	132	23	399	7.77e-107	331	Q8W4C3	PARNL_ARATH	reviewed	Poly(A)-specific ribonuclease PARN-like (EC 3.1.13.4) (Polyadenylate-specific ribonuclease-like protein)	Arabidopsis thaliana (Mouse-ear cress)	618	CAF1 family	PF04857;		ath:AT3G25430;	GO:0000175; GO:0003723; GO:0004535; GO:0005634; GO:0005737; GO:0006397; GO:0043169; GO:0046872; GO:1905392	cytoplasm [GO:0005737]; nucleus [GO:0005634]; 3'-5'-exoribonuclease activity [GO:0000175]; cation binding [GO:0043169]; metal ion binding [GO:0046872]; poly(A)-specific ribonuclease activity [GO:0004535]; RNA binding [GO:0003723]; mRNA processing [GO:0006397]; plant organ morphogenesis [GO:1905392]	mRNA processing [GO:0006397]; plant organ morphogenesis [GO:1905392]	3'-5'-exoribonuclease activity [GO:0000175]; cation binding [GO:0043169]; metal ion binding [GO:0046872]; poly(A)-specific ribonuclease activity [GO:0004535]; RNA binding [GO:0003723]	cytoplasm [GO:0005737]; nucleus [GO:0005634]
PITA_00394	TRINITYDN221c0g2	97.548	2121	52	0	1	2121	2745	625	0	3629	O64639	41.728	405	175	14	2556	1405	52	416	2.33e-72	253	O64639	Y2559_ARATH	reviewed	Receptor-like serine/threonine-protein kinase At2g45590 (EC 2.7.11.1)	Arabidopsis thaliana (Mouse-ear cress)	683	"Protein kinase superfamily, Ser/Thr protein kinase family"	PF00069;		ath:AT2G45590;	GO:0005524; GO:0005886; GO:0016021; GO:0106310; GO:0106311	integral component of membrane [GO:0016021]; plasma membrane [GO:0005886]; ATP binding [GO:0005524]; protein serine kinase activity [GO:0106310]; protein threonine kinase activity [GO:0106311]		ATP binding [GO:0005524]; protein serine kinase activity [GO:0106310]; protein threonine kinase activity [GO:0106311]	integral component of membrane [GO:0016021]; plasma membrane [GO:0005886]
PITA_00397	TRINITYDN12857c0g1	98.706	1623	21	0	1	1623	482	2104	0	2881	Q0DJ99	69.253	348	105	1	1218	175	1	346	1.61e-168	485	Q0DJ99	COPD2_ORYSJ	reviewed	Coatomer subunit delta-2 (Delta-coat protein 2) (Delta-COP 2)	Oryza sativa subsp. japonica (Rice)	523	"Adaptor complexes medium subunit family, Delta-COP subfamily"	PF00928;		osa:4338376;	GO:0000139; GO:0005829; GO:0006888; GO:0006890; GO:0015031; GO:0030126; GO:0051645	"COPI vesicle coat [GO:0030126]; cytosol [GO:0005829]; Golgi membrane [GO:0000139]; endoplasmic reticulum to Golgi vesicle-mediated transport [GO:0006888]; Golgi localization [GO:0051645]; protein transport [GO:0015031]; retrograde vesicle-mediated transport, Golgi to endoplasmic reticulum [GO:0006890]"	"endoplasmic reticulum to Golgi vesicle-mediated transport [GO:0006888]; Golgi localization [GO:0051645]; protein transport [GO:0015031]; retrograde vesicle-mediated transport, Golgi to endoplasmic reticulum [GO:0006890]"		COPI vesicle coat [GO:0030126]; cytosol [GO:0005829]; Golgi membrane [GO:0000139]
PITA_00402	TRINITYDN2777c0g1	82.061	1572	271	9	20	1584	242	1809	0	1330	Q50EK4	63.673	490	170	3	1689	238	34	521	0	635	Q50EK4	C75A1_PINTA	reviewed	Cytochrome P450 750A1 (EC 1.14.-.-) (Cytochrome P450 CYPC)	Pinus taeda (Loblolly pine)	525	Cytochrome P450 family	PF00067;			GO:0004497; GO:0005506; GO:0016021; GO:0016705; GO:0020037	"integral component of membrane [GO:0016021]; heme binding [GO:0020037]; iron ion binding [GO:0005506]; monooxygenase activity [GO:0004497]; oxidoreductase activity, acting on paired donors, with incorporation or reduction of molecular oxygen [GO:0016705]"		"heme binding [GO:0020037]; iron ion binding [GO:0005506]; monooxygenase activity [GO:0004497]; oxidoreductase activity, acting on paired donors, with incorporation or reduction of molecular oxygen [GO:0016705]"	integral component of membrane [GO:0016021]
PITA_00404	TRINITYDN12758c0g2	97.846	650	14	0	1	650	650	1	0	1123	O24409	37.168	113	53	3	326	3	11	110	8.85e-13	64.3	O24409	IAA19_ARATH	reviewed	Auxin-responsive protein IAA19 (Indoleacetic acid-induced protein 19) (Protein MASSUGU 2)	Arabidopsis thaliana (Mouse-ear cress)	197	Aux/IAA family	PF02309;		ath:AT3G15540;	GO:0003700; GO:0005634; GO:0009733; GO:0009734; GO:0042802; GO:0080086	nucleus [GO:0005634]; DNA-binding transcription factor activity [GO:0003700]; identical protein binding [GO:0042802]; auxin-activated signaling pathway [GO:0009734]; response to auxin [GO:0009733]; stamen filament development [GO:0080086]	auxin-activated signaling pathway [GO:0009734]; response to auxin [GO:0009733]; stamen filament development [GO:0080086]	DNA-binding transcription factor activity [GO:0003700]; identical protein binding [GO:0042802]	nucleus [GO:0005634]
PITA_00407	TRINITYDN6903c0g1	94.462	650	33	3	1	648	1434	786	0	998	Q9LI61	66.977	215	71	0	2	646	127	341	9.91e-91	274	Q9LI61	AVT6A_ARATH	reviewed	Amino acid transporter AVT6A (AtAvt6A)	Arabidopsis thaliana (Mouse-ear cress)	460	"Amino acid/polyamine transporter 2 family, Amino acid/auxin permease (AAAP) (TC 2.A.18.6) subfamily"	PF01490;		ath:AT3G30390;	GO:0003333; GO:0005773; GO:0005774; GO:0015171; GO:0016021	integral component of membrane [GO:0016021]; vacuolar membrane [GO:0005774]; vacuole [GO:0005773]; amino acid transmembrane transporter activity [GO:0015171]; amino acid transmembrane transport [GO:0003333]	amino acid transmembrane transport [GO:0003333]	amino acid transmembrane transporter activity [GO:0015171]	integral component of membrane [GO:0016021]; vacuolar membrane [GO:0005774]; vacuole [GO:0005773]
PITA_00409	TRINITYDN73652c0g1	98.81	336	4	0	10	345	707	372	2.97e-170	599	O22431	86.364	110	15	0	707	378	118	227	1.9e-64	200	O22431	RL10_PINTA	reviewed	60S ribosomal protein L10 (Wilms tumor suppressor homolog)	Pinus taeda (Loblolly pine)	228	Universal ribosomal protein uL16 family	PF00252;			GO:0003735; GO:0005840; GO:0006412	ribosome [GO:0005840]; structural constituent of ribosome [GO:0003735]; translation [GO:0006412]	translation [GO:0006412]	structural constituent of ribosome [GO:0003735]	ribosome [GO:0005840]
PITA_00411	TRINITYDN4731c0g2	98.048	1127	22	0	1	1127	84	1210	0	1960	Q8VYD6	45.026	382	201	2	327	1445	18	399	4.73e-109	338	Q8VYD6	PP374_ARATH	reviewed	Pentatricopeptide repeat-containing protein At5g10690 (CBS domain-containing protein CBSPPR1)	Arabidopsis thaliana (Mouse-ear cress)	580	"PPR family, P subfamily"	PF01535;PF13041;		ath:AT5G10690;	GO:0003729; GO:0005829	cytosol [GO:0005829]; mRNA binding [GO:0003729]		mRNA binding [GO:0003729]	cytosol [GO:0005829]
PITA_00412	TRINITYDN23049c0g2	86.675	818	105	4	1518	2333	1	816	0	904	Q6JN46	46.698	212	95	4	2	592	727	935	4.15e-40	148	Q6JN46	EIX2_SOLLC	reviewed	Receptor-like protein EIX2 (EIX receptor 2)	Solanum lycopersicum (Tomato) (Lycopersicon esculentum)	1021	RLP family	PF00560;PF13855;PF08263;		sly:101263330;	GO:0005886; GO:0016021; GO:0050832	integral component of membrane [GO:0016021]; plasma membrane [GO:0005886]; defense response to fungus [GO:0050832]	defense response to fungus [GO:0050832]		integral component of membrane [GO:0016021]; plasma membrane [GO:0005886]
PITA_00418	TRINITYDN9398c0g1	92.792	2303	145	17	23	2319	274	2561	0	3314	Q339N5	42.361	720	359	15	2396	297	53	736	0	549	Q339N5	CSLH1_ORYSJ	reviewed	Cellulose synthase-like protein H1 (EC 2.4.1.-) (OsCslH1)	Oryza sativa subsp. japonica (Rice)	750	"Glycosyltransferase 2 family, Plant cellulose synthase-like H subfamily"	PF03552;		osa:4348359;	GO:0000139; GO:0005802; GO:0005886; GO:0009833; GO:0016021; GO:0016760; GO:0030244; GO:0051753; GO:0071555	Golgi membrane [GO:0000139]; integral component of membrane [GO:0016021]; plasma membrane [GO:0005886]; trans-Golgi network [GO:0005802]; cellulose synthase (UDP-forming) activity [GO:0016760]; mannan synthase activity [GO:0051753]; cell wall organization [GO:0071555]; cellulose biosynthetic process [GO:0030244]; plant-type primary cell wall biogenesis [GO:0009833]	cellulose biosynthetic process [GO:0030244]; cell wall organization [GO:0071555]; plant-type primary cell wall biogenesis [GO:0009833]	cellulose synthase (UDP-forming) activity [GO:0016760]; mannan synthase activity [GO:0051753]	Golgi membrane [GO:0000139]; integral component of membrane [GO:0016021]; plasma membrane [GO:0005886]; trans-Golgi network [GO:0005802]
PITA_00419	TRINITYDN9326c0g1	98.312	237	4	0	1	237	483	719	1.08e-114	416	Q9ZPR7	77.941	68	15	0	82	285	1	68	1.73e-31	113	Q9ZPR7	UPS1_ARATH	reviewed	Ureide permease 1 (AtUPS1)	Arabidopsis thaliana (Mouse-ear cress)	390	Plant ureide permease (TC 2.A.7.19) family	PF07168;		ath:AT2G03590;	GO:0005274; GO:0005524; GO:0015210; GO:0015505; GO:0015720; GO:0015857; GO:0016020; GO:0016021; GO:0043100	integral component of membrane [GO:0016021]; membrane [GO:0016020]; allantoin:proton symporter activity [GO:0005274]; ATP binding [GO:0005524]; uracil transmembrane transporter activity [GO:0015210]; uracil:cation symporter activity [GO:0015505]; allantoin transport [GO:0015720]; pyrimidine nucleobase salvage [GO:0043100]; uracil transport [GO:0015857]	allantoin transport [GO:0015720]; pyrimidine nucleobase salvage [GO:0043100]; uracil transport [GO:0015857]	allantoin:proton symporter activity [GO:0005274]; ATP binding [GO:0005524]; uracil:cation symporter activity [GO:0015505]; uracil transmembrane transporter activity [GO:0015210]	integral component of membrane [GO:0016021]; membrane [GO:0016020]
PITA_00420	TRINITYDN4708c1g1	87.449	486	60	1	16	500	101	586	7.49e-158	558	Q96520	61.957	92	35	0	1	276	137	228	1.35e-53	124	Q96520	PER12_ARATH	reviewed	Peroxidase 12 (Atperox P12) (EC 1.11.1.7) (ATP4a) (PRXR6)	Arabidopsis thaliana (Mouse-ear cress)	358	"Peroxidase family, Classical plant (class III) peroxidase subfamily"	PF00141;		ath:AT1G71695;	GO:0004601; GO:0005576; GO:0005618; GO:0005739; GO:0005773; GO:0006979; GO:0009505; GO:0009506; GO:0020037; GO:0042744; GO:0046872	cell wall [GO:0005618]; extracellular region [GO:0005576]; mitochondrion [GO:0005739]; plant-type cell wall [GO:0009505]; plasmodesma [GO:0009506]; vacuole [GO:0005773]; heme binding [GO:0020037]; metal ion binding [GO:0046872]; peroxidase activity [GO:0004601]; hydrogen peroxide catabolic process [GO:0042744]; response to oxidative stress [GO:0006979]	hydrogen peroxide catabolic process [GO:0042744]; response to oxidative stress [GO:0006979]	heme binding [GO:0020037]; metal ion binding [GO:0046872]; peroxidase activity [GO:0004601]	cell wall [GO:0005618]; extracellular region [GO:0005576]; mitochondrion [GO:0005739]; plant-type cell wall [GO:0009505]; plasmodesma [GO:0009506]; vacuole [GO:0005773]
PITA_00421	TRINITYDN13085c0g1	99.13	1035	9	0	1339	2373	1	1035	0	1862	Q9SY02	37.394	353	182	3	969	4	123	467	4.21e-74	244	Q9SY02	PP301_ARATH	reviewed	Pentatricopeptide repeat-containing protein At4g02750	Arabidopsis thaliana (Mouse-ear cress)	781	"PPR family, PCMP-H subfamily"	PF14432;PF01535;PF12854;PF13041;		ath:AT4G02750;	GO:0003723; GO:0008270; GO:0009451; GO:0010214; GO:0043231; GO:0140547	intracellular membrane-bounded organelle [GO:0043231]; RNA binding [GO:0003723]; zinc ion binding [GO:0008270]; acquisition of seed longevity [GO:0140547]; RNA modification [GO:0009451]; seed coat development [GO:0010214]	acquisition of seed longevity [GO:0140547]; RNA modification [GO:0009451]; seed coat development [GO:0010214]	RNA binding [GO:0003723]; zinc ion binding [GO:0008270]	intracellular membrane-bounded organelle [GO:0043231]
PITA_00423	TRINITYDN7754c0g2	97.487	199	5	0	171	369	469	271	2.14e-92	340	O22823	86.792	53	7	0	1364	1522	39	91	8.25e-25	99	O22823	LSM6B_ARATH	reviewed	Sm-like protein LSM36B (AtLSM6B) (U6 snRNA-associated Sm-like protein LSM6B)	Arabidopsis thaliana (Mouse-ear cress)	91	SnRNP Sm proteins family	PF01423;		ath:AT2G43810;	GO:0000398; GO:0000932; GO:0003723; GO:0003729; GO:0005681; GO:0005688; GO:0005730; GO:0005732; GO:0030490; GO:0046540	"nucleolus [GO:0005730]; P-body [GO:0000932]; sno(s)RNA-containing ribonucleoprotein complex [GO:0005732]; spliceosomal complex [GO:0005681]; U4/U6 x U5 tri-snRNP complex [GO:0046540]; U6 snRNP [GO:0005688]; mRNA binding [GO:0003729]; RNA binding [GO:0003723]; maturation of SSU-rRNA [GO:0030490]; mRNA splicing, via spliceosome [GO:0000398]"	"maturation of SSU-rRNA [GO:0030490]; mRNA splicing, via spliceosome [GO:0000398]"	mRNA binding [GO:0003729]; RNA binding [GO:0003723]	nucleolus [GO:0005730]; P-body [GO:0000932]; sno(s)RNA-containing ribonucleoprotein complex [GO:0005732]; spliceosomal complex [GO:0005681]; U4/U6 x U5 tri-snRNP complex [GO:0046540]; U6 snRNP [GO:0005688]
PITA_00426	TRINITYDN8253c0g1	95.585	906	40	0	1	906	139	1044	0	1452	O22897	35.294	102	61	4	421	714	5	105	4.26e-11	62.8	O22897	DUF6_ARATH	reviewed	DUF724 domain-containing protein 6 (AtDUF6)	Arabidopsis thaliana (Mouse-ear cress)	701		PF05641;PF05266;		ath:AT2G47230;	GO:0005634; GO:0040008	nucleus [GO:0005634]; regulation of growth [GO:0040008]	regulation of growth [GO:0040008]		nucleus [GO:0005634]
PITA_00427	TRINITYDN924c0g1	97.662	2737	62	2	1	2736	3164	429	0	4698	Q6F2Y7	80.128	624	122	2	2315	450	284	907	0	956	Q6F2Y7	CLPB1_ORYSJ	reviewed	Chaperone protein ClpB1 (ATP-dependent Clp protease ATP-binding subunit ClpB homolog 1) (Casein lytic proteinase B1) (Heat shock protein 101)	Oryza sativa subsp. japonica (Rice)	912	ClpA/ClpB family	PF00004;PF07724;PF17871;PF02861;PF10431;		osa:4339343;	GO:0005524; GO:0005634; GO:0005737; GO:0005829; GO:0016887; GO:0034605	cytoplasm [GO:0005737]; cytosol [GO:0005829]; nucleus [GO:0005634]; ATP binding [GO:0005524]; ATPase activity [GO:0016887]; cellular response to heat [GO:0034605]	cellular response to heat [GO:0034605]	ATPase activity [GO:0016887]; ATP binding [GO:0005524]	cytoplasm [GO:0005737]; cytosol [GO:0005829]; nucleus [GO:0005634]
PITA_00428	TRINITYDN145020c0g1	83.03	165	28	0	348	512	367	203	1.14e-34	150	Q9FYE6	52.632	76	36	0	396	169	57	132	6e-20	84.3	Q9FYE6	BH101_ARATH	reviewed	Transcription factor bHLH101 (Basic helix-loop-helix protein 101) (AtbHLH101) (bHLH 101) (Transcription factor EN 10) (bHLH transcription factor bHLH101)	Arabidopsis thaliana (Mouse-ear cress)	240		PF00010;			GO:0000977; GO:0000981; GO:0003700; GO:0006355; GO:0006357; GO:0010106; GO:0046983; GO:0055072; GO:0090575	"RNA polymerase II transcription regulator complex [GO:0090575]; DNA-binding transcription factor activity [GO:0003700]; DNA-binding transcription factor activity, RNA polymerase II-specific [GO:0000981]; protein dimerization activity [GO:0046983]; RNA polymerase II transcription regulatory region sequence-specific DNA binding [GO:0000977]; cellular response to iron ion starvation [GO:0010106]; i…	"cellular response to iron ion starvation [GO:0010106]; iron ion homeostasis [GO:0055072]; regulation of transcription, DNA-templated [GO:0006355]; regulation of transcription by RNA polymerase II [GO:0006357]"	"DNA-binding transcription factor activity [GO:0003700]; DNA-binding transcription factor activity, RNA polymerase II-specific [GO:0000981]; protein dimerization activity [GO:0046983]; RNA polymerase II transcription regulatory region sequence-specific DNA binding [GO:0000977]"	RNA polymerase II transcription regulator complex [GO:0090575]
PITA_00429	TRINITYDN4825c1g1	87.265	1861	182	26	1538	3387	1819	3	0	2073	Q9FI14	32.62	187	116	3	1	555	720	898	1.84e-25	102	Q9FI14	TAO1_ARATH	reviewed	Disease resistance protein TAO1 (EC 3.2.2.6) (Protein TARGET OF AVRB OPERATION 1)	Arabidopsis thaliana (Mouse-ear cress)	1187		PF07725;PF00931;PF01582;		ath:AT5G44510;	GO:0005524; GO:0007165; GO:0042742; GO:0043531; GO:0050135; GO:0061809	"ADP binding [GO:0043531]; ATP binding [GO:0005524]; NAD(P)+ nucleosidase activity [GO:0050135]; NAD+ nucleotidase, cyclic ADP-ribose generating [GO:0061809]; defense response to bacterium [GO:0042742]; signal transduction [GO:0007165]"	defense response to bacterium [GO:0042742]; signal transduction [GO:0007165]	"ADP binding [GO:0043531]; ATP binding [GO:0005524]; NAD(P)+ nucleosidase activity [GO:0050135]; NAD+ nucleotidase, cyclic ADP-ribose generating [GO:0061809]"
PITA_00431	TRINITYDN6330c0g1	96.145	441	17	0	28	468	594	1034	0	721	Q9LMT1	75.18	278	69	0	1187	354	72	349	1.49e-147	431	Q9LMT1	P2C08_ARATH	reviewed	Probable protein phosphatase 2C 8 (AtPP2C08) (EC 3.1.3.16)	Arabidopsis thaliana (Mouse-ear cress)	351	PP2C family	PF00481;		ath:AT1G18030;	GO:0004722; GO:0005634; GO:0005829; GO:0006470; GO:0046872; GO:0106306; GO:0106307	cytosol [GO:0005829]; nucleus [GO:0005634]; metal ion binding [GO:0046872]; protein serine phosphatase activity [GO:0106306]; protein serine/threonine phosphatase activity [GO:0004722]; protein threonine phosphatase activity [GO:0106307]; protein dephosphorylation [GO:0006470]	protein dephosphorylation [GO:0006470]	metal ion binding [GO:0046872]; protein serine/threonine phosphatase activity [GO:0004722]; protein serine phosphatase activity [GO:0106306]; protein threonine phosphatase activity [GO:0106307]	cytosol [GO:0005829]; nucleus [GO:0005634]
PITA_00432	TRINITYDN16092c1g1	95.965	347	7	5	214	558	9	350	3.02e-157	556	O22860	89.855	69	7	0	141	347	1	69	1.15e-37	129	O22860	RL38_ARATH	reviewed	60S ribosomal protein L38	Arabidopsis thaliana (Mouse-ear cress)	69	Eukaryotic ribosomal protein eL38 family	PF01781;		ath:AT2G43460;ath:AT3G59540;	GO:0003735; GO:0005829; GO:0006412; GO:0022618; GO:0022625; GO:0022626	cytosol [GO:0005829]; cytosolic large ribosomal subunit [GO:0022625]; cytosolic ribosome [GO:0022626]; structural constituent of ribosome [GO:0003735]; ribonucleoprotein complex assembly [GO:0022618]; translation [GO:0006412]	ribonucleoprotein complex assembly [GO:0022618]; translation [GO:0006412]	structural constituent of ribosome [GO:0003735]	cytosol [GO:0005829]; cytosolic large ribosomal subunit [GO:0022625]; cytosolic ribosome [GO:0022626]
PITA_00434	TRINITYDN37316c0g1	97.656	256	6	0	225	480	950	1205	2.71e-122	440	Q8GWL1	60.071	283	111	2	1205	357	1	281	5.25e-120	352	Q8GWL1	HSA32_ARATH	reviewed	Protein HEAT-STRESS-ASSOCIATED 32 (Heat-stress-associated 32-kDa protein)	Arabidopsis thaliana (Mouse-ear cress)	286	Phosphosulfolactate synthase family	PF02679;		ath:AT4G21320;	GO:0003824; GO:0009408; GO:0010286; GO:0010608	catalytic activity [GO:0003824]; heat acclimation [GO:0010286]; posttranscriptional regulation of gene expression [GO:0010608]; response to heat [GO:0009408]	heat acclimation [GO:0010286]; posttranscriptional regulation of gene expression [GO:0010608]; response to heat [GO:0009408]	catalytic activity [GO:0003824]
PITA_00442	TRINITYDN32648c0g1	79.726	1021	177	24	1	1005	1	1007	0	712	Q6NQ66	55.224	335	146	3	1013	12	252	583	5.72e-134	394	Q6NQ66	GGLO2_ARATH	reviewed	L-gulonolactone oxidase 2 (AtGulLO2) (EC 1.1.3.8)	Arabidopsis thaliana (Mouse-ear cress)	591	Oxygen-dependent FAD-linked oxidoreductase family	PF04030;PF01565;	PATHWAY: Cofactor biosynthesis; L-ascorbate biosynthesis. {ECO:0000269|PubMed:20622436}.	ath:AT2G46750;	GO:0003885; GO:0016020; GO:0016491; GO:0019853; GO:0050105; GO:0071949	"membrane [GO:0016020]; D-arabinono-1,4-lactone oxidase activity [GO:0003885]; FAD binding [GO:0071949]; L-gulonolactone oxidase activity [GO:0050105]; oxidoreductase activity [GO:0016491]; L-ascorbic acid biosynthetic process [GO:0019853]"	L-ascorbic acid biosynthetic process [GO:0019853]	"D-arabinono-1,4-lactone oxidase activity [GO:0003885]; FAD binding [GO:0071949]; L-gulonolactone oxidase activity [GO:0050105]; oxidoreductase activity [GO:0016491]"	membrane [GO:0016020]
PITA_00443	TRINITYDN28347c0g1	98.703	2391	31	0	1	2391	373	2763	0	4244	Q8RX22	49.441	358	165	3	1708	2754	361	711	5.62e-76	265	Q8RX22	MIP1_ARATH	reviewed	MND1-interacting protein 1 (AtMIP1)	Arabidopsis thaliana (Mouse-ear cress)	711				ath:AT1G32530;	GO:0046872	metal ion binding [GO:0046872]		metal ion binding [GO:0046872]
PITA_00444	TRINITYDN33399c0g1	95.396	391	18	0	352	742	1161	771	5.63e-177	623	Q9S713	70.483	559	162	3	2241	565	7	562	0	756	Q9S713	STT7_ARATH	reviewed	"Serine/threonine-protein kinase STN7, chloroplastic (EC 2.7.11.1) (Protein STATE TRANSITION 7) (Stt7 homolog)"	Arabidopsis thaliana (Mouse-ear cress)	562	"Protein kinase superfamily, Ser/Thr protein kinase family"	PF00069;		ath:AT1G68830;	GO:0004672; GO:0004674; GO:0005524; GO:0007623; GO:0009507; GO:0009535; GO:0009643; GO:0042548; GO:0042651; GO:0106310; GO:0106311	"chloroplast [GO:0009507]; chloroplast thylakoid membrane [GO:0009535]; thylakoid membrane [GO:0042651]; ATP binding [GO:0005524]; protein kinase activity [GO:0004672]; protein serine kinase activity [GO:0106310]; protein serine/threonine kinase activity [GO:0004674]; protein threonine kinase activity [GO:0106311]; circadian rhythm [GO:0007623]; photosynthetic acclimation [GO:0009643]; regulation…	"circadian rhythm [GO:0007623]; photosynthetic acclimation [GO:0009643]; regulation of photosynthesis, light reaction [GO:0042548]"	ATP binding [GO:0005524]; protein kinase activity [GO:0004672]; protein serine/threonine kinase activity [GO:0004674]; protein serine kinase activity [GO:0106310]; protein threonine kinase activity [GO:0106311]	chloroplast [GO:0009507]; chloroplast thylakoid membrane [GO:0009535]; thylakoid membrane [GO:0042651]
PITA_00446	TRINITYDN3898c0g1	97.6	625	14	1	107	730	946	322	0	1070	Q0WVV6	60.778	334	127	2	1495	506	48	381	4.54e-134	405	Q0WVV6	CB60D_ARATH	reviewed	Calmodulin-binding protein 60 D	Arabidopsis thaliana (Mouse-ear cress)	601	Plant ACBP60 protein family	PF07887;		ath:AT4G25800;	GO:0003700; GO:0005516; GO:0005634; GO:0043565; GO:0080142	nucleus [GO:0005634]; calmodulin binding [GO:0005516]; DNA-binding transcription factor activity [GO:0003700]; sequence-specific DNA binding [GO:0043565]; regulation of salicylic acid biosynthetic process [GO:0080142]	regulation of salicylic acid biosynthetic process [GO:0080142]	calmodulin binding [GO:0005516]; DNA-binding transcription factor activity [GO:0003700]; sequence-specific DNA binding [GO:0043565]	nucleus [GO:0005634]
PITA_00447	TRINITYDN118009c0g1	99.38	807	5	0	331	1137	1	807	0	1463	Q9SL29	79.779	272	55	0	816	1	349	620	6.18e-163	468	Q9SL29	CNG15_ARATH	reviewed	Putative cyclic nucleotide-gated ion channel 15 (Cyclic nucleotide- and calmodulin-regulated ion channel 15)	Arabidopsis thaliana (Mouse-ear cress)	678	Cyclic nucleotide-gated cation channel (TC 1.A.1.5) family	PF00027;PF00520;		ath:AT2G28260;	GO:0005249; GO:0005516; GO:0005886; GO:0016021; GO:0030552; GO:0030553	integral component of membrane [GO:0016021]; plasma membrane [GO:0005886]; calmodulin binding [GO:0005516]; cAMP binding [GO:0030552]; cGMP binding [GO:0030553]; voltage-gated potassium channel activity [GO:0005249]		calmodulin binding [GO:0005516]; cAMP binding [GO:0030552]; cGMP binding [GO:0030553]; voltage-gated potassium channel activity [GO:0005249]	integral component of membrane [GO:0016021]; plasma membrane [GO:0005886]
PITA_00448	TRINITYDN24526c1g2	89.752	644	66	0	118	761	1	644	0	824	Q9SZA7	44.068	236	123	4	702	1	276	504	1.94e-49	173	Q9SZA7	DRL29_ARATH	reviewed	Probable disease resistance protein At4g33300	Arabidopsis thaliana (Mouse-ear cress)	816	Disease resistance NB-LRR family	PF00931;PF05659;		ath:AT4G33300;	GO:0005524; GO:0042742; GO:0043531; GO:0048046	apoplast [GO:0048046]; ADP binding [GO:0043531]; ATP binding [GO:0005524]; defense response to bacterium [GO:0042742]	defense response to bacterium [GO:0042742]	ADP binding [GO:0043531]; ATP binding [GO:0005524]	apoplast [GO:0048046]
PITA_00450	TRINITYDN30450c1g1	97.571	247	6	0	3	249	32	278	2.39e-117	424	Q9ASR1	86.813	91	12	0	278	6	31	121	1.18e-38	139	Q9ASR1	EF2_ARATH	reviewed	Elongation factor 2 (EF-2) (Protein LOW EXPRESSION OF OSMOTICALLY RESPONSIVE GENES 1)	Arabidopsis thaliana (Mouse-ear cress)	843	"TRAFAC class translation factor GTPase superfamily, Classic translation factor GTPase family"	PF00679;PF14492;PF03764;PF00009;PF03144;	PATHWAY: Protein biosynthesis; polypeptide chain elongation. {ECO:0000250|UniProtKB:P32324}.	ath:AT1G56070;	GO:0003729; GO:0003746; GO:0003924; GO:0005507; GO:0005525; GO:0005634; GO:0005730; GO:0005774; GO:0005829; GO:0005886; GO:0006414; GO:0009409; GO:0009506; GO:0009507; GO:0009631; GO:0043022; GO:1990904	chloroplast [GO:0009507]; cytosol [GO:0005829]; nucleolus [GO:0005730]; nucleus [GO:0005634]; plasma membrane [GO:0005886]; plasmodesma [GO:0009506]; ribonucleoprotein complex [GO:1990904]; vacuolar membrane [GO:0005774]; copper ion binding [GO:0005507]; GTP binding [GO:0005525]; GTPase activity [GO:0003924]; mRNA binding [GO:0003729]; ribosome binding [GO:0043022]; translation elongation factor …	cold acclimation [GO:0009631]; response to cold [GO:0009409]; translational elongation [GO:0006414]	copper ion binding [GO:0005507]; GTPase activity [GO:0003924]; GTP binding [GO:0005525]; mRNA binding [GO:0003729]; ribosome binding [GO:0043022]; translation elongation factor activity [GO:0003746]	chloroplast [GO:0009507]; cytosol [GO:0005829]; nucleolus [GO:0005730]; nucleus [GO:0005634]; plasma membrane [GO:0005886]; plasmodesma [GO:0009506]; ribonucleoprotein complex [GO:1990904]; vacuolar membrane [GO:0005774]
PITA_00452	TRINITYDN6672c0g1	77.384	902	179	23	17	901	58	951	1.2e-143	512	Q8W4G6	34.105	475	268	11	1402	2	24	461	1.41e-61	213	Q8W4G6	CRK15_ARATH	reviewed	Cysteine-rich receptor-like protein kinase 15 (Cysteine-rich RLK15) (EC 2.7.11.-)	Arabidopsis thaliana (Mouse-ear cress)	627	"Protein kinase superfamily, Ser/Thr protein kinase family, CRK subfamily"	PF07714;PF01657;		ath:AT4G23230;	GO:0004674; GO:0005524; GO:0005886; GO:0006468; GO:0016021; GO:0042742; GO:0106310; GO:0106311	integral component of membrane [GO:0016021]; plasma membrane [GO:0005886]; ATP binding [GO:0005524]; protein serine kinase activity [GO:0106310]; protein serine/threonine kinase activity [GO:0004674]; protein threonine kinase activity [GO:0106311]; defense response to bacterium [GO:0042742]; protein phosphorylation [GO:0006468]	defense response to bacterium [GO:0042742]; protein phosphorylation [GO:0006468]	ATP binding [GO:0005524]; protein serine/threonine kinase activity [GO:0004674]; protein serine kinase activity [GO:0106310]; protein threonine kinase activity [GO:0106311]	integral component of membrane [GO:0016021]; plasma membrane [GO:0005886]
PITA_00454	TRINITYDN1122c0g1	96.757	555	18	0	1	555	136	690	0	926	P31110	64.151	159	53	2	211	687	23	177	5.35e-70	214	P31110	TLP_ORYSJ	reviewed	Thaumatin-like protein	Oryza sativa subsp. japonica (Rice)	177	Thaumatin family	PF00314;		osa:4352852;	GO:0005576; GO:0006952	extracellular region [GO:0005576]; defense response [GO:0006952]	defense response [GO:0006952]		extracellular region [GO:0005576]
PITA_00455	TRINITYDN13420c0g1	96.188	1443	40	2	1	1428	1675	233	0	2346	Q9AR73	41.387	476	259	6	97	1500	3	466	4.91e-124	373	Q9AR73	HQGT_RAUSE	reviewed	Hydroquinone glucosyltransferase (EC 2.4.1.218) (Arbutin synthase)	Rauvolfia serpentina (Serpentine wood) (Ophioxylon serpentinum)	470	UDP-glycosyltransferase family	PF00201;		ag:CAC35167;	GO:0050505	hydroquinone glucosyltransferase activity [GO:0050505]		hydroquinone glucosyltransferase activity [GO:0050505]
PITA_00456	TRINITYDN28222c0g1	88.873	701	69	6	183	880	321	1015	0	854	C0LGP4	44.248	226	124	1	364	1041	22	245	4.59e-40	150	C0LGP4	Y3475_ARATH	reviewed	Probable LRR receptor-like serine/threonine-protein kinase At3g47570 (EC 2.7.11.1)	Arabidopsis thaliana (Mouse-ear cress)	1010	"Protein kinase superfamily, Ser/Thr protein kinase family"	PF00560;PF08263;PF00069;		ath:AT3G47570;	GO:0005524; GO:0005886; GO:0016021; GO:0106310; GO:0106311	integral component of membrane [GO:0016021]; plasma membrane [GO:0005886]; ATP binding [GO:0005524]; protein serine kinase activity [GO:0106310]; protein threonine kinase activity [GO:0106311]		ATP binding [GO:0005524]; protein serine kinase activity [GO:0106310]; protein threonine kinase activity [GO:0106311]	integral component of membrane [GO:0016021]; plasma membrane [GO:0005886]
PITA_00457	TRINITYDN14012c1g1	99.26	676	5	0	275	950	804	1479	0	1221	Q9C9U5	29.279	222	140	6	1351	716	194	408	1.86e-14	77	Q9C9U5	SIS8_ARATH	reviewed	Probable serine/threonine-protein kinase SIS8 (EC 2.7.11.1) (MAPKK kinase SIS8) (Protein SUGAR INSENSITIVE 8)	Arabidopsis thaliana (Mouse-ear cress)	1030	"Protein kinase superfamily, Ser/Thr protein kinase family"	PF07714;		ath:AT1G73660;	GO:0004672; GO:0004712; GO:0005524; GO:0005634; GO:0005739; GO:0009651; GO:0010182; GO:0106310; GO:0106311	mitochondrion [GO:0005739]; nucleus [GO:0005634]; ATP binding [GO:0005524]; protein kinase activity [GO:0004672]; protein serine kinase activity [GO:0106310]; protein serine/threonine/tyrosine kinase activity [GO:0004712]; protein threonine kinase activity [GO:0106311]; response to salt stress [GO:0009651]; sugar mediated signaling pathway [GO:0010182]	response to salt stress [GO:0009651]; sugar mediated signaling pathway [GO:0010182]	ATP binding [GO:0005524]; protein kinase activity [GO:0004672]; protein serine/threonine/tyrosine kinase activity [GO:0004712]; protein serine kinase activity [GO:0106310]; protein threonine kinase activity [GO:0106311]	mitochondrion [GO:0005739]; nucleus [GO:0005634]
PITA_00458	TRINITYDN1306c1g1	96.667	480	16	0	1	480	320	799	0	798	O49813	37.419	155	85	4	766	329	11	162	7.46e-24	96.3	O49813	OLEE1_BETPN	reviewed	Olee1-like protein	Betula pendula (European white birch) (Betula verrucosa)	166	Ole e I family				GO:0005615	extracellular space [GO:0005615]			extracellular space [GO:0005615]
PITA_00469	TRINITYDN6338c0g2	98.339	903	15	0	1	903	740	1642	0	1585	Q9S7R7	40.87	460	254	10	275	1633	2	450	1.34e-102	321	Q9S7R7	EAP3_ARATH	reviewed	Protein ENDOPLASMIC RETICULUM-ARRESTED PEN3 (Protein ER-ARRESTED PEN3)	Arabidopsis thaliana (Mouse-ear cress)	460		PF02214;	PATHWAY: Protein modification; protein ubiquitination.	ath:AT3G09030;	GO:0005829; GO:0006886; GO:0016567; GO:0050832; GO:0051260	cytosol [GO:0005829]; defense response to fungus [GO:0050832]; intracellular protein transport [GO:0006886]; protein homooligomerization [GO:0051260]; protein ubiquitination [GO:0016567]	defense response to fungus [GO:0050832]; intracellular protein transport [GO:0006886]; protein homooligomerization [GO:0051260]; protein ubiquitination [GO:0016567]		cytosol [GO:0005829]
PITA_00470	TRINITYDN2944c0g1	85.419	1694	239	7	34	1723	1932	243	0	1753	Q9FLB5	64.184	564	192	4	1920	244	7	565	0	746	Q9FLB5	LAC12_ARATH	reviewed	Laccase-12 (EC 1.10.3.2) (Benzenediol:oxygen oxidoreductase 12) (Diphenol oxidase 12) (Urishiol oxidase 12)	Arabidopsis thaliana (Mouse-ear cress)	565	Multicopper oxidase family	PF00394;PF07731;PF07732;		ath:AT5G05390;	GO:0005507; GO:0016491; GO:0046274; GO:0048046; GO:0052716	apoplast [GO:0048046]; copper ion binding [GO:0005507]; hydroquinone:oxygen oxidoreductase activity [GO:0052716]; oxidoreductase activity [GO:0016491]; lignin catabolic process [GO:0046274]	lignin catabolic process [GO:0046274]	copper ion binding [GO:0005507]; hydroquinone:oxygen oxidoreductase activity [GO:0052716]; oxidoreductase activity [GO:0016491]	apoplast [GO:0048046]
PITA_00473	TRINITYDN315c0g1	97.17	1272	36	0	145	1416	448	1719	0	2150	Q9LEJ0	88.036	443	52	1	388	1716	4	445	0	813	Q9LEJ0	ENO1_HEVBR	reviewed	Enolase 1 (EC 4.2.1.11) (2-phospho-D-glycerate hydro-lyase 1) (2-phosphoglycerate dehydratase 1) (allergen Hev b 9)	Hevea brasiliensis (Para rubber tree) (Siphonia brasiliensis)	445	Enolase family	PF00113;PF03952;	PATHWAY: Carbohydrate degradation; glycolysis; pyruvate from D-glyceraldehyde 3-phosphate: step 4/5.		GO:0000015; GO:0000287; GO:0004634; GO:0006096	phosphopyruvate hydratase complex [GO:0000015]; magnesium ion binding [GO:0000287]; phosphopyruvate hydratase activity [GO:0004634]; glycolytic process [GO:0006096]	glycolytic process [GO:0006096]	magnesium ion binding [GO:0000287]; phosphopyruvate hydratase activity [GO:0004634]	phosphopyruvate hydratase complex [GO:0000015]
PITA_00474	TRINITYDN4351c0g1	97.578	578	14	0	300	877	2007	1430	0	990	Q0WVX5	45.817	502	248	7	771	2255	542	1026	1.36e-143	453	Q0WVX5	SSY4_ARATH	reviewed	"Probable starch synthase 4, chloroplastic/amyloplastic (AtSS4) (EC 2.4.1.21) (Soluble starch synthase IV) (SSIV)"	Arabidopsis thaliana (Mouse-ear cress)	1040	"Glycosyltransferase 1 family, Bacterial/plant glycogen synthase subfamily"	PF08323;	PATHWAY: Glycan biosynthesis; starch biosynthesis. {ECO:0000305}.	ath:AT4G18240;	GO:0004373; GO:0005982; GO:0009011; GO:0009501; GO:0009507; GO:0019252; GO:0033201	"amyloplast [GO:0009501]; chloroplast [GO:0009507]; alpha-1,4-glucan synthase activity [GO:0033201]; glycogen (starch) synthase activity [GO:0004373]; starch synthase activity [GO:0009011]; starch biosynthetic process [GO:0019252]; starch metabolic process [GO:0005982]"	starch biosynthetic process [GO:0019252]; starch metabolic process [GO:0005982]	"alpha-1,4-glucan synthase activity [GO:0033201]; glycogen (starch) synthase activity [GO:0004373]; starch synthase activity [GO:0009011]"	amyloplast [GO:0009501]; chloroplast [GO:0009507]
PITA_00475	TRINITYDN31345c0g1	95.29	637	30	0	31	667	637	1	0	1011	A0A1P8AWH8	39.091	220	101	4	98	733	57	251	1.37e-40	148	A0A1P8AWH8	XYN1_ARATH	reviewed	"Endo-1,4-beta-xylanase 1 (AtXyn1) (Xylan endohydrolase 1) (Xylanase 1) (EC 3.2.1.8)"	Arabidopsis thaliana (Mouse-ear cress)	945	Glycosyl hydrolase 10 (cellulase F) family	PF02018;PF00331;	"PATHWAY: Glycan degradation; xylan degradation. {ECO:0000255|PROSITE-ProRule:PRU01096, ECO:0000269|PubMed:12154138}."	ath:AT1G58370;	GO:0005576; GO:0005618; GO:0031176; GO:0045493	"cell wall [GO:0005618]; extracellular region [GO:0005576]; endo-1,4-beta-xylanase activity [GO:0031176]; xylan catabolic process [GO:0045493]"	xylan catabolic process [GO:0045493]	"endo-1,4-beta-xylanase activity [GO:0031176]"	cell wall [GO:0005618]; extracellular region [GO:0005576]
PITA_00479	TRINITYDN2847c0g1	88.015	1068	114	9	239	1305	1	1055	0	1251	Q9FXD8	84.906	106	16	0	320	3	192	297	2.94e-62	194	Q9FXD8	PLY5_ARATH	reviewed	Probable pectate lyase 5 (EC 4.2.2.2)	Arabidopsis thaliana (Mouse-ear cress)	408	Polysaccharide lyase 1 family	PF00544;	PATHWAY: Glycan metabolism; pectin degradation; 2-dehydro-3-deoxy-D-gluconate from pectin: step 2/5.	ath:AT1G67750;	GO:0005739; GO:0030570; GO:0045490; GO:0046872	mitochondrion [GO:0005739]; metal ion binding [GO:0046872]; pectate lyase activity [GO:0030570]; pectin catabolic process [GO:0045490]	pectin catabolic process [GO:0045490]	metal ion binding [GO:0046872]; pectate lyase activity [GO:0030570]	mitochondrion [GO:0005739]
PITA_00482	TRINITYDN18417c0g1	98.225	2310	41	0	1	2310	234	2543	0	4039	Q94A08	53.741	588	241	6	1937	243	192	771	0	629	Q94A08	RFS2_ARATH	reviewed	Probable galactinol--sucrose galactosyltransferase 2 (EC 2.4.1.82) (Protein SEED IMBIBITION 2) (Raffinose synthase 2)	Arabidopsis thaliana (Mouse-ear cress)	773	Glycosyl hydrolases 36 family	PF05691;		ath:AT3G57520;	GO:0006979; GO:0009506; GO:0016757; GO:0034484; GO:0052692; GO:0080167	"plasmodesma [GO:0009506]; raffinose alpha-galactosidase activity [GO:0052692]; transferase activity, transferring glycosyl groups [GO:0016757]; raffinose catabolic process [GO:0034484]; response to karrikin [GO:0080167]; response to oxidative stress [GO:0006979]"	raffinose catabolic process [GO:0034484]; response to karrikin [GO:0080167]; response to oxidative stress [GO:0006979]	"raffinose alpha-galactosidase activity [GO:0052692]; transferase activity, transferring glycosyl groups [GO:0016757]"	plasmodesma [GO:0009506]
PITA_00491	TRINITYDN13097c1g1	98.444	450	7	0	79	528	976	527	0	793	Q9FHX2	29.259	270	161	8	653	1441	132	378	1.72e-17	85.5	Q9FHX2	MFL1_ARATH	reviewed	"Protein MITOFERRINLIKE 1, chloroplastic (AtMFL1)"	Arabidopsis thaliana (Mouse-ear cress)	412	Mitochondrial carrier (TC 2.A.29) family	PF00153;		ath:AT5G42130;	GO:0000095; GO:0005743; GO:0006826; GO:0009507; GO:0009536; GO:0009706; GO:0009941; GO:0010039; GO:0016021	chloroplast [GO:0009507]; chloroplast envelope [GO:0009941]; chloroplast inner membrane [GO:0009706]; integral component of membrane [GO:0016021]; mitochondrial inner membrane [GO:0005743]; plastid [GO:0009536]; S-adenosyl-L-methionine transmembrane transporter activity [GO:0000095]; iron ion transport [GO:0006826]; response to iron ion [GO:0010039]	iron ion transport [GO:0006826]; response to iron ion [GO:0010039]	S-adenosyl-L-methionine transmembrane transporter activity [GO:0000095]	chloroplast [GO:0009507]; chloroplast envelope [GO:0009941]; chloroplast inner membrane [GO:0009706]; integral component of membrane [GO:0016021]; mitochondrial inner membrane [GO:0005743]; plastid [GO:0009536]
PITA_00492	TRINITYDN17975c0g1	98.284	2040	32	1	1	2037	2670	631	0	3570	Q4V3D2	34.32	169	92	6	1848	1366	277	434	2.58e-16	82.4	Q4V3D2	ASP36_ARATH	reviewed	Aspartic proteinase 36 (EC 3.4.23.-)	Arabidopsis thaliana (Mouse-ear cress)	482	Peptidase A1 family	PF14541;PF14543;		ath:AT5G36260;	GO:0004190; GO:0005737; GO:0005829; GO:0005886; GO:0006508; GO:0009555; GO:0009846; GO:0009860; GO:0010183; GO:0030163; GO:0031225; GO:0090406	anchored component of membrane [GO:0031225]; cytoplasm [GO:0005737]; cytosol [GO:0005829]; plasma membrane [GO:0005886]; pollen tube [GO:0090406]; aspartic-type endopeptidase activity [GO:0004190]; pollen development [GO:0009555]; pollen germination [GO:0009846]; pollen tube growth [GO:0009860]; pollen tube guidance [GO:0010183]; protein catabolic process [GO:0030163]; proteolysis [GO:0006508]	pollen development [GO:0009555]; pollen germination [GO:0009846]; pollen tube growth [GO:0009860]; pollen tube guidance [GO:0010183]; protein catabolic process [GO:0030163]; proteolysis [GO:0006508]	aspartic-type endopeptidase activity [GO:0004190]	anchored component of membrane [GO:0031225]; cytoplasm [GO:0005737]; cytosol [GO:0005829]; plasma membrane [GO:0005886]; pollen tube [GO:0090406]
PITA_00493	TRINITYDN4621c0g1	91	1400	120	1	1846	3239	1577	178	0	1882	V9M398	34.565	460	271	13	246	1601	26	463	1.59e-55	202	V9M398	RUN1_VITRO	reviewed	Disease resistance protein RUN1 (NAD(+) hydrolase RUN1) (EC 3.2.2.6) (NADP(+) hydrolase RUN1) (EC 3.2.2.-) (Resistance to Uncinula necator protein) (MrRUN1)	Vitis rotundifolia (Muscadine grape)	1331	Disease resistance TIR-NB-LRR family	PF12799;PF13855;PF00931;PF01582;			GO:0003953; GO:0005634; GO:0005737; GO:0007165; GO:0019677; GO:0043068; GO:0043531; GO:0050135; GO:0050832; GO:0061809	"cytoplasm [GO:0005737]; nucleus [GO:0005634]; ADP binding [GO:0043531]; NAD(P)+ nucleosidase activity [GO:0050135]; NAD+ nucleosidase activity [GO:0003953]; NAD+ nucleotidase, cyclic ADP-ribose generating [GO:0061809]; defense response to fungus [GO:0050832]; NAD catabolic process [GO:0019677]; positive regulation of programmed cell death [GO:0043068]; signal transduction [GO:0007165]"	defense response to fungus [GO:0050832]; NAD catabolic process [GO:0019677]; positive regulation of programmed cell death [GO:0043068]; signal transduction [GO:0007165]	"ADP binding [GO:0043531]; NAD(P)+ nucleosidase activity [GO:0050135]; NAD+ nucleosidase activity [GO:0003953]; NAD+ nucleotidase, cyclic ADP-ribose generating [GO:0061809]"	cytoplasm [GO:0005737]; nucleus [GO:0005634]
PITA_00494	TRINITYDN4337c0g1	96.658	778	26	0	339	1116	1	778	0	1293	O80449	42.105	247	126	7	718	5	8	246	7.3e-35	131	O80449	JOX4_ARATH	reviewed	Jasmonate-induced oxygenase 4 (EC 1.14.11.-) (2-oxoglutarate-dependent dioxygenase JOX4) (Anthocyanidin synthase) (Jasmonic acid oxidase 4)	Arabidopsis thaliana (Mouse-ear cress)	353	Iron/ascorbate-dependent oxidoreductase family	PF03171;PF14226;		ath:AT2G38240;	GO:0005829; GO:0009813; GO:0046872; GO:0051213; GO:0120091; GO:2000022	cytosol [GO:0005829]; dioxygenase activity [GO:0051213]; jasmonic acid hydrolase [GO:0120091]; metal ion binding [GO:0046872]; flavonoid biosynthetic process [GO:0009813]; regulation of jasmonic acid mediated signaling pathway [GO:2000022]	flavonoid biosynthetic process [GO:0009813]; regulation of jasmonic acid mediated signaling pathway [GO:2000022]	dioxygenase activity [GO:0051213]; jasmonic acid hydrolase [GO:0120091]; metal ion binding [GO:0046872]	cytosol [GO:0005829]
PITA_00496	TRINITYDN18470c0g1	97.866	2484	50	1	1	2481	994	3477	0	4290	Q7Y211	39.677	804	464	8	3096	748	60	863	0	598	Q7Y211	PP285_ARATH	reviewed	"Pentatricopeptide repeat-containing protein At3g57430, chloroplastic (Protein ORGANELLE TRANSCRIPT PROCESSING 84)"	Arabidopsis thaliana (Mouse-ear cress)	890	"PPR family, PCMP-H subfamily"	PF14432;PF01535;PF13041;		ath:AT3G57430;	GO:0003723; GO:0003729; GO:0006397; GO:0008270; GO:0009451; GO:0009507; GO:0031425; GO:0043231	chloroplast [GO:0009507]; intracellular membrane-bounded organelle [GO:0043231]; mRNA binding [GO:0003729]; RNA binding [GO:0003723]; zinc ion binding [GO:0008270]; chloroplast RNA processing [GO:0031425]; mRNA processing [GO:0006397]; RNA modification [GO:0009451]	chloroplast RNA processing [GO:0031425]; mRNA processing [GO:0006397]; RNA modification [GO:0009451]	mRNA binding [GO:0003729]; RNA binding [GO:0003723]; zinc ion binding [GO:0008270]	chloroplast [GO:0009507]; intracellular membrane-bounded organelle [GO:0043231]
PITA_00499	TRINITYDN1270c0g3	92.821	195	12	2	741	934	1339	1146	3.54e-74	281	M4IQR7	60	550	210	3	113	1753	9	551	0	647	M4IQR7	CCL5_HUMLU	reviewed	Probable CoA ligase CCL5 (HlCCL5) (EC 6.2.1.-)	Humulus lupulus (European hop)	551	ATP-dependent AMP-binding enzyme family	PF00501;PF13193;			GO:0003987; GO:0016021	integral component of membrane [GO:0016021]; acetate-CoA ligase activity [GO:0003987]		acetate-CoA ligase activity [GO:0003987]	integral component of membrane [GO:0016021]
PITA_00501	TRINITYDN68086c1g1	96.892	1126	35	0	1	1126	1126	1	0	1886	D3U717	48.881	268	126	7	799	2	136	394	3.46e-68	223	D3U717	AROD3_PETHY	reviewed	Arogenate dehydratase 3 (PhADT3) (EC 4.2.1.91) (Prephenate dehydratase ADT3) (EC 4.2.1.51)	Petunia hybrida (Petunia)	434		PF00800;	PATHWAY: Amino-acid biosynthesis; L-phenylalanine biosynthesis; L-phenylalanine from L-arogenate: step 1/1. {ECO:0000269|PubMed:20215586}.		GO:0004664; GO:0009094; GO:0009507; GO:0009570; GO:0047769	chloroplast [GO:0009507]; chloroplast stroma [GO:0009570]; arogenate dehydratase activity [GO:0047769]; prephenate dehydratase activity [GO:0004664]; L-phenylalanine biosynthetic process [GO:0009094]	L-phenylalanine biosynthetic process [GO:0009094]	arogenate dehydratase activity [GO:0047769]; prephenate dehydratase activity [GO:0004664]	chloroplast [GO:0009507]; chloroplast stroma [GO:0009570]
PITA_00506	TRINITYDN3395c3g1	95.315	555	26	0	151	705	741	187	0	881	Q9LQ48	46.286	175	91	2	747	232	46	220	7.85e-51	166	Q9LQ48	GSTUF_ARATH	reviewed	Glutathione S-transferase U15 (AtGSTU15) (EC 2.5.1.18) (GST class-tau member 15)	Arabidopsis thaliana (Mouse-ear cress)	233	"GST superfamily, Tau family"	PF00043;PF02798;		ath:AT1G59670;	GO:0004364; GO:0005737; GO:0005829; GO:0006749; GO:0009407	cytoplasm [GO:0005737]; cytosol [GO:0005829]; glutathione transferase activity [GO:0004364]; glutathione metabolic process [GO:0006749]; toxin catabolic process [GO:0009407]	glutathione metabolic process [GO:0006749]; toxin catabolic process [GO:0009407]	glutathione transferase activity [GO:0004364]	cytoplasm [GO:0005737]; cytosol [GO:0005829]
PITA_00507	TRINITYDN13646c0g1	98.887	719	8	0	3	721	222	940	0	1284	Q1PER6	76.033	242	58	0	945	220	6	247	5.17e-137	389	Q1PER6	APX2_ARATH	reviewed	"L-ascorbate peroxidase 2, cytosolic (EC 1.11.1.11) (L-ascorbate peroxidase 1b) (APX1b) (AtAPx02)"	Arabidopsis thaliana (Mouse-ear cress)	251	"Peroxidase family, Ascorbate peroxidase subfamily"	PF00141;		ath:AT3G09640;	GO:0000302; GO:0004601; GO:0005829; GO:0006979; GO:0009507; GO:0016688; GO:0020037; GO:0034599; GO:0042744; GO:0046872	chloroplast [GO:0009507]; cytosol [GO:0005829]; heme binding [GO:0020037]; L-ascorbate peroxidase activity [GO:0016688]; metal ion binding [GO:0046872]; peroxidase activity [GO:0004601]; cellular response to oxidative stress [GO:0034599]; hydrogen peroxide catabolic process [GO:0042744]; response to oxidative stress [GO:0006979]; response to reactive oxygen species [GO:0000302]	cellular response to oxidative stress [GO:0034599]; hydrogen peroxide catabolic process [GO:0042744]; response to oxidative stress [GO:0006979]; response to reactive oxygen species [GO:0000302]	heme binding [GO:0020037]; L-ascorbate peroxidase activity [GO:0016688]; metal ion binding [GO:0046872]; peroxidase activity [GO:0004601]	chloroplast [GO:0009507]; cytosol [GO:0005829]
PITA_00510	TRINITYDN4199c0g1	95.556	180	8	0	1	180	729	908	8.34e-77	289	Q9FIK2	39.259	135	77	4	1079	687	42	175	9.4e-23	100	Q9FIK2	PP1R8_ARATH	reviewed	Protein phosphatase 1 regulatory inhibitor subunit PPP1R8 homolog	Arabidopsis thaliana (Mouse-ear cress)	369		PF00498;		ath:AT5G47790;	GO:0003729; GO:0004864	mRNA binding [GO:0003729]; protein phosphatase inhibitor activity [GO:0004864]		mRNA binding [GO:0003729]; protein phosphatase inhibitor activity [GO:0004864]
PITA_00511	TRINITYDN3184c0g1	97.819	321	7	0	481	801	6569	6249	2.2e-156	555	F4IG73	58.202	2670	988	30	96	7901	392	3001	0	2588	F4IG73	BCHC2_ARATH	reviewed	BEACH domain-containing protein C2 (BEACH-domain homolog C2)	Arabidopsis thaliana (Mouse-ear cress)	3001		PF02138;PF15787;PF14844;PF00400;		ath:AT2G45540;
PITA_00514	TRINITYDN12072c0g1	98.46	844	11	2	181	1023	842	1684	0	1485	P0CH30	36.863	255	140	5	1909	1202	23	275	1.25e-47	173	P0CH30	RING1_GOSHI	reviewed	E3 ubiquitin-protein ligase RING1 (EC 2.3.2.27) (RING finger protein 1) (RING-type E3 ubiquitin transferase RING1)	Gossypium hirsutum (Upland cotton) (Gossypium mexicanum)	338		PF13639;PF14369;	PATHWAY: Protein modification; protein ubiquitination.		GO:0004842; GO:0005737; GO:0016567; GO:0046872; GO:0061630; GO:0090378	cytoplasm [GO:0005737]; metal ion binding [GO:0046872]; ubiquitin protein ligase activity [GO:0061630]; ubiquitin-protein transferase activity [GO:0004842]; protein ubiquitination [GO:0016567]; seed trichome elongation [GO:0090378]	protein ubiquitination [GO:0016567]; seed trichome elongation [GO:0090378]	metal ion binding [GO:0046872]; ubiquitin protein ligase activity [GO:0061630]; ubiquitin-protein transferase activity [GO:0004842]	cytoplasm [GO:0005737]
PITA_00515	TRINITYDN126311c0g1	95.111	225	11	0	296	520	1	225	1.55e-96	355	O48538	72	75	21	0	227	3	605	679	3.99e-36	127	O48538	RBOHF_ARATH	reviewed	Respiratory burst oxidase homolog protein F (EC 1.11.1.-) (EC 1.6.3.-) (Cytochrome b245 beta chain homolog RbohAp108) (NADPH oxidase RBOHF) (AtRBOHF)	Arabidopsis thaliana (Mouse-ear cress)	944	RBOH (TC 5.B.1.3) family	PF08022;PF01794;PF08030;PF08414;		ath:AT1G64060;	GO:0002679; GO:0004601; GO:0005509; GO:0005886; GO:0007231; GO:0009723; GO:0009738; GO:0009873; GO:0010119; GO:0016021; GO:0016174; GO:0033500; GO:0043069; GO:0050665; GO:0052542	integral component of membrane [GO:0016021]; plasma membrane [GO:0005886]; calcium ion binding [GO:0005509]; NAD(P)H oxidase H2O2-forming activity [GO:0016174]; peroxidase activity [GO:0004601]; abscisic acid-activated signaling pathway [GO:0009738]; carbohydrate homeostasis [GO:0033500]; defense response by callose deposition [GO:0052542]; ethylene-activated signaling pathway [GO:0009873]; hydro…	abscisic acid-activated signaling pathway [GO:0009738]; carbohydrate homeostasis [GO:0033500]; defense response by callose deposition [GO:0052542]; ethylene-activated signaling pathway [GO:0009873]; hydrogen peroxide biosynthetic process [GO:0050665]; negative regulation of programmed cell death [GO:0043069]; osmosensory signaling pathway [GO:0007231]; regulation of stomatal movement [GO:0010119]…	calcium ion binding [GO:0005509]; NAD(P)H oxidase H2O2-forming activity [GO:0016174]; peroxidase activity [GO:0004601]	integral component of membrane [GO:0016021]; plasma membrane [GO:0005886]
PITA_00516	TRINITYDN16683c0g1	98.031	2997	59	0	1	2997	3292	296	0	5208	C0LGQ5	48.367	949	446	8	476	3280	47	965	0	761	C0LGQ5	GSO1_ARATH	reviewed	LRR receptor-like serine/threonine-protein kinase GSO1 (EC 2.7.11.1) (Protein GASSHO 1) (Protein SCHENGEN 3)	Arabidopsis thaliana (Mouse-ear cress)	1249	"Protein kinase superfamily, Ser/Thr protein kinase family"	PF00560;PF13855;PF08263;PF00069;		ath:AT4G20140;	GO:0005524; GO:0005886; GO:0006833; GO:0009611; GO:0016021; GO:0030104; GO:0035987; GO:0042659; GO:0045184; GO:0048226; GO:0051302; GO:0055075; GO:0071555; GO:0090708; GO:0106310; GO:0106311; GO:1903224; GO:2000067; GO:2000280	Casparian strip [GO:0048226]; integral component of membrane [GO:0016021]; plasma membrane [GO:0005886]; ATP binding [GO:0005524]; protein serine kinase activity [GO:0106310]; protein threonine kinase activity [GO:0106311]; cell wall organization [GO:0071555]; endodermal cell differentiation [GO:0035987]; establishment of protein localization [GO:0045184]; potassium ion homeostasis [GO:0055075]; …	cell wall organization [GO:0071555]; endodermal cell differentiation [GO:0035987]; establishment of protein localization [GO:0045184]; potassium ion homeostasis [GO:0055075]; regulation of cell division [GO:0051302]; regulation of cell fate specification [GO:0042659]; regulation of endodermal cell differentiation [GO:1903224]; regulation of root development [GO:2000280]; regulation of root morpho…	ATP binding [GO:0005524]; protein serine kinase activity [GO:0106310]; protein threonine kinase activity [GO:0106311]	Casparian strip [GO:0048226]; integral component of membrane [GO:0016021]; plasma membrane [GO:0005886]
PITA_00517	TRINITYDN17356c0g1	97.167	812	17	2	653	1461	1130	1938	0	1367	Q8GUK7	54.667	75	27	1	1554	1351	36	110	1.44e-23	100	Q8GUK7	RMA3_ARATH	reviewed	E3 ubiquitin-protein ligase RMA3 (EC 2.3.2.27) (Protein RING membrane-anchor 3) (RING-type E3 ubiquitin transferase RMA3)	Arabidopsis thaliana (Mouse-ear cress)	243		PF00097;	PATHWAY: Protein modification; protein ubiquitination.	ath:AT4G27470;	GO:0004842; GO:0005783; GO:0005789; GO:0006511; GO:0016021; GO:0044390; GO:0046872; GO:0061630; GO:0071456; GO:0071712	endoplasmic reticulum [GO:0005783]; endoplasmic reticulum membrane [GO:0005789]; integral component of membrane [GO:0016021]; metal ion binding [GO:0046872]; ubiquitin protein ligase activity [GO:0061630]; ubiquitin-like protein conjugating enzyme binding [GO:0044390]; ubiquitin-protein transferase activity [GO:0004842]; cellular response to hypoxia [GO:0071456]; ER-associated misfolded protein c…	cellular response to hypoxia [GO:0071456]; ER-associated misfolded protein catabolic process [GO:0071712]; ubiquitin-dependent protein catabolic process [GO:0006511]	metal ion binding [GO:0046872]; ubiquitin-like protein conjugating enzyme binding [GO:0044390]; ubiquitin protein ligase activity [GO:0061630]; ubiquitin-protein transferase activity [GO:0004842]	endoplasmic reticulum [GO:0005783]; endoplasmic reticulum membrane [GO:0005789]; integral component of membrane [GO:0016021]
PITA_00520	TRINITYDN74359c0g2	87.128	1779	210	15	146	1910	2039	266	0	1999	Q84TI7	36.26	524	259	12	415	1986	41	489	6.27e-86	280	Q84TI7	HKT1_ARATH	reviewed	Sodium transporter HKT1 (AtHKT1)	Arabidopsis thaliana (Mouse-ear cress)	506	"TrkH potassium transport family, HKT (TC 2.A.38.3) subfamily"	PF02386;		ath:AT4G10310;	GO:0005886; GO:0006813; GO:0006814; GO:0006970; GO:0008324; GO:0009651; GO:0015079; GO:0015081; GO:0016021	integral component of membrane [GO:0016021]; plasma membrane [GO:0005886]; cation transmembrane transporter activity [GO:0008324]; potassium ion transmembrane transporter activity [GO:0015079]; sodium ion transmembrane transporter activity [GO:0015081]; potassium ion transport [GO:0006813]; response to osmotic stress [GO:0006970]; response to salt stress [GO:0009651]; sodium ion transport [GO:000…	potassium ion transport [GO:0006813]; response to osmotic stress [GO:0006970]; response to salt stress [GO:0009651]; sodium ion transport [GO:0006814]	cation transmembrane transporter activity [GO:0008324]; potassium ion transmembrane transporter activity [GO:0015079]; sodium ion transmembrane transporter activity [GO:0015081]	integral component of membrane [GO:0016021]; plasma membrane [GO:0005886]
PITA_00521	TRINITYDN9601c0g1	82.016	506	82	6	17	521	426	923	2.72e-116	422	Q9LEY1	60.446	359	136	4	2469	1411	36	394	1.14e-147	447	Q9LEY1	SCP35_ARATH	reviewed	Serine carboxypeptidase-like 35 (EC 3.4.16.-)	Arabidopsis thaliana (Mouse-ear cress)	480	Peptidase S10 family	PF00450;		ath:AT5G08260;	GO:0004185; GO:0005576; GO:0005773	extracellular region [GO:0005576]; vacuole [GO:0005773]; serine-type carboxypeptidase activity [GO:0004185]		serine-type carboxypeptidase activity [GO:0004185]	extracellular region [GO:0005576]; vacuole [GO:0005773]
PITA_00522	TRINITYDN101449c0g1	92.541	362	26	1	1500	1860	799	438	4.9e-145	518	Q9FJV5	98.214	56	1	0	168	1	100	155	1.99e-29	117	Q9FJV5	KAN4_ARATH	reviewed	Probable transcription factor KAN4 (Protein ABERRANT TESTA SHAPE) (Protein KANADI 4)	Arabidopsis thaliana (Mouse-ear cress)	276		PF00249;		ath:AT5G42630;	GO:0000976; GO:0003700; GO:0005618; GO:0005634; GO:0006355; GO:0030154; GO:0048481; GO:0080060	"cell wall [GO:0005618]; nucleus [GO:0005634]; DNA-binding transcription factor activity [GO:0003700]; transcription regulatory region sequence-specific DNA binding [GO:0000976]; cell differentiation [GO:0030154]; integument development [GO:0080060]; plant ovule development [GO:0048481]; regulation of transcription, DNA-templated [GO:0006355]"	"cell differentiation [GO:0030154]; integument development [GO:0080060]; plant ovule development [GO:0048481]; regulation of transcription, DNA-templated [GO:0006355]"	DNA-binding transcription factor activity [GO:0003700]; transcription regulatory region sequence-specific DNA binding [GO:0000976]	cell wall [GO:0005618]; nucleus [GO:0005634]
PITA_00523	TRINITYDN33174c0g1	98.849	695	8	0	65	759	2067	1373	0	1240	Q8W468	67.79	534	160	2	2074	473	46	567	0	763	Q8W468	ARI8_ARATH	reviewed	Probable E3 ubiquitin-protein ligase ARI8 (EC 2.3.2.31) (ARIADNE-like protein ARI8) (Protein ariadne homolog 8) (RING-type E3 ubiquitin transferase ARI8)	Arabidopsis thaliana (Mouse-ear cress)	567	"RBR family, Ariadne subfamily"	PF01485;	PATHWAY: Protein modification; protein ubiquitination.	ath:AT1G65430;	GO:0000151; GO:0000209; GO:0004842; GO:0005737; GO:0006511; GO:0031624; GO:0032436; GO:0046872; GO:0061630	cytoplasm [GO:0005737]; ubiquitin ligase complex [GO:0000151]; metal ion binding [GO:0046872]; ubiquitin conjugating enzyme binding [GO:0031624]; ubiquitin protein ligase activity [GO:0061630]; ubiquitin-protein transferase activity [GO:0004842]; positive regulation of proteasomal ubiquitin-dependent protein catabolic process [GO:0032436]; protein polyubiquitination [GO:0000209]; ubiquitin-depend…	positive regulation of proteasomal ubiquitin-dependent protein catabolic process [GO:0032436]; protein polyubiquitination [GO:0000209]; ubiquitin-dependent protein catabolic process [GO:0006511]	metal ion binding [GO:0046872]; ubiquitin conjugating enzyme binding [GO:0031624]; ubiquitin protein ligase activity [GO:0061630]; ubiquitin-protein transferase activity [GO:0004842]	cytoplasm [GO:0005737]; ubiquitin ligase complex [GO:0000151]
PITA_00524	TRINITYDN11472c0g1	99.588	486	2	0	7	492	969	1454	0	887	A4PBL4	72.527	637	159	4	2114	222	240	866	0	959	A4PBL4	RAD54_ORYSJ	reviewed	DNA repair and recombination protein RAD54 (OsRad54) (EC 3.6.4.-)	Oryza sativa subsp. japonica (Rice)	980	SNF2/RAD54 helicase family	PF00271;PF00176;		osa:4330819;	GO:0003677; GO:0004386; GO:0005524; GO:0005634; GO:0007131; GO:0015616; GO:0045003; GO:0051301; GO:0070615	nucleus [GO:0005634]; ATP binding [GO:0005524]; DNA binding [GO:0003677]; DNA translocase activity [GO:0015616]; helicase activity [GO:0004386]; nucleosome-dependent ATPase activity [GO:0070615]; cell division [GO:0051301]; double-strand break repair via synthesis-dependent strand annealing [GO:0045003]; reciprocal meiotic recombination [GO:0007131]	cell division [GO:0051301]; double-strand break repair via synthesis-dependent strand annealing [GO:0045003]; reciprocal meiotic recombination [GO:0007131]	ATP binding [GO:0005524]; DNA binding [GO:0003677]; DNA translocase activity [GO:0015616]; helicase activity [GO:0004386]; nucleosome-dependent ATPase activity [GO:0070615]	nucleus [GO:0005634]
PITA_00525	TRINITYDN1048c0g1	92.857	1372	74	18	1161	2523	3	1359	0	1969	Q67ZB3	32.447	188	114	4	602	48	269	446	2.55e-21	91.3	Q67ZB3	FRL3_ARATH	reviewed	FRIGIDA-like protein 3	Arabidopsis thaliana (Mouse-ear cress)	558	Frigida family	PF07899;		ath:AT5G48385;	GO:0009536; GO:0009908; GO:0030154	plastid [GO:0009536]; cell differentiation [GO:0030154]; flower development [GO:0009908]	cell differentiation [GO:0030154]; flower development [GO:0009908]		plastid [GO:0009536]
PITA_00526	TRINITYDN9755c0g1	93.939	462	22	4	1	462	663	208	0	693	Q9SGZ8	56.944	72	30	1	388	600	78	149	2.05e-17	78.6	Q9SGZ8	FLZ6_ARATH	reviewed	FCS-Like Zinc finger 6	Arabidopsis thaliana (Mouse-ear cress)	162	FLZ family	PF04570;		ath:AT1G78020;	GO:0005634; GO:0005737; GO:0005783; GO:0005829; GO:0019900; GO:0042594; GO:0046872; GO:0090351	cytoplasm [GO:0005737]; cytosol [GO:0005829]; endoplasmic reticulum [GO:0005783]; nucleus [GO:0005634]; kinase binding [GO:0019900]; metal ion binding [GO:0046872]; response to starvation [GO:0042594]; seedling development [GO:0090351]	response to starvation [GO:0042594]; seedling development [GO:0090351]	kinase binding [GO:0019900]; metal ion binding [GO:0046872]	cytoplasm [GO:0005737]; cytosol [GO:0005829]; endoplasmic reticulum [GO:0005783]; nucleus [GO:0005634]
PITA_00530	TRINITYDN13575c0g1	98.471	1308	20	0	1	1308	1602	295	0	2305	Q8RXE8	64.675	385	123	4	445	1584	55	431	9.61e-154	450	Q8RXE8	BASS3_ARATH	reviewed	"Probable sodium/metabolite cotransporter BASS3, chloroplastic (Bile acid transporter 3) (Bile acid-sodium symporter family protein 3)"	Arabidopsis thaliana (Mouse-ear cress)	431	Bile acid:sodium symporter (BASS) (TC 2.A.28) family	PF01758;		ath:AT3G25410;	GO:0009941; GO:0016021	chloroplast envelope [GO:0009941]; integral component of membrane [GO:0016021]			chloroplast envelope [GO:0009941]; integral component of membrane [GO:0016021]
PITA_00533	TRINITYDN571c0g2	91.496	1023	84	1	97	1119	1020	1	0	1404	Q50EK3	55.147	136	56	4	444	836	172	307	2.62e-41	149	Q50EK3	C04C1_PINTA	reviewed	Cytochrome P450 704C1 (EC 1.14.-.-) (Cytochrome P450 CYPD)	Pinus taeda (Loblolly pine)	518	Cytochrome P450 family	PF00067;			GO:0004497; GO:0005506; GO:0016021; GO:0016705; GO:0020037	"integral component of membrane [GO:0016021]; heme binding [GO:0020037]; iron ion binding [GO:0005506]; monooxygenase activity [GO:0004497]; oxidoreductase activity, acting on paired donors, with incorporation or reduction of molecular oxygen [GO:0016705]"		"heme binding [GO:0020037]; iron ion binding [GO:0005506]; monooxygenase activity [GO:0004497]; oxidoreductase activity, acting on paired donors, with incorporation or reduction of molecular oxygen [GO:0016705]"	integral component of membrane [GO:0016021]
PITA_00534	TRINITYDN11761c0g1	95.176	1306	42	9	400	1684	1	1306	0	2043	C0LGI2	42.92	452	221	10	1305	1	372	803	1.76e-101	323	C0LGI2	Y1677_ARATH	reviewed	Probable LRR receptor-like serine/threonine-protein kinase At1g67720 (EC 2.7.11.1)	Arabidopsis thaliana (Mouse-ear cress)	929	"Protein kinase superfamily, Ser/Thr protein kinase family"	PF13855;PF12819;PF07714;		ath:AT1G67720;	GO:0005524; GO:0016021; GO:0106310; GO:0106311	integral component of membrane [GO:0016021]; ATP binding [GO:0005524]; protein serine kinase activity [GO:0106310]; protein threonine kinase activity [GO:0106311]		ATP binding [GO:0005524]; protein serine kinase activity [GO:0106310]; protein threonine kinase activity [GO:0106311]	integral component of membrane [GO:0016021]
PITA_00535	TRINITYDN16825c2g1	98.806	754	9	0	297	1050	754	1	0	1343	Q9SY02	51.004	249	122	0	1	747	433	681	2.42e-90	283	Q9SY02	PP301_ARATH	reviewed	Pentatricopeptide repeat-containing protein At4g02750	Arabidopsis thaliana (Mouse-ear cress)	781	"PPR family, PCMP-H subfamily"	PF14432;PF01535;PF12854;PF13041;		ath:AT4G02750;	GO:0003723; GO:0008270; GO:0009451; GO:0010214; GO:0043231; GO:0140547	intracellular membrane-bounded organelle [GO:0043231]; RNA binding [GO:0003723]; zinc ion binding [GO:0008270]; acquisition of seed longevity [GO:0140547]; RNA modification [GO:0009451]; seed coat development [GO:0010214]	acquisition of seed longevity [GO:0140547]; RNA modification [GO:0009451]; seed coat development [GO:0010214]	RNA binding [GO:0003723]; zinc ion binding [GO:0008270]	intracellular membrane-bounded organelle [GO:0043231]
PITA_00541	TRINITYDN253c0g2	89.531	1003	101	3	5	1005	1066	66	0	1267	Q9FYE1	52	75	34	1	3	227	252	324	2.21e-20	82.4	Q9FYE1	MCA9_ARATH	reviewed	Metacaspase-9 (AtMC9) (EC 3.4.22.-) [Cleaved into: Metacaspase-9 subunit p20; Metacaspase-9 subunit p10 (Metacaspase 2f) (AtMCP2f)]	Arabidopsis thaliana (Mouse-ear cress)	325	Peptidase C14B family			ath:AT5G04200;	GO:0008234; GO:0048046	apoplast [GO:0048046]; cysteine-type peptidase activity [GO:0008234]		cysteine-type peptidase activity [GO:0008234]	apoplast [GO:0048046]
PITA_00542	TRINITYDN4988c0g1	97.554	327	8	0	61	387	4750	5076	1.59e-158	560	F4JYC8	36.304	606	349	12	3751	1973	731	1312	2.42e-97	350	F4JYC8	PTM_ARATH	reviewed	DDT domain-containing protein PTM (DDT domain-containing protein 1) (Membrane-bound transcription factor PTM) (PHD type transcription factor with transmembrane domains)	Arabidopsis thaliana (Mouse-ear cress)	1706		PF02791;PF00628;PF15612;		ath:AT5G35210;	GO:0005634; GO:0009707; GO:0009941; GO:0010019; GO:0016021; GO:0035064; GO:0045893; GO:0046872	"chloroplast envelope [GO:0009941]; chloroplast outer membrane [GO:0009707]; integral component of membrane [GO:0016021]; nucleus [GO:0005634]; metal ion binding [GO:0046872]; methylated histone binding [GO:0035064]; chloroplast-nucleus signaling pathway [GO:0010019]; positive regulation of transcription, DNA-templated [GO:0045893]"	"chloroplast-nucleus signaling pathway [GO:0010019]; positive regulation of transcription, DNA-templated [GO:0045893]"	metal ion binding [GO:0046872]; methylated histone binding [GO:0035064]	chloroplast envelope [GO:0009941]; chloroplast outer membrane [GO:0009707]; integral component of membrane [GO:0016021]; nucleus [GO:0005634]
PITA_00543	TRINITYDN164c1g1	85.088	1643	194	20	1643	3282	1765	171	0	1629	V9M398	25.874	429	250	14	705	1874	135	534	1.77e-16	84	V9M398	RUN1_VITRO	reviewed	Disease resistance protein RUN1 (NAD(+) hydrolase RUN1) (EC 3.2.2.6) (NADP(+) hydrolase RUN1) (EC 3.2.2.-) (Resistance to Uncinula necator protein) (MrRUN1)	Vitis rotundifolia (Muscadine grape)	1331	Disease resistance TIR-NB-LRR family	PF12799;PF13855;PF00931;PF01582;			GO:0003953; GO:0005634; GO:0005737; GO:0007165; GO:0019677; GO:0043068; GO:0043531; GO:0050135; GO:0050832; GO:0061809	"cytoplasm [GO:0005737]; nucleus [GO:0005634]; ADP binding [GO:0043531]; NAD(P)+ nucleosidase activity [GO:0050135]; NAD+ nucleosidase activity [GO:0003953]; NAD+ nucleotidase, cyclic ADP-ribose generating [GO:0061809]; defense response to fungus [GO:0050832]; NAD catabolic process [GO:0019677]; positive regulation of programmed cell death [GO:0043068]; signal transduction [GO:0007165]"	defense response to fungus [GO:0050832]; NAD catabolic process [GO:0019677]; positive regulation of programmed cell death [GO:0043068]; signal transduction [GO:0007165]	"ADP binding [GO:0043531]; NAD(P)+ nucleosidase activity [GO:0050135]; NAD+ nucleosidase activity [GO:0003953]; NAD+ nucleotidase, cyclic ADP-ribose generating [GO:0061809]"	cytoplasm [GO:0005737]; nucleus [GO:0005634]
PITA_00546	TRINITYDN35990c0g1	98.024	1063	15	4	58	1119	876	1933	0	1842	Q9FG23	53.546	564	235	4	2111	423	6	543	0	548	Q9FG23	CK5P3_ARATH	reviewed	CDK5RAP3-like protein	Arabidopsis thaliana (Mouse-ear cress)	549	CDK5RAP3 family	PF05600;		ath:AT5G06830;	GO:0000079; GO:0007346	regulation of cyclin-dependent protein serine/threonine kinase activity [GO:0000079]; regulation of mitotic cell cycle [GO:0007346]	regulation of cyclin-dependent protein serine/threonine kinase activity [GO:0000079]; regulation of mitotic cell cycle [GO:0007346]
PITA_00547	TRINITYDN11189c0g1	94.576	295	16	0	212	506	1385	1091	3.25e-127	457	Q0JAA0	61.695	295	103	2	1446	562	36	320	1.95e-124	367	Q0JAA0	P2C44_ORYSJ	reviewed	Probable protein phosphatase 2C 44 (OsPP2C44) (EC 3.1.3.16)	Oryza sativa subsp. japonica (Rice)	321	PP2C family	PF00481;		osa:4336940;	GO:0004722; GO:0006470; GO:0046872; GO:0106306; GO:0106307	metal ion binding [GO:0046872]; protein serine phosphatase activity [GO:0106306]; protein serine/threonine phosphatase activity [GO:0004722]; protein threonine phosphatase activity [GO:0106307]; protein dephosphorylation [GO:0006470]	protein dephosphorylation [GO:0006470]	metal ion binding [GO:0046872]; protein serine/threonine phosphatase activity [GO:0004722]; protein serine phosphatase activity [GO:0106306]; protein threonine phosphatase activity [GO:0106307]
PITA_00548	TRINITYDN15741c0g1	98.017	353	7	0	77	429	454	806	1.34e-174	614	Q9CA51	68.254	63	20	0	630	818	37	99	4.55e-24	95.9	Q9CA51	MIF1_ARATH	reviewed	Mini zinc finger protein 1 (AtMIF1)	Arabidopsis thaliana (Mouse-ear cress)	102		PF04770;		ath:AT1G74660;	GO:0000976; GO:0003677; GO:0003700; GO:0005634; GO:0005737; GO:0006355; GO:0007275; GO:0009640; GO:0009733; GO:0009735; GO:0009737; GO:0009739; GO:0009741; GO:0042803; GO:0043392; GO:0045892; GO:0046872; GO:0048509	"cytoplasm [GO:0005737]; nucleus [GO:0005634]; DNA binding [GO:0003677]; DNA-binding transcription factor activity [GO:0003700]; metal ion binding [GO:0046872]; protein homodimerization activity [GO:0042803]; transcription regulatory region sequence-specific DNA binding [GO:0000976]; multicellular organism development [GO:0007275]; negative regulation of DNA binding [GO:0043392]; negative regulat…	"multicellular organism development [GO:0007275]; negative regulation of DNA binding [GO:0043392]; negative regulation of transcription, DNA-templated [GO:0045892]; photomorphogenesis [GO:0009640]; regulation of meristem development [GO:0048509]; regulation of transcription, DNA-templated [GO:0006355]; response to abscisic acid [GO:0009737]; response to auxin [GO:0009733]; response to brassinoste…	DNA binding [GO:0003677]; DNA-binding transcription factor activity [GO:0003700]; metal ion binding [GO:0046872]; protein homodimerization activity [GO:0042803]; transcription regulatory region sequence-specific DNA binding [GO:0000976]	cytoplasm [GO:0005737]; nucleus [GO:0005634]
PITA_00551	TRINITYDN1801c3g1	94.238	538	27	3	269	804	536	1	0	819	Q9M2Z1	75.796	157	38	0	6	476	726	882	1.53e-80	256	Q9M2Z1	BAME2_ARATH	reviewed	Leucine-rich repeat receptor-like serine/threonine-protein kinase BAM2 (EC 2.7.11.1) (Protein BARELY ANY MERISTEM 2)	Arabidopsis thaliana (Mouse-ear cress)	1002	"Protein kinase superfamily, Ser/Thr protein kinase family"	PF00560;PF12799;PF08263;PF07714;		ath:AT3G49670;	GO:0005524; GO:0005886; GO:0009755; GO:0009934; GO:0010075; GO:0016021; GO:0030154; GO:0033612; GO:0048229; GO:0048437; GO:0106310; GO:0106311	integral component of membrane [GO:0016021]; plasma membrane [GO:0005886]; ATP binding [GO:0005524]; protein serine kinase activity [GO:0106310]; protein threonine kinase activity [GO:0106311]; receptor serine/threonine kinase binding [GO:0033612]; cell differentiation [GO:0030154]; floral organ development [GO:0048437]; gametophyte development [GO:0048229]; hormone-mediated signaling pathway [GO…	cell differentiation [GO:0030154]; floral organ development [GO:0048437]; gametophyte development [GO:0048229]; hormone-mediated signaling pathway [GO:0009755]; regulation of meristem growth [GO:0010075]; regulation of meristem structural organization [GO:0009934]	ATP binding [GO:0005524]; protein serine kinase activity [GO:0106310]; protein threonine kinase activity [GO:0106311]; receptor serine/threonine kinase binding [GO:0033612]	integral component of membrane [GO:0016021]; plasma membrane [GO:0005886]
PITA_00557	TRINITYDN17976c0g2	98.209	1563	28	0	1	1563	1065	2627	0	2732	Q9FI43	55.172	58	26	0	323	150	430	487	6.16e-15	69.3	Q9FI43	MAPC2_ARATH	reviewed	Calcium-dependent mitochondrial ATP-magnesium/phosphate carrier protein 2 (AtAPC2) (Mitochondrial ATP-Mg/Pi carrier protein 2)	Arabidopsis thaliana (Mouse-ear cress)	487	Mitochondrial carrier (TC 2.A.29) family	PF13202;PF13833;PF00153;		ath:AT5G51050;	GO:0005347; GO:0005509; GO:0005739; GO:0005743; GO:0015085; GO:0015114; GO:0015217; GO:0015866; GO:0015867; GO:0016021; GO:0035435; GO:0070588; GO:0080121; GO:0080122	integral component of membrane [GO:0016021]; mitochondrial inner membrane [GO:0005743]; mitochondrion [GO:0005739]; ADP transmembrane transporter activity [GO:0015217]; AMP transmembrane transporter activity [GO:0080122]; ATP transmembrane transporter activity [GO:0005347]; calcium ion binding [GO:0005509]; calcium ion transmembrane transporter activity [GO:0015085]; phosphate ion transmembrane t…	ADP transport [GO:0015866]; AMP transport [GO:0080121]; ATP transport [GO:0015867]; calcium ion transmembrane transport [GO:0070588]; phosphate ion transmembrane transport [GO:0035435]	ADP transmembrane transporter activity [GO:0015217]; AMP transmembrane transporter activity [GO:0080122]; ATP transmembrane transporter activity [GO:0005347]; calcium ion binding [GO:0005509]; calcium ion transmembrane transporter activity [GO:0015085]; phosphate ion transmembrane transporter activity [GO:0015114]	integral component of membrane [GO:0016021]; mitochondrial inner membrane [GO:0005743]; mitochondrion [GO:0005739]
PITA_00564	TRINITYDN13617c0g1	98.311	1243	21	0	1	1243	1488	246	0	2180	A5HBK6	64.251	207	73	1	1644	1027	8	214	2.28e-86	267	A5HBK6	CFI_PYRCO	reviewed	Chalcone--flavanone isomerase (Chalcone isomerase) (EC 5.5.1.6)	Pyrus communis (Pear) (Pyrus domestica)	219	Chalcone isomerase family	PF02431;	PATHWAY: Secondary metabolite biosynthesis; flavonoid biosynthesis.		GO:0009813; GO:0045430	chalcone isomerase activity [GO:0045430]; flavonoid biosynthetic process [GO:0009813]	flavonoid biosynthetic process [GO:0009813]	chalcone isomerase activity [GO:0045430]
PITA_00566	TRINITYDN1612c0g3	86.777	1452	135	22	84	1511	2586	1168	0	1565	C0LGV0	42.674	389	210	5	1142	3	421	805	6.4e-89	294	C0LGV0	Y5487_ARATH	reviewed	Probable LRR receptor-like serine/threonine-protein kinase At5g48740 (EC 2.7.11.1)	Arabidopsis thaliana (Mouse-ear cress)	895	"Protein kinase superfamily, Ser/Thr protein kinase family"	PF13855;PF12819;PF00069;		ath:AT5G48740;	GO:0005524; GO:0016021; GO:0106310; GO:0106311	integral component of membrane [GO:0016021]; ATP binding [GO:0005524]; protein serine kinase activity [GO:0106310]; protein threonine kinase activity [GO:0106311]		ATP binding [GO:0005524]; protein serine kinase activity [GO:0106310]; protein threonine kinase activity [GO:0106311]	integral component of membrane [GO:0016021]
PITA_00567	TRINITYDN1919c0g1	98.148	972	18	0	577	1548	1145	174	0	1696	A0A068Q5V6	47.826	322	160	4	1048	98	175	493	1.88e-97	298	A0A068Q5V6	C7150_PRUMU	reviewed	Cytochrome P450 71AU50 (EC 1.14.-.-)	Prunus mume (Japanese apricot) (Armeniaca mume)	497	Cytochrome P450 family	PF00067;			GO:0004497; GO:0005506; GO:0016021; GO:0016705; GO:0020037	"integral component of membrane [GO:0016021]; heme binding [GO:0020037]; iron ion binding [GO:0005506]; monooxygenase activity [GO:0004497]; oxidoreductase activity, acting on paired donors, with incorporation or reduction of molecular oxygen [GO:0016705]"		"heme binding [GO:0020037]; iron ion binding [GO:0005506]; monooxygenase activity [GO:0004497]; oxidoreductase activity, acting on paired donors, with incorporation or reduction of molecular oxygen [GO:0016705]"	integral component of membrane [GO:0016021]
PITA_00568	TRINITYDN127856c0g1	94.563	607	33	0	65	671	690	1296	0	939	O49545	63.212	878	310	8	2611	2	29	901	0	1002	O49545	BAME1_ARATH	reviewed	Leucine-rich repeat receptor-like serine/threonine-protein kinase BAM1 (EC 2.7.11.1) (Protein BARELY ANY MERISTEM 1)	Arabidopsis thaliana (Mouse-ear cress)	1003	"Protein kinase superfamily, Ser/Thr protein kinase family"	PF00560;PF12799;PF08263;PF00069;		ath:AT5G65700;	GO:0005524; GO:0005886; GO:0009755; GO:0009934; GO:0010075; GO:0016021; GO:0030154; GO:0033612; GO:0042802; GO:0043621; GO:0048229; GO:0048437; GO:0106310; GO:0106311	integral component of membrane [GO:0016021]; plasma membrane [GO:0005886]; ATP binding [GO:0005524]; identical protein binding [GO:0042802]; protein self-association [GO:0043621]; protein serine kinase activity [GO:0106310]; protein threonine kinase activity [GO:0106311]; receptor serine/threonine kinase binding [GO:0033612]; cell differentiation [GO:0030154]; floral organ development [GO:0048437…	cell differentiation [GO:0030154]; floral organ development [GO:0048437]; gametophyte development [GO:0048229]; hormone-mediated signaling pathway [GO:0009755]; regulation of meristem growth [GO:0010075]; regulation of meristem structural organization [GO:0009934]	ATP binding [GO:0005524]; identical protein binding [GO:0042802]; protein self-association [GO:0043621]; protein serine kinase activity [GO:0106310]; protein threonine kinase activity [GO:0106311]; receptor serine/threonine kinase binding [GO:0033612]	integral component of membrane [GO:0016021]; plasma membrane [GO:0005886]
PITA_00572	TRINITYDN1958c0g1	99.306	432	3	0	37	468	654	223	0	782	P81898	59.033	393	149	4	421	1566	10	401	2.19e-168	488	P81898	PNAA_PRUDU	reviewed	Peptide-N4-(N-acetyl-beta-glucosaminyl)asparagine amidase A (PNGase A) (EC 3.5.1.52) (Glycopeptide N-glycosidase) (N-glycanase) [Cleaved into: Peptide-N4-(N-acetyl-beta-glucosaminyl)asparagine amidase A light chain (PNGase A small chain) (PNGase A subunit B); Peptide-N4-(N-acetyl-beta-glucosaminyl)asparagine amidase A heavy chain (PNGase A large chain) (PNGase A subunit A)]	Prunus dulcis (Almond) (Amygdalus dulcis)	571		PF12222;			GO:0000224	peptide-N4-(N-acetyl-beta-glucosaminyl)asparagine amidase activity [GO:0000224]		peptide-N4-(N-acetyl-beta-glucosaminyl)asparagine amidase activity [GO:0000224]
PITA_00574	TRINITYDN3111c0g1	99.671	304	1	0	441	744	1174	871	4.92e-157	556	Q9LNJ3	57.619	210	76	3	226	852	91	288	2.63e-70	223	Q9LNJ3	APF2_ARATH	reviewed	Aspartyl protease family protein 2 (EC 3.4.23.-)	Arabidopsis thaliana (Mouse-ear cress)	485	Peptidase A1 family	PF14541;PF14543;		ath:AT1G01300;	GO:0004190; GO:0009505; GO:0080167	plant-type cell wall [GO:0009505]; aspartic-type endopeptidase activity [GO:0004190]; response to karrikin [GO:0080167]	response to karrikin [GO:0080167]	aspartic-type endopeptidase activity [GO:0004190]	plant-type cell wall [GO:0009505]
PITA_00576	TRINITYDN7679c0g1	97.674	989	23	0	201	1189	1542	554	0	1700	Q9C516	59.856	695	245	11	2603	555	176	848	0	818	Q9C516	XLG3_ARATH	reviewed	Extra-large guanine nucleotide-binding protein 3 (Extra-large GTP-binding protein 3) (Extra-large G-protein 3)	Arabidopsis thaliana (Mouse-ear cress)	848	"G-alpha family, XLG subfamily"	PF00503;		ath:AT1G31930;	GO:0001664; GO:0003924; GO:0005525; GO:0005634; GO:0005834; GO:0007188; GO:0009617; GO:0009723; GO:0031683; GO:0046872; GO:2000280	heterotrimeric G-protein complex [GO:0005834]; nucleus [GO:0005634]; G protein-coupled receptor binding [GO:0001664]; G-protein beta/gamma-subunit complex binding [GO:0031683]; GTP binding [GO:0005525]; GTPase activity [GO:0003924]; metal ion binding [GO:0046872]; adenylate cyclase-modulating G protein-coupled receptor signaling pathway [GO:0007188]; regulation of root development [GO:2000280]; r…	adenylate cyclase-modulating G protein-coupled receptor signaling pathway [GO:0007188]; regulation of root development [GO:2000280]; response to bacterium [GO:0009617]; response to ethylene [GO:0009723]	G-protein beta/gamma-subunit complex binding [GO:0031683]; G protein-coupled receptor binding [GO:0001664]; GTPase activity [GO:0003924]; GTP binding [GO:0005525]; metal ion binding [GO:0046872]	heterotrimeric G-protein complex [GO:0005834]; nucleus [GO:0005634]
PITA_00580	TRINITYDN63380c1g1	97.457	1337	34	0	860	2196	1424	88	0	2281	Q3E6Q1	43.89	401	222	1	226	1419	132	532	9.39e-110	343	Q3E6Q1	PPR32_ARATH	reviewed	"Pentatricopeptide repeat-containing protein At1g11290, chloroplastic (Protein CHLORORESPIRATORY REDUCTION 22)"	Arabidopsis thaliana (Mouse-ear cress)	809	"PPR family, PCMP-H subfamily"	PF14432;PF01535;PF13041;PF13812;		ath:AT1G11290;	GO:0003729; GO:0004519; GO:0006397; GO:0008270; GO:0009507; GO:0016556	chloroplast [GO:0009507]; endonuclease activity [GO:0004519]; mRNA binding [GO:0003729]; zinc ion binding [GO:0008270]; mRNA modification [GO:0016556]; mRNA processing [GO:0006397]	mRNA modification [GO:0016556]; mRNA processing [GO:0006397]	endonuclease activity [GO:0004519]; mRNA binding [GO:0003729]; zinc ion binding [GO:0008270]	chloroplast [GO:0009507]
PITA_00582	TRINITYDN2624c0g2	98.598	1070	15	0	1	1070	1344	275	0	1893	O23470	40.634	347	192	8	1287	280	21	364	1.51e-69	228	O23470	GDL64_ARATH	reviewed	GDSL esterase/lipase At4g16230 (EC 3.1.1.-) (Extracellular lipase At4g16230)	Arabidopsis thaliana (Mouse-ear cress)	368	'GDSL' lipolytic enzyme family	PF00657;		ath:AT4G16230;	GO:0005576; GO:0016042; GO:0016788	"extracellular region [GO:0005576]; hydrolase activity, acting on ester bonds [GO:0016788]; lipid catabolic process [GO:0016042]"	lipid catabolic process [GO:0016042]	"hydrolase activity, acting on ester bonds [GO:0016788]"	extracellular region [GO:0005576]
PITA_00583	TRINITYDN21334c0g1	98.297	646	11	0	448	1093	2074	1429	0	1133	Q9FPW6	69.048	546	128	6	2203	590	44	556	0	762	Q9FPW6	POB1_ARATH	reviewed	BTB/POZ domain-containing protein POB1 (POZ/BTB CONTAINING-PROTEIN 1) (AtPOB1)	Arabidopsis thaliana (Mouse-ear cress)	561		PF07707;PF00651;	PATHWAY: Protein modification; protein ubiquitination.	ath:AT3G61600;	GO:0005634; GO:0010114; GO:0016567; GO:0042803; GO:0046982	nucleus [GO:0005634]; protein heterodimerization activity [GO:0046982]; protein homodimerization activity [GO:0042803]; protein ubiquitination [GO:0016567]; response to red light [GO:0010114]	protein ubiquitination [GO:0016567]; response to red light [GO:0010114]	protein heterodimerization activity [GO:0046982]; protein homodimerization activity [GO:0042803]	nucleus [GO:0005634]
PITA_00585	TRINITYDN25080c0g2	97.419	465	12	0	1	465	273	737	0	793	Q9SJL9	48.235	170	73	5	842	336	142	297	9.27e-45	153	Q9SJL9	XTH32_ARATH	reviewed	Probable xyloglucan endotransglucosylase/hydrolase protein 32 (At-XTH32) (XTH-32) (EC 2.4.1.207)	Arabidopsis thaliana (Mouse-ear cress)	299	"Glycosyl hydrolase 16 family, XTH group 3 subfamily"	PF00722;PF06955;		ath:AT2G36870;	GO:0004553; GO:0005618; GO:0010411; GO:0016762; GO:0016998; GO:0042546; GO:0048046; GO:0071555	"apoplast [GO:0048046]; cell wall [GO:0005618]; hydrolase activity, hydrolyzing O-glycosyl compounds [GO:0004553]; xyloglucan:xyloglucosyl transferase activity [GO:0016762]; cell wall biogenesis [GO:0042546]; cell wall macromolecule catabolic process [GO:0016998]; cell wall organization [GO:0071555]; xyloglucan metabolic process [GO:0010411]"	cell wall biogenesis [GO:0042546]; cell wall macromolecule catabolic process [GO:0016998]; cell wall organization [GO:0071555]; xyloglucan metabolic process [GO:0010411]	"hydrolase activity, hydrolyzing O-glycosyl compounds [GO:0004553]; xyloglucan:xyloglucosyl transferase activity [GO:0016762]"	apoplast [GO:0048046]; cell wall [GO:0005618]
PITA_00586	TRINITYDN20966c0g1	99.092	661	5	1	1	661	661	2	0	1186	Q9SY02	41.41	227	133	0	805	125	280	506	4.09e-58	197	Q9SY02	PP301_ARATH	reviewed	Pentatricopeptide repeat-containing protein At4g02750	Arabidopsis thaliana (Mouse-ear cress)	781	"PPR family, PCMP-H subfamily"	PF14432;PF01535;PF12854;PF13041;		ath:AT4G02750;	GO:0003723; GO:0008270; GO:0009451; GO:0010214; GO:0043231; GO:0140547	intracellular membrane-bounded organelle [GO:0043231]; RNA binding [GO:0003723]; zinc ion binding [GO:0008270]; acquisition of seed longevity [GO:0140547]; RNA modification [GO:0009451]; seed coat development [GO:0010214]	acquisition of seed longevity [GO:0140547]; RNA modification [GO:0009451]; seed coat development [GO:0010214]	RNA binding [GO:0003723]; zinc ion binding [GO:0008270]	intracellular membrane-bounded organelle [GO:0043231]
PITA_00587	TRINITYDN12845c0g2	97.725	1011	23	0	1	1011	1335	325	0	1740	Q9SJZ2	66.113	301	98	2	427	1329	23	319	1.7e-136	395	Q9SJZ2	PER17_ARATH	reviewed	Peroxidase 17 (Atperox P17) (EC 1.11.1.7) (ATP25a)	Arabidopsis thaliana (Mouse-ear cress)	329	"Peroxidase family, Classical plant (class III) peroxidase subfamily"	PF00141;		ath:AT2G22420;	GO:0004601; GO:0005576; GO:0005773; GO:0005829; GO:0006979; GO:0009505; GO:0009809; GO:0010228; GO:0020037; GO:0042744; GO:0046872	cytosol [GO:0005829]; extracellular region [GO:0005576]; plant-type cell wall [GO:0009505]; vacuole [GO:0005773]; heme binding [GO:0020037]; metal ion binding [GO:0046872]; peroxidase activity [GO:0004601]; hydrogen peroxide catabolic process [GO:0042744]; lignin biosynthetic process [GO:0009809]; response to oxidative stress [GO:0006979]; vegetative to reproductive phase transition of meristem […	hydrogen peroxide catabolic process [GO:0042744]; lignin biosynthetic process [GO:0009809]; response to oxidative stress [GO:0006979]; vegetative to reproductive phase transition of meristem [GO:0010228]	heme binding [GO:0020037]; metal ion binding [GO:0046872]; peroxidase activity [GO:0004601]	cytosol [GO:0005829]; extracellular region [GO:0005576]; plant-type cell wall [GO:0009505]; vacuole [GO:0005773]
PITA_00589	TRINITYDN54812c0g1	98.551	1104	16	0	1	1104	344	1447	0	1951	O48781	46.269	335	109	7	1402	401	1	265	4.19e-80	254	O48781	SPX2_ARATH	reviewed	SPX domain-containing protein 2 (Protein SPX DOMAIN GENE 2) (AtSPX2)	Arabidopsis thaliana (Mouse-ear cress)	287		PF03105;		ath:AT2G26660;	GO:0005634; GO:0016036; GO:0071456	nucleus [GO:0005634]; cellular response to hypoxia [GO:0071456]; cellular response to phosphate starvation [GO:0016036]	cellular response to hypoxia [GO:0071456]; cellular response to phosphate starvation [GO:0016036]		nucleus [GO:0005634]
PITA_00590	TRINITYDN9553c0g1	97.193	570	16	0	1	570	1580	1011	0	965	Q9SUC9	48.485	297	129	8	1883	1017	23	303	5.86e-64	216	Q9SUC9	UGPI7_ARATH	reviewed	Uncharacterized GPI-anchored protein At4g28100	Arabidopsis thaliana (Mouse-ear cress)	304		PF19160;		ath:AT4G28100;	GO:0005886; GO:0031225; GO:0046658	anchored component of membrane [GO:0031225]; anchored component of plasma membrane [GO:0046658]; plasma membrane [GO:0005886]			anchored component of membrane [GO:0031225]; anchored component of plasma membrane [GO:0046658]; plasma membrane [GO:0005886]
PITA_00591	TRINITYDN737c0g1	95.311	1173	55	0	1	1173	1566	394	0	1862	P37123	49.053	475	227	8	163	1548	26	498	7.75e-142	420	P37123	C77A1_SOLME	reviewed	Cytochrome P450 77A1 (EC 1.14.-.-) (CYPLXXVIIA1) (Cytochrome P-450EG6) (Fragment)	Solanum melongena (Eggplant) (Aubergine)	499	Cytochrome P450 family	PF00067;			GO:0004497; GO:0005506; GO:0016705; GO:0020037	"heme binding [GO:0020037]; iron ion binding [GO:0005506]; monooxygenase activity [GO:0004497]; oxidoreductase activity, acting on paired donors, with incorporation or reduction of molecular oxygen [GO:0016705]"		"heme binding [GO:0020037]; iron ion binding [GO:0005506]; monooxygenase activity [GO:0004497]; oxidoreductase activity, acting on paired donors, with incorporation or reduction of molecular oxygen [GO:0016705]"
PITA_00592	TRINITYDN6270c1g1	98.601	572	8	0	128	699	1496	2067	0	1013	Q8W490	56.872	422	156	9	820	2064	68	470	2.4e-150	449	Q8W490	PEPK2_ARATH	reviewed	Serine/threonine-protein kinase PEPKR2 (EC 2.7.11.-) (Protein PHOSPHOENOLPYRUVATE CARBOXYLASE-RELATED KINASE 2)	Arabidopsis thaliana (Mouse-ear cress)	470	"Protein kinase superfamily, Ser/Thr protein kinase family"	PF00069;		ath:AT1G12680;	GO:0004683; GO:0005516; GO:0005524; GO:0005634; GO:0005737; GO:0009931; GO:0018105; GO:0035556; GO:0046777; GO:0106310; GO:0106311	cytoplasm [GO:0005737]; nucleus [GO:0005634]; ATP binding [GO:0005524]; calcium-dependent protein serine/threonine kinase activity [GO:0009931]; calmodulin binding [GO:0005516]; calmodulin-dependent protein kinase activity [GO:0004683]; protein serine kinase activity [GO:0106310]; protein threonine kinase activity [GO:0106311]; intracellular signal transduction [GO:0035556]; peptidyl-serine phosp…	intracellular signal transduction [GO:0035556]; peptidyl-serine phosphorylation [GO:0018105]; protein autophosphorylation [GO:0046777]	ATP binding [GO:0005524]; calcium-dependent protein serine/threonine kinase activity [GO:0009931]; calmodulin binding [GO:0005516]; calmodulin-dependent protein kinase activity [GO:0004683]; protein serine kinase activity [GO:0106310]; protein threonine kinase activity [GO:0106311]	cytoplasm [GO:0005737]; nucleus [GO:0005634]
PITA_00596	TRINITYDN18435c0g1	98.749	879	8	1	1	876	707	1585	0	1559	P19683	69.531	128	38	1	384	4	166	293	2.97e-53	181	P19683	ROC4_NICSY	reviewed	"31 kDa ribonucleoprotein, chloroplastic"	Nicotiana sylvestris (Wood tobacco) (South American tobacco)	315		PF00076;		nsy:104227036;	GO:0003723; GO:0006397; GO:0009507	chloroplast [GO:0009507]; RNA binding [GO:0003723]; mRNA processing [GO:0006397]	mRNA processing [GO:0006397]	RNA binding [GO:0003723]	chloroplast [GO:0009507]
PITA_00598	TRINITYDN55325c0g1	97.477	436	11	0	1	436	588	1023	0	745	Q9LS26	66.265	83	28	0	741	989	222	304	2.59e-27	114	Q9LS26	BSK2_ARATH	reviewed	Serine/threonine-protein kinase BSK2 (EC 2.7.11.1) (Brassinosteroid-signaling kinase 2)	Arabidopsis thaliana (Mouse-ear cress)	489	"Protein kinase superfamily, Ser/Thr protein kinase family"	PF00069;		ath:AT5G46570;	GO:0005524; GO:0005886; GO:0009742; GO:0106310; GO:0106311	plasma membrane [GO:0005886]; ATP binding [GO:0005524]; protein serine kinase activity [GO:0106310]; protein threonine kinase activity [GO:0106311]; brassinosteroid mediated signaling pathway [GO:0009742]	brassinosteroid mediated signaling pathway [GO:0009742]	ATP binding [GO:0005524]; protein serine kinase activity [GO:0106310]; protein threonine kinase activity [GO:0106311]	plasma membrane [GO:0005886]
PITA_00601	TRINITYDN14589c0g1	99.145	819	7	0	1	819	921	103	0	1474	Q84JZ6	72.081	197	45	4	265	831	28	222	2.18e-75	236	Q84JZ6	MORF3_ARATH	reviewed	"Multiple organellar RNA editing factor 3, mitochondrial (RNA editing-interacting protein 3)"	Arabidopsis thaliana (Mouse-ear cress)	244	MORF family			ath:AT3G06790;	GO:0005739; GO:0006397; GO:0016554; GO:0046983; GO:0050897; GO:0080156; GO:1900864	mitochondrion [GO:0005739]; cobalt ion binding [GO:0050897]; protein dimerization activity [GO:0046983]; cytidine to uridine editing [GO:0016554]; mitochondrial mRNA modification [GO:0080156]; mitochondrial RNA modification [GO:1900864]; mRNA processing [GO:0006397]	cytidine to uridine editing [GO:0016554]; mitochondrial mRNA modification [GO:0080156]; mitochondrial RNA modification [GO:1900864]; mRNA processing [GO:0006397]	cobalt ion binding [GO:0050897]; protein dimerization activity [GO:0046983]	mitochondrion [GO:0005739]
PITA_00602	TRINITYDN79c0g3	95.989	1446	49	4	1	1443	131	1570	0	2340	A0A2H5AIZ1	28.279	488	282	19	1555	140	1	436	8.68e-46	166	A0A2H5AIZ1	HCT_NARPS	reviewed	Hydroxycinnamoyltransferase (EC 2.3.1.-)	Narcissus pseudonarcissus (Daffodil)	436	Plant acyltransferase family	PF02458;	PATHWAY: Phenylpropanoid metabolism. {ECO:0000303|PubMed:29229969}.		GO:0009820; GO:0016747	"transferase activity, transferring acyl groups other than amino-acyl groups [GO:0016747]; alkaloid metabolic process [GO:0009820]"	alkaloid metabolic process [GO:0009820]	"transferase activity, transferring acyl groups other than amino-acyl groups [GO:0016747]"
PITA_00603	TRINITYDN14742c0g1	89.926	1221	117	2	9	1223	1223	3	0	1568	Q40253	36.076	316	183	8	47	952	271	581	2.22e-43	161	Q40253	L6_LINUS	reviewed	Disease resistance protein L6 (NAD(+) hydrolase L6) (EC 3.2.2.6) (NADP(+) hydrolase L6) (EC 3.2.2.-)	Linum usitatissimum (Flax) (Linum humile)	1294	Disease resistance TIR-NB-LRR family	PF00931;PF01582;		ag:AAA91022;	GO:0003953; GO:0006952; GO:0007165; GO:0019677; GO:0043068; GO:0043531; GO:0050135; GO:0061809	"ADP binding [GO:0043531]; NAD(P)+ nucleosidase activity [GO:0050135]; NAD+ nucleosidase activity [GO:0003953]; NAD+ nucleotidase, cyclic ADP-ribose generating [GO:0061809]; defense response [GO:0006952]; NAD catabolic process [GO:0019677]; positive regulation of programmed cell death [GO:0043068]; signal transduction [GO:0007165]"	defense response [GO:0006952]; NAD catabolic process [GO:0019677]; positive regulation of programmed cell death [GO:0043068]; signal transduction [GO:0007165]	"ADP binding [GO:0043531]; NAD(P)+ nucleosidase activity [GO:0050135]; NAD+ nucleosidase activity [GO:0003953]; NAD+ nucleotidase, cyclic ADP-ribose generating [GO:0061809]"
PITA_00604	TRINITYDN44701c0g1	98.793	663	8	0	985	1647	1	663	0	1181	Q3E6Q1	44.344	221	123	0	663	1	162	382	2.5e-62	207	Q3E6Q1	PPR32_ARATH	reviewed	"Pentatricopeptide repeat-containing protein At1g11290, chloroplastic (Protein CHLORORESPIRATORY REDUCTION 22)"	Arabidopsis thaliana (Mouse-ear cress)	809	"PPR family, PCMP-H subfamily"	PF14432;PF01535;PF13041;PF13812;		ath:AT1G11290;	GO:0003729; GO:0004519; GO:0006397; GO:0008270; GO:0009507; GO:0016556	chloroplast [GO:0009507]; endonuclease activity [GO:0004519]; mRNA binding [GO:0003729]; zinc ion binding [GO:0008270]; mRNA modification [GO:0016556]; mRNA processing [GO:0006397]	mRNA modification [GO:0016556]; mRNA processing [GO:0006397]	endonuclease activity [GO:0004519]; mRNA binding [GO:0003729]; zinc ion binding [GO:0008270]	chloroplast [GO:0009507]
PITA_00605	TRINITYDN5108c0g1	96.887	514	13	1	1	511	209	722	0	857	Q9LXJ1	51.786	56	27	0	524	691	66	121	4.08e-12	63.2	Q9LXJ1	BIC1_ARATH	reviewed	Protein BIC1 (BLUE-LIGHT INHIBITOR OF CRYPTOCHROMES 1)	Arabidopsis thaliana (Mouse-ear cress)	140				ath:AT3G52740;	GO:0005634; GO:0009785; GO:0080167	nucleus [GO:0005634]; blue light signaling pathway [GO:0009785]; response to karrikin [GO:0080167]	blue light signaling pathway [GO:0009785]; response to karrikin [GO:0080167]		nucleus [GO:0005634]
PITA_00606	TRINITYDN37c0g1	90.33	1727	141	14	239	1940	1878	153	0	2241	F4J339	39.286	112	55	3	335	6	749	849	2.71e-13	64.7	F4J339	RPP1_ARATH	reviewed	Probable disease resistance protein RPP1 (Probable NAD(+) hydrolase RPP1) (EC 3.2.2.6) (Protein RECOGNITION OF PERONOSPORA PARASITICA 1)	Arabidopsis thaliana (Mouse-ear cress)	1194	Disease resistance TIR-NB-LRR family	PF07725;PF00931;PF01582;		ath:AT3G44480;	GO:0000139; GO:0002239; GO:0005524; GO:0005789; GO:0005886; GO:0006952; GO:0007165; GO:0030275; GO:0043531; GO:0050135; GO:0050832; GO:0061809	"endoplasmic reticulum membrane [GO:0005789]; Golgi membrane [GO:0000139]; plasma membrane [GO:0005886]; ADP binding [GO:0043531]; ATP binding [GO:0005524]; LRR domain binding [GO:0030275]; NAD(P)+ nucleosidase activity [GO:0050135]; NAD+ nucleotidase, cyclic ADP-ribose generating [GO:0061809]; defense response [GO:0006952]; defense response to fungus [GO:0050832]; response to oomycetes [GO:00022…	defense response [GO:0006952]; defense response to fungus [GO:0050832]; response to oomycetes [GO:0002239]; signal transduction [GO:0007165]	"ADP binding [GO:0043531]; ATP binding [GO:0005524]; LRR domain binding [GO:0030275]; NAD(P)+ nucleosidase activity [GO:0050135]; NAD+ nucleotidase, cyclic ADP-ribose generating [GO:0061809]"	endoplasmic reticulum membrane [GO:0005789]; Golgi membrane [GO:0000139]; plasma membrane [GO:0005886]
PITA_00607	TRINITYDN24248c0g1	93.08	867	60	0	16	882	927	61	0	1269	Q9SCU0	52.174	276	123	4	127	933	30	303	1.43e-88	270	Q9SCU0	SDR2A_ARATH	reviewed	Short-chain dehydrogenase reductase 2a (AtSDR2a) (EC 1.1.1.-)	Arabidopsis thaliana (Mouse-ear cress)	303	Short-chain dehydrogenases/reductases (SDR) family			ath:AT3G51680;	GO:0016491	oxidoreductase activity [GO:0016491]		oxidoreductase activity [GO:0016491]
PITA_00609	TRINITYDN1648c0g1	95.438	811	35	2	1	810	810	1	0	1291	Q39224	39.048	105	57	2	383	75	46	145	1.32e-17	78.2	Q39224	SRG1_ARATH	reviewed	Protein SRG1 (AtSRG1) (Protein SENESCENCE-RELATED GENE 1)	Arabidopsis thaliana (Mouse-ear cress)	358	Iron/ascorbate-dependent oxidoreductase family	PF03171;PF14226;		ath:AT1G17020;	GO:0010150; GO:0016682; GO:0046872	"metal ion binding [GO:0046872]; oxidoreductase activity, acting on diphenols and related substances as donors, oxygen as acceptor [GO:0016682]; leaf senescence [GO:0010150]"	leaf senescence [GO:0010150]	"metal ion binding [GO:0046872]; oxidoreductase activity, acting on diphenols and related substances as donors, oxygen as acceptor [GO:0016682]"
PITA_00610	TRINITYDN41980c0g1	99.432	1057	6	0	1	1057	3351	2295	0	1919	Q9LVP1	67.131	934	277	8	3339	556	9	918	0	1276	Q9LVP1	TOP3A_ARATH	reviewed	DNA topoisomerase 3-alpha (EC 5.6.2.1)	Arabidopsis thaliana (Mouse-ear cress)	926	Type IA topoisomerase family	PF01131;PF01751;PF01396;PF06839;		ath:AT5G63920;	GO:0000278; GO:0000712; GO:0003677; GO:0003916; GO:0003917; GO:0005634; GO:0005694; GO:0006265; GO:0006281; GO:0007059; GO:0008270; GO:0051321	"chromosome [GO:0005694]; nucleus [GO:0005634]; DNA binding [GO:0003677]; DNA topoisomerase activity [GO:0003916]; DNA topoisomerase type I (single strand cut, ATP-independent) activity [GO:0003917]; zinc ion binding [GO:0008270]; chromosome segregation [GO:0007059]; DNA repair [GO:0006281]; DNA topological change [GO:0006265]; meiotic cell cycle [GO:0051321]; mitotic cell cycle [GO:0000278]; res…	chromosome segregation [GO:0007059]; DNA repair [GO:0006281]; DNA topological change [GO:0006265]; meiotic cell cycle [GO:0051321]; mitotic cell cycle [GO:0000278]; resolution of meiotic recombination intermediates [GO:0000712]	"DNA binding [GO:0003677]; DNA topoisomerase activity [GO:0003916]; DNA topoisomerase type I (single strand cut, ATP-independent) activity [GO:0003917]; zinc ion binding [GO:0008270]"	chromosome [GO:0005694]; nucleus [GO:0005634]
PITA_00611	TRINITYDN16427c0g1	98.485	1056	16	0	880	1935	1033	2088	0	1862	O64774	45.968	124	66	1	35	406	418	540	4.78e-31	116	O64774	Y1146_ARATH	reviewed	G-type lectin S-receptor-like serine/threonine-protein kinase At1g61460 (EC 2.7.11.1)	Arabidopsis thaliana (Mouse-ear cress)	749	"Protein kinase superfamily, Ser/Thr protein kinase family"	PF01453;PF11883;PF08276;PF00069;PF00954;		ath:AT1G61460;	GO:0004674; GO:0005516; GO:0005524; GO:0005886; GO:0006468; GO:0016021; GO:0030246; GO:0045087; GO:0048544; GO:0106310; GO:0106311	integral component of membrane [GO:0016021]; plasma membrane [GO:0005886]; ATP binding [GO:0005524]; calmodulin binding [GO:0005516]; carbohydrate binding [GO:0030246]; protein serine kinase activity [GO:0106310]; protein serine/threonine kinase activity [GO:0004674]; protein threonine kinase activity [GO:0106311]; innate immune response [GO:0045087]; protein phosphorylation [GO:0006468]; recogni…	innate immune response [GO:0045087]; protein phosphorylation [GO:0006468]; recognition of pollen [GO:0048544]	ATP binding [GO:0005524]; calmodulin binding [GO:0005516]; carbohydrate binding [GO:0030246]; protein serine/threonine kinase activity [GO:0004674]; protein serine kinase activity [GO:0106310]; protein threonine kinase activity [GO:0106311]	integral component of membrane [GO:0016021]; plasma membrane [GO:0005886]
PITA_00613	TRINITYDN2777c0g1	86.05	1190	153	11	86	1265	1187	1	0	1266	Q50EK4	63.673	490	170	3	1689	238	34	521	0	635	Q50EK4	C75A1_PINTA	reviewed	Cytochrome P450 750A1 (EC 1.14.-.-) (Cytochrome P450 CYPC)	Pinus taeda (Loblolly pine)	525	Cytochrome P450 family	PF00067;			GO:0004497; GO:0005506; GO:0016021; GO:0016705; GO:0020037	"integral component of membrane [GO:0016021]; heme binding [GO:0020037]; iron ion binding [GO:0005506]; monooxygenase activity [GO:0004497]; oxidoreductase activity, acting on paired donors, with incorporation or reduction of molecular oxygen [GO:0016705]"		"heme binding [GO:0020037]; iron ion binding [GO:0005506]; monooxygenase activity [GO:0004497]; oxidoreductase activity, acting on paired donors, with incorporation or reduction of molecular oxygen [GO:0016705]"	integral component of membrane [GO:0016021]
PITA_00615	TRINITYDN16097c0g1	98.216	2634	47	0	59	2692	224	2857	0	4604	Q9FJD4	69.195	870	260	5	319	2922	1	864	0	1227	Q9FJD4	IMB1_ARATH	reviewed	Importin subunit beta-1 (Karyopherin subunit beta-1) (ATKPNB1)	Arabidopsis thaliana (Mouse-ear cress)	870	"Importin beta family, Importin beta-1 subfamily"	PF03810;		ath:AT5G53480;	GO:0005634; GO:0005737; GO:0006606; GO:0008139; GO:0031267; GO:0061608	cytoplasm [GO:0005737]; nucleus [GO:0005634]; nuclear import signal receptor activity [GO:0061608]; nuclear localization sequence binding [GO:0008139]; small GTPase binding [GO:0031267]; protein import into nucleus [GO:0006606]	protein import into nucleus [GO:0006606]	nuclear import signal receptor activity [GO:0061608]; nuclear localization sequence binding [GO:0008139]; small GTPase binding [GO:0031267]	cytoplasm [GO:0005737]; nucleus [GO:0005634]
PITA_00616	TRINITYDN6651c0g2	98.186	441	8	0	1	441	811	371	0	771	F6HDM2	64.624	359	112	4	1447	374	10	354	5.54e-159	457	F6HDM2	NNRD_VITVI	reviewed	ATP-dependent (S)-NAD(P)H-hydrate dehydratase (EC 4.2.1.93) (ATP-dependent NAD(P)HX dehydratase)	Vitis vinifera (Grape)	354	NnrD/CARKD family	PF01256;			GO:0005524; GO:0005739; GO:0005829; GO:0006734; GO:0006739; GO:0009507; GO:0046496; GO:0047453; GO:0052855; GO:0110051	chloroplast [GO:0009507]; cytosol [GO:0005829]; mitochondrion [GO:0005739]; ADP-dependent NAD(P)H-hydrate dehydratase activity [GO:0052855]; ATP binding [GO:0005524]; ATP-dependent NAD(P)H-hydrate dehydratase activity [GO:0047453]; metabolite repair [GO:0110051]; NADH metabolic process [GO:0006734]; NADP metabolic process [GO:0006739]; nicotinamide nucleotide metabolic process [GO:0046496]	metabolite repair [GO:0110051]; NADH metabolic process [GO:0006734]; NADP metabolic process [GO:0006739]; nicotinamide nucleotide metabolic process [GO:0046496]	ADP-dependent NAD(P)H-hydrate dehydratase activity [GO:0052855]; ATP binding [GO:0005524]; ATP-dependent NAD(P)H-hydrate dehydratase activity [GO:0047453]	chloroplast [GO:0009507]; cytosol [GO:0005829]; mitochondrion [GO:0005739]
PITA_00617	TRINITYDN83c0g1	93.46	367	24	0	215	581	888	1254	7.08e-154	545	Q9SH69	80.864	486	92	1	290	1744	1	486	0	831	Q9SH69	6PGD1_ARATH	reviewed	"6-phosphogluconate dehydrogenase, decarboxylating 1, chloroplastic (EC 1.1.1.44)"	Arabidopsis thaliana (Mouse-ear cress)	487	6-phosphogluconate dehydrogenase family	PF00393;PF03446;	PATHWAY: Carbohydrate degradation; pentose phosphate pathway; D-ribulose 5-phosphate from D-glucose 6-phosphate (oxidative stage): step 3/3. {ECO:0000305}.	ath:AT1G64190;	GO:0004616; GO:0005829; GO:0008114; GO:0009051; GO:0009507; GO:0009536; GO:0009570; GO:0046177; GO:0050661; GO:0099503	"chloroplast [GO:0009507]; chloroplast stroma [GO:0009570]; cytosol [GO:0005829]; plastid [GO:0009536]; secretory vesicle [GO:0099503]; NADP binding [GO:0050661]; phosphogluconate 2-dehydrogenase activity [GO:0008114]; phosphogluconate dehydrogenase (decarboxylating) activity [GO:0004616]; D-gluconate catabolic process [GO:0046177]; pentose-phosphate shunt, oxidative branch [GO:0009051]"	"D-gluconate catabolic process [GO:0046177]; pentose-phosphate shunt, oxidative branch [GO:0009051]"	NADP binding [GO:0050661]; phosphogluconate 2-dehydrogenase activity [GO:0008114]; phosphogluconate dehydrogenase (decarboxylating) activity [GO:0004616]	chloroplast [GO:0009507]; chloroplast stroma [GO:0009570]; cytosol [GO:0005829]; plastid [GO:0009536]; secretory vesicle [GO:0099503]
PITA_00618	TRINITYDN19058c0g1	91.803	671	49	3	1	671	96	760	0	929	Q9FLR0	52.381	147	68	1	105	539	5	151	1.43e-47	162	Q9FLR0	NEN1_ARATH	reviewed	Protein NEN1 (NAC45/NAC86-dependent exonuclease-domain protein 1) (EC 3.1.11.-)	Arabidopsis thaliana (Mouse-ear cress)	468		PF00929;		ath:AT5G07710;	GO:0003676; GO:0005634; GO:0005737; GO:0008408; GO:0046872	cytoplasm [GO:0005737]; nucleus [GO:0005634]; 3'-5' exonuclease activity [GO:0008408]; metal ion binding [GO:0046872]; nucleic acid binding [GO:0003676]		3'-5' exonuclease activity [GO:0008408]; metal ion binding [GO:0046872]; nucleic acid binding [GO:0003676]	cytoplasm [GO:0005737]; nucleus [GO:0005634]
PITA_00619	TRINITYDN2530c0g1	98.92	648	7	0	1	648	1722	2369	0	1158	Q9LNC4	41.379	435	208	7	723	1970	261	667	1.26e-77	271	Q9LNC4	GTE4_ARATH	reviewed	Transcription factor GTE4 (Bromodomain-containing protein GTE4) (Protein GLOBAL TRANSCRIPTION FACTOR GROUP E4)	Arabidopsis thaliana (Mouse-ear cress)	766		PF17035;PF00439;		ath:AT1G06230;	GO:0005634; GO:0009294; GO:0045931; GO:0048364	nucleus [GO:0005634]; DNA mediated transformation [GO:0009294]; positive regulation of mitotic cell cycle [GO:0045931]; root development [GO:0048364]	DNA mediated transformation [GO:0009294]; positive regulation of mitotic cell cycle [GO:0045931]; root development [GO:0048364]		nucleus [GO:0005634]
PITA_00620	TRINITYDN3140c1g1	98.98	882	9	0	1	882	1840	959	0	1580	Q9SXC9	72.904	513	139	0	287	1825	59	571	0	778	Q9SXC9	MNS5_ARATH	reviewed	Alpha-mannosidase I MNS5 (EC 3.2.1.-)	Arabidopsis thaliana (Mouse-ear cress)	574	Glycosyl hydrolase 47 family	PF01532;	PATHWAY: Protein modification; protein glycosylation. {ECO:0000305}.	ath:AT1G27520;	GO:0004559; GO:0004571; GO:0005509; GO:0005783; GO:0005789; GO:0005975; GO:0006486; GO:0016021; GO:0030433; GO:0044322; GO:1904380; GO:1904382	"endoplasmic reticulum [GO:0005783]; endoplasmic reticulum membrane [GO:0005789]; endoplasmic reticulum quality control compartment [GO:0044322]; integral component of membrane [GO:0016021]; alpha-mannosidase activity [GO:0004559]; calcium ion binding [GO:0005509]; mannosyl-oligosaccharide 1,2-alpha-mannosidase activity [GO:0004571]; carbohydrate metabolic process [GO:0005975]; endoplasmic reticu…	carbohydrate metabolic process [GO:0005975]; endoplasmic reticulum mannose trimming [GO:1904380]; mannose trimming involved in glycoprotein ERAD pathway [GO:1904382]; protein glycosylation [GO:0006486]; ubiquitin-dependent ERAD pathway [GO:0030433]	"alpha-mannosidase activity [GO:0004559]; calcium ion binding [GO:0005509]; mannosyl-oligosaccharide 1,2-alpha-mannosidase activity [GO:0004571]"	endoplasmic reticulum [GO:0005783]; endoplasmic reticulum membrane [GO:0005789]; endoplasmic reticulum quality control compartment [GO:0044322]; integral component of membrane [GO:0016021]
PITA_00622	TRINITYDN20793c0g1	96.61	295	7	1	198	492	554	263	3.72e-136	486	Q8VY80	66.667	48	16	0	340	197	74	121	8.37e-18	79.7	Q8VY80	FLZ5_ARATH	reviewed	FCS-Like Zinc finger 5	Arabidopsis thaliana (Mouse-ear cress)	147	FLZ family	PF04570;		ath:AT1G22160;	GO:0005634; GO:0005829; GO:0009744; GO:0009749; GO:0019900; GO:0042594; GO:0046872; GO:1905582	cytosol [GO:0005829]; nucleus [GO:0005634]; kinase binding [GO:0019900]; metal ion binding [GO:0046872]; response to glucose [GO:0009749]; response to mannose [GO:1905582]; response to starvation [GO:0042594]; response to sucrose [GO:0009744]	response to glucose [GO:0009749]; response to mannose [GO:1905582]; response to starvation [GO:0042594]; response to sucrose [GO:0009744]	kinase binding [GO:0019900]; metal ion binding [GO:0046872]	cytosol [GO:0005829]; nucleus [GO:0005634]
PITA_00623	TRINITYDN7233c0g1	98.274	3882	61	2	64	3945	4330	455	0	6793	Q9S7I0	64.13	92	33	0	4032	4307	1087	1178	5.79e-29	126	Q9S7I0	TADA_ARATH	reviewed	"tRNA(adenine(34)) deaminase, chloroplastic (TADA) (EC 3.5.4.33) (tRNA adenosine deaminase arginine) (tRNA arginine adenosine deaminase)"	Arabidopsis thaliana (Mouse-ear cress)	1307	Cytidine and deoxycytidylate deaminase family	PF14437;		ath:AT1G68720;	GO:0002100; GO:0005886; GO:0008251; GO:0009507; GO:0046872	chloroplast [GO:0009507]; plasma membrane [GO:0005886]; metal ion binding [GO:0046872]; tRNA-specific adenosine deaminase activity [GO:0008251]; tRNA wobble adenosine to inosine editing [GO:0002100]	tRNA wobble adenosine to inosine editing [GO:0002100]	metal ion binding [GO:0046872]; tRNA-specific adenosine deaminase activity [GO:0008251]	chloroplast [GO:0009507]; plasma membrane [GO:0005886]
PITA_00626	TRINITYDN10241c0g1	97.588	1617	33	1	1	1611	567	2183	0	2765	O81916	52.315	432	164	6	1200	2495	92	481	1.35e-146	444	O81916	YC22_ARATH	reviewed	Uncharacterized calcium-binding protein At1g02270	Arabidopsis thaliana (Mouse-ear cress)	484		PF03372;		ath:AT1G02270;	GO:0000175; GO:0005509; GO:0005634; GO:0009409; GO:0016021	integral component of membrane [GO:0016021]; nucleus [GO:0005634]; 3'-5'-exoribonuclease activity [GO:0000175]; calcium ion binding [GO:0005509]; response to cold [GO:0009409]	response to cold [GO:0009409]	3'-5'-exoribonuclease activity [GO:0000175]; calcium ion binding [GO:0005509]	integral component of membrane [GO:0016021]; nucleus [GO:0005634]
PITA_00627	TRINITYDN105680c0g1	96.382	304	11	0	218	521	615	312	2.1e-140	501	F4JJE0	81.013	79	15	0	422	658	19	97	1.39e-46	156	F4JJE0	CCT2_ARATH	reviewed	Choline-phosphate cytidylyltransferase 2 (AtCCT2) (EC 2.7.7.15) (CTP:phosphocholine cytidylyltransferase 2) (Phosphorylcholine transferase 2)	Arabidopsis thaliana (Mouse-ear cress)	304	Cytidylyltransferase family	PF01467;	PATHWAY: Phospholipid metabolism; phosphatidylcholine biosynthesis; phosphatidylcholine from phosphocholine: step 1/2.	ath:AT4G15130;	GO:0004105; GO:0006656; GO:0031210	choline-phosphate cytidylyltransferase activity [GO:0004105]; phosphatidylcholine binding [GO:0031210]; phosphatidylcholine biosynthetic process [GO:0006656]	phosphatidylcholine biosynthetic process [GO:0006656]	choline-phosphate cytidylyltransferase activity [GO:0004105]; phosphatidylcholine binding [GO:0031210]
PITA_00629	TRINITYDN478c0g1	84.615	1391	159	33	1474	2817	14	1396	0	1332	Q9FI14	31.804	327	211	7	347	1315	639	957	1.33e-37	148	Q9FI14	TAO1_ARATH	reviewed	Disease resistance protein TAO1 (EC 3.2.2.6) (Protein TARGET OF AVRB OPERATION 1)	Arabidopsis thaliana (Mouse-ear cress)	1187		PF07725;PF00931;PF01582;		ath:AT5G44510;	GO:0005524; GO:0007165; GO:0042742; GO:0043531; GO:0050135; GO:0061809	"ADP binding [GO:0043531]; ATP binding [GO:0005524]; NAD(P)+ nucleosidase activity [GO:0050135]; NAD+ nucleotidase, cyclic ADP-ribose generating [GO:0061809]; defense response to bacterium [GO:0042742]; signal transduction [GO:0007165]"	defense response to bacterium [GO:0042742]; signal transduction [GO:0007165]	"ADP binding [GO:0043531]; ATP binding [GO:0005524]; NAD(P)+ nucleosidase activity [GO:0050135]; NAD+ nucleotidase, cyclic ADP-ribose generating [GO:0061809]"
PITA_00630	TRINITYDN4751c0g3	96.285	1346	50	0	423	1768	1372	27	0	2209	Q9LNU6	43.736	455	256	0	1	1365	164	618	3.99e-134	404	Q9LNU6	PPR53_ARATH	reviewed	Pentatricopeptide repeat-containing protein At1g20230	Arabidopsis thaliana (Mouse-ear cress)	760	"PPR family, PCMP-H subfamily"	PF14432;PF01535;PF13041;PF13812;		ath:AT1G20230;	GO:0008270	zinc ion binding [GO:0008270]		zinc ion binding [GO:0008270]
PITA_00634	TRINITYDN102284c0g1	97.579	413	10	0	7	419	413	1	0	708	Q0JKM9	64.964	137	47	1	413	6	181	317	1.31e-65	205	Q0JKM9	MAN1_ORYSJ	reviewed	"Mannan endo-1,4-beta-mannosidase 1 (EC 3.2.1.78) (Beta-mannanase 1) (Endo-beta-1,4-mannanase 1) (OsMAN1)"	Oryza sativa subsp. japonica (Rice)	432	Glycosyl hydrolase 5 (cellulase A) family	PF00150;			GO:0005576; GO:0005975; GO:0016985	"extracellular region [GO:0005576]; mannan endo-1,4-beta-mannosidase activity [GO:0016985]; carbohydrate metabolic process [GO:0005975]"	carbohydrate metabolic process [GO:0005975]	"mannan endo-1,4-beta-mannosidase activity [GO:0016985]"	extracellular region [GO:0005576]
PITA_00642	TRINITYDN2901c1g3	98.049	1743	34	0	4	1746	2065	323	0	3031	Q43143	46.988	581	281	8	341	2053	16	579	1.89e-180	532	Q43143	PMEU1_SOLLC	reviewed	Pectinesterase/pectinesterase inhibitor U1 [Includes: Pectinesterase inhibitor U1 (Pectin methylesterase inhibitor U1); Pectinesterase U1 (PE U1) (EC 3.1.1.11) (Pectin methylesterase U1)]	Solanum lycopersicum (Tomato) (Lycopersicon esculentum)	583	PMEI family; Pectinesterase family	PF01095;PF04043;	PATHWAY: Glycan metabolism; pectin degradation; 2-dehydro-3-deoxy-D-gluconate from pectin: step 1/5.	sly:544016;	GO:0005576; GO:0005618; GO:0030599; GO:0042545; GO:0045330; GO:0045490; GO:0046910	cell wall [GO:0005618]; extracellular region [GO:0005576]; aspartyl esterase activity [GO:0045330]; pectinesterase activity [GO:0030599]; pectinesterase inhibitor activity [GO:0046910]; cell wall modification [GO:0042545]; pectin catabolic process [GO:0045490]	cell wall modification [GO:0042545]; pectin catabolic process [GO:0045490]	aspartyl esterase activity [GO:0045330]; pectinesterase activity [GO:0030599]; pectinesterase inhibitor activity [GO:0046910]	cell wall [GO:0005618]; extracellular region [GO:0005576]
PITA_00645	TRINITYDN1935c0g1	94.364	1579	81	4	4	1575	493	2070	0	2416	O64884	56.727	550	220	4	472	2067	20	569	0	627	O64884	OFT20_ARATH	reviewed	O-fucosyltransferase 20 (O-FucT-20) (EC 2.4.1.-) (O-fucosyltransferase family protein)	Arabidopsis thaliana (Mouse-ear cress)	573	Glycosyltransferase GT106 family	PF10250;	PATHWAY: Glycan metabolism. {ECO:0000305}.	ath:AT2G44500;	GO:0000139; GO:0005737; GO:0006004; GO:0016021; GO:0016757; GO:0071555	"cytoplasm [GO:0005737]; Golgi membrane [GO:0000139]; integral component of membrane [GO:0016021]; transferase activity, transferring glycosyl groups [GO:0016757]; cell wall organization [GO:0071555]; fucose metabolic process [GO:0006004]"	cell wall organization [GO:0071555]; fucose metabolic process [GO:0006004]	"transferase activity, transferring glycosyl groups [GO:0016757]"	cytoplasm [GO:0005737]; Golgi membrane [GO:0000139]; integral component of membrane [GO:0016021]
PITA_00647	TRINITYDN2767c1g1	96.861	223	7	0	198	420	273	51	2.42e-102	374	O23044	60.465	301	114	3	111	1001	26	325	1.81e-127	376	O23044	PER3_ARATH	reviewed	Peroxidase 3 (Atperox P3) (EC 1.11.1.7) (ATPRC) (RCI3A) (Rare cold-inducible protein)	Arabidopsis thaliana (Mouse-ear cress)	326	"Peroxidase family, Classical plant (class III) peroxidase subfamily"	PF00141;		ath:AT1G05260;	GO:0004601; GO:0005576; GO:0005783; GO:0006979; GO:0009269; GO:0009409; GO:0009505; GO:0009506; GO:0020037; GO:0042538; GO:0042744; GO:0046872	endoplasmic reticulum [GO:0005783]; extracellular region [GO:0005576]; plant-type cell wall [GO:0009505]; plasmodesma [GO:0009506]; heme binding [GO:0020037]; metal ion binding [GO:0046872]; peroxidase activity [GO:0004601]; hydrogen peroxide catabolic process [GO:0042744]; hyperosmotic salinity response [GO:0042538]; response to cold [GO:0009409]; response to desiccation [GO:0009269]; response t…	hydrogen peroxide catabolic process [GO:0042744]; hyperosmotic salinity response [GO:0042538]; response to cold [GO:0009409]; response to desiccation [GO:0009269]; response to oxidative stress [GO:0006979]	heme binding [GO:0020037]; metal ion binding [GO:0046872]; peroxidase activity [GO:0004601]	endoplasmic reticulum [GO:0005783]; extracellular region [GO:0005576]; plant-type cell wall [GO:0009505]; plasmodesma [GO:0009506]
PITA_00648	TRINITYDN4786c1g1	97.604	960	23	0	1	960	1372	413	0	1646	Q8VYU7	55.272	313	124	1	587	1525	39	335	4.11e-127	375	Q8VYU7	PPA4_ARATH	reviewed	Purple acid phosphatase 4 (EC 3.1.3.2)	Arabidopsis thaliana (Mouse-ear cress)	339	"Metallophosphoesterase superfamily, Purple acid phosphatase family"	PF00149;		ath:AT1G25230;	GO:0003993; GO:0005576; GO:0008198; GO:0008199	extracellular region [GO:0005576]; acid phosphatase activity [GO:0003993]; ferric iron binding [GO:0008199]; ferrous iron binding [GO:0008198]		acid phosphatase activity [GO:0003993]; ferric iron binding [GO:0008199]; ferrous iron binding [GO:0008198]	extracellular region [GO:0005576]
PITA_00650	TRINITYDN41010c0g1	98.906	3564	39	0	1	3564	4907	1344	0	6366	Q38953	88.333	960	109	3	4220	1347	210	1168	0	1715	Q38953	DEAH5_ARATH	reviewed	Probable pre-mRNA-splicing factor ATP-dependent RNA helicase DEAH5 (EC 3.6.4.13) (DEAH RNA helicase homolog PRP22)	Arabidopsis thaliana (Mouse-ear cress)	1168	"DEAD box helicase family, DEAH subfamily, PRP22 sub-subfamily"	PF00270;PF04408;PF00271;PF07717;PF00575;		ath:AT3G26560;	GO:0000390; GO:0003723; GO:0003724; GO:0003729; GO:0005524; GO:0005739; GO:0005829; GO:0009506; GO:0016787; GO:0071013	catalytic step 2 spliceosome [GO:0071013]; cytosol [GO:0005829]; mitochondrion [GO:0005739]; plasmodesma [GO:0009506]; ATP binding [GO:0005524]; hydrolase activity [GO:0016787]; mRNA binding [GO:0003729]; RNA binding [GO:0003723]; RNA helicase activity [GO:0003724]; spliceosomal complex disassembly [GO:0000390]	spliceosomal complex disassembly [GO:0000390]	ATP binding [GO:0005524]; hydrolase activity [GO:0016787]; mRNA binding [GO:0003729]; RNA binding [GO:0003723]; RNA helicase activity [GO:0003724]	catalytic step 2 spliceosome [GO:0071013]; cytosol [GO:0005829]; mitochondrion [GO:0005739]; plasmodesma [GO:0009506]
PITA_00652	TRINITYDN30574c0g2	97.082	377	7	4	21	396	1433	1806	3.4e-180	632	Q94KJ7	67.114	596	191	3	2205	418	1	591	0	832	Q94KJ7	VPS33_ARATH	reviewed	Vacuolar protein-sorting-associated protein 33 homolog (AtVPS33)	Arabidopsis thaliana (Mouse-ear cress)	592	STXBP/unc-18/SEC1 family	PF00995;		ath:AT3G54860;	GO:0005764; GO:0005774; GO:0006886; GO:0016192; GO:0030897; GO:0032991; GO:0033263	CORVET complex [GO:0033263]; HOPS complex [GO:0030897]; lysosome [GO:0005764]; protein-containing complex [GO:0032991]; vacuolar membrane [GO:0005774]; intracellular protein transport [GO:0006886]; vesicle-mediated transport [GO:0016192]	intracellular protein transport [GO:0006886]; vesicle-mediated transport [GO:0016192]		CORVET complex [GO:0033263]; HOPS complex [GO:0030897]; lysosome [GO:0005764]; protein-containing complex [GO:0032991]; vacuolar membrane [GO:0005774]
PITA_00653	TRINITYDN11519c0g1	97.865	281	6	0	248	528	936	1216	3.79e-136	486	Q9SX85	73.258	890	231	5	3058	401	1	887	0	1282	Q9SX85	SEC3A_ARATH	reviewed	Exocyst complex component SEC3A (AtSec3a)	Arabidopsis thaliana (Mouse-ear cress)	887	SEC3 family	PF15277;PF09763;		ath:AT1G47550;	GO:0000145; GO:0005546; GO:0005829; GO:0005856; GO:0005886; GO:0006887; GO:0006893; GO:0009524; GO:0070062	"cytoskeleton [GO:0005856]; cytosol [GO:0005829]; exocyst [GO:0000145]; extracellular exosome [GO:0070062]; phragmoplast [GO:0009524]; plasma membrane [GO:0005886]; phosphatidylinositol-4,5-bisphosphate binding [GO:0005546]; exocytosis [GO:0006887]; Golgi to plasma membrane transport [GO:0006893]"	exocytosis [GO:0006887]; Golgi to plasma membrane transport [GO:0006893]	"phosphatidylinositol-4,5-bisphosphate binding [GO:0005546]"	cytoskeleton [GO:0005856]; cytosol [GO:0005829]; exocyst [GO:0000145]; extracellular exosome [GO:0070062]; phragmoplast [GO:0009524]; plasma membrane [GO:0005886]
PITA_00655	TRINITYDN1472c0g1	92.544	1757	84	13	21	1755	1	1732	0	2475	M4HXW5	81.01	495	84	2	81	1538	18	511	0	830	M4HXW5	MISO1_PINBN	reviewed	"Monofunctional isopimaradiene synthase, chloroplastic (PbmIso1) (EC 4.2.3.44)"	Pinus banksiana (Jack pine) (Pinus divaricata)	876	"Terpene synthase family, Tpsd subfamily"	PF01397;PF03936;	PATHWAY: Terpene metabolism; oleoresin biosynthesis. {ECO:0000305}.		GO:0000287; GO:0006952; GO:0009507; GO:0010333	chloroplast [GO:0009507]; magnesium ion binding [GO:0000287]; terpene synthase activity [GO:0010333]; defense response [GO:0006952]	defense response [GO:0006952]	magnesium ion binding [GO:0000287]; terpene synthase activity [GO:0010333]	chloroplast [GO:0009507]
PITA_00664	TRINITYDN104109c0g1	98.654	817	11	0	389	1205	208	1024	0	1448	A0A0P0V4R0	34.286	140	66	3	428	9	113	226	2.1e-14	74.7	A0A0P0V4R0	RTEL1_ORYSJ	reviewed	Regulator of telomere elongation helicase 1 homolog (EC 3.6.4.12)	Oryza sativa subsp. japonica (Rice)	1014	"Helicase family, RAD3/XPD subfamily"	PF06733;PF13307;		osa:4326378;	GO:0000725; GO:0003677; GO:0003678; GO:0005524; GO:0005634; GO:0005739; GO:0009555; GO:0010569; GO:0032508; GO:0036297; GO:0043007; GO:0045910; GO:0046872; GO:0048364; GO:0051539; GO:0070182; GO:0070716; GO:0090657; GO:1904430	"mitochondrion [GO:0005739]; nucleus [GO:0005634]; 4 iron, 4 sulfur cluster binding [GO:0051539]; ATP binding [GO:0005524]; DNA binding [GO:0003677]; DNA helicase activity [GO:0003678]; DNA polymerase binding [GO:0070182]; metal ion binding [GO:0046872]; DNA duplex unwinding [GO:0032508]; interstrand cross-link repair [GO:0036297]; maintenance of rDNA [GO:0043007]; mismatch repair involved in mai…	DNA duplex unwinding [GO:0032508]; interstrand cross-link repair [GO:0036297]; maintenance of rDNA [GO:0043007]; mismatch repair involved in maintenance of fidelity involved in DNA-dependent DNA replication [GO:0070716]; negative regulation of DNA recombination [GO:0045910]; negative regulation of t-circle formation [GO:1904430]; pollen development [GO:0009555]; recombinational repair [GO:0000725…	"4 iron, 4 sulfur cluster binding [GO:0051539]; ATP binding [GO:0005524]; DNA binding [GO:0003677]; DNA helicase activity [GO:0003678]; DNA polymerase binding [GO:0070182]; metal ion binding [GO:0046872]"	mitochondrion [GO:0005739]; nucleus [GO:0005634]
PITA_00665	TRINITYDN15676c0g1	98.167	1473	27	0	1	1473	1937	465	0	2571	Q8RWE5	49.221	321	139	7	1445	501	80	382	1.54e-76	254	Q8RWE5	PIRL8_ARATH	reviewed	Plant intracellular Ras-group-related LRR protein 8	Arabidopsis thaliana (Mouse-ear cress)	383	SHOC2 family	PF13855;		ath:AT4G26050;
PITA_00669	TRINITYDN128620c0g1	98.995	1293	13	0	1	1293	2005	713	0	2316	Q9LV21	83.902	528	84	1	1993	410	10	536	0	892	Q9LV21	TCPD_ARATH	reviewed	T-complex protein 1 subunit delta (TCP-1-delta) (CCT-delta) (Chaperonin CCT4)	Arabidopsis thaliana (Mouse-ear cress)	536	TCP-1 chaperonin family	PF00118;		ath:AT3G18190;	GO:0005524; GO:0005829; GO:0005832; GO:0006457; GO:0016887; GO:0046686; GO:0051082	chaperonin-containing T-complex [GO:0005832]; cytosol [GO:0005829]; ATP binding [GO:0005524]; ATPase activity [GO:0016887]; unfolded protein binding [GO:0051082]; protein folding [GO:0006457]; response to cadmium ion [GO:0046686]	protein folding [GO:0006457]; response to cadmium ion [GO:0046686]	ATPase activity [GO:0016887]; ATP binding [GO:0005524]; unfolded protein binding [GO:0051082]	chaperonin-containing T-complex [GO:0005832]; cytosol [GO:0005829]
PITA_00670	TRINITYDN3235c0g1	98.348	1816	30	0	200	2015	575	2390	0	3188	Q9S7Q2	62.917	480	178	0	1468	29	133	612	0	651	Q9S7Q2	PP124_ARATH	reviewed	"Pentatricopeptide repeat-containing protein At1g74850, chloroplastic (Protein PLASTID TRANSCRIPTIONALLY ACTIVE 2)"	Arabidopsis thaliana (Mouse-ear cress)	862	"PPR family, P subfamily"	PF01535;PF13041;PF13812;		ath:AT1G74850;	GO:0009507; GO:0009508; GO:0042644; GO:0042793; GO:0045893	"chloroplast [GO:0009507]; chloroplast nucleoid [GO:0042644]; plastid chromosome [GO:0009508]; plastid transcription [GO:0042793]; positive regulation of transcription, DNA-templated [GO:0045893]"	"plastid transcription [GO:0042793]; positive regulation of transcription, DNA-templated [GO:0045893]"		chloroplast [GO:0009507]; chloroplast nucleoid [GO:0042644]; plastid chromosome [GO:0009508]
PITA_00671	TRINITYDN45979c0g1	96.897	419	13	0	18	436	2315	1897	0	702	P49299	81.72	465	76	3	2227	857	11	474	0	764	P49299	CYSZ_CUCMA	reviewed	"Citrate synthase, glyoxysomal (EC 2.3.3.16) (GCS)"	Cucurbita maxima (Pumpkin) (Winter squash)	516	Citrate synthase family	PF00285;	PATHWAY: Carbohydrate metabolism; glyoxylate cycle; isocitrate from oxaloacetate: step 1/2.		GO:0006097; GO:0006099; GO:0009514; GO:0036440	glyoxysome [GO:0009514]; citrate synthase activity [GO:0036440]; glyoxylate cycle [GO:0006097]; tricarboxylic acid cycle [GO:0006099]	glyoxylate cycle [GO:0006097]; tricarboxylic acid cycle [GO:0006099]	citrate synthase activity [GO:0036440]	glyoxysome [GO:0009514]
PITA_00673	TRINITYDN1c0g1	92.135	1920	139	7	479	2394	1987	76	0	2699	A0A290U7C4	29.442	591	369	16	1736	48	136	706	7.1e-45	153	A0A290U7C4	ROQ1_NICBE	reviewed	Disease resistance protein Roq1 (NAD(+) hydrolase RPV1) (EC 3.2.2.6) (Recognition of XopQ 1 protein)	Nicotiana benthamiana	1306	Disease resistance TIR-NB-LRR family	PF00931;PF01582;			GO:0006952; GO:0007165; GO:0043531; GO:0050135; GO:0061809	"ADP binding [GO:0043531]; NAD(P)+ nucleosidase activity [GO:0050135]; NAD+ nucleotidase, cyclic ADP-ribose generating [GO:0061809]; defense response [GO:0006952]; signal transduction [GO:0007165]"	defense response [GO:0006952]; signal transduction [GO:0007165]	"ADP binding [GO:0043531]; NAD(P)+ nucleosidase activity [GO:0050135]; NAD+ nucleotidase, cyclic ADP-ribose generating [GO:0061809]"
PITA_00674	TRINITYDN4900c0g1	97.425	699	18	0	1	699	1730	1032	0	1192	Q9FPR3	29.108	213	137	6	1590	973	123	328	3.97e-12	70.1	Q9FPR3	EDR1_ARATH	reviewed	Serine/threonine-protein kinase EDR1 (EC 2.7.11.1) (MAPKK kinase EDR1) (Protein ENHANCED DISEASE RESISTANCE 1) (AtEDR1) (Serine/threonine/tyrosine-protein kinase 10)	Arabidopsis thaliana (Mouse-ear cress)	933	"Protein kinase superfamily, TKL Ser/Thr protein kinase family, RAF subfamily"	PF07714;		ath:AT1G08720;	GO:0000165; GO:0002229; GO:0004672; GO:0004709; GO:0004712; GO:0005524; GO:0005634; GO:0005737; GO:0005768; GO:0005769; GO:0005783; GO:0005802; GO:0005829; GO:0005886; GO:0007165; GO:0008219; GO:0009414; GO:0009617; GO:0009620; GO:0009723; GO:0009738; GO:0009788; GO:0009873; GO:0012510; GO:0016301; GO:0046777; GO:0106310; GO:0106311; GO:1900150; GO:1900424; GO:2000031	cytoplasm [GO:0005737]; cytosol [GO:0005829]; early endosome [GO:0005769]; endoplasmic reticulum [GO:0005783]; endosome [GO:0005768]; nucleus [GO:0005634]; plasma membrane [GO:0005886]; trans-Golgi network [GO:0005802]; trans-Golgi network transport vesicle membrane [GO:0012510]; ATP binding [GO:0005524]; kinase activity [GO:0016301]; MAP kinase kinase kinase activity [GO:0004709]; protein kinase…	abscisic acid-activated signaling pathway [GO:0009738]; cell death [GO:0008219]; defense response to oomycetes [GO:0002229]; ethylene-activated signaling pathway [GO:0009873]; MAPK cascade [GO:0000165]; negative regulation of abscisic acid-activated signaling pathway [GO:0009788]; protein autophosphorylation [GO:0046777]; regulation of defense response to bacterium [GO:1900424]; regulation of def…	ATP binding [GO:0005524]; kinase activity [GO:0016301]; MAP kinase kinase kinase activity [GO:0004709]; protein kinase activity [GO:0004672]; protein serine/threonine/tyrosine kinase activity [GO:0004712]; protein serine kinase activity [GO:0106310]; protein threonine kinase activity [GO:0106311]	cytoplasm [GO:0005737]; cytosol [GO:0005829]; early endosome [GO:0005769]; endoplasmic reticulum [GO:0005783]; endosome [GO:0005768]; nucleus [GO:0005634]; plasma membrane [GO:0005886]; trans-Golgi network [GO:0005802]; trans-Golgi network transport vesicle membrane [GO:0012510]
PITA_00679	TRINITYDN8476c1g1	96.135	414	16	0	28	441	741	328	0	676	Q10S70	49.597	248	121	2	389	1126	33	278	2.6e-88	271	Q10S70	EXLA1_ORYSJ	reviewed	Expansin-like A1 (OsEXLA1) (OsEXPL1) (OsaEXPb2.1)	Oryza sativa subsp. japonica (Rice)	279	"Expansin family, Expansin-like A subfamily"	PF03330;PF01357;		osa:4331516;	GO:0005576	extracellular region [GO:0005576]			extracellular region [GO:0005576]
PITA_00680	TRINITYDN3599c0g1	98.013	302	5	1	1	301	1889	1588	2.41e-147	523	P0C7Q8	57.196	535	168	7	1931	498	1	531	0	598	P0C7Q8	DA1_ARATH	reviewed	Protein DA1 (Protein SUPPRESSOR OF LARGE SEED AND ORGAN PHENOTYPES OF DA1-1 1)	Arabidopsis thaliana (Mouse-ear cress)	532		PF12315;PF00412;		ath:AT1G19270;	GO:0008233; GO:0008285; GO:0032875; GO:0043130; GO:0046620; GO:0046621; GO:0046872; GO:0048317; GO:0048482; GO:0080113; GO:1900057	metal ion binding [GO:0046872]; peptidase activity [GO:0008233]; ubiquitin binding [GO:0043130]; negative regulation of cell population proliferation [GO:0008285]; negative regulation of organ growth [GO:0046621]; plant ovule morphogenesis [GO:0048482]; positive regulation of leaf senescence [GO:1900057]; regulation of DNA endoreduplication [GO:0032875]; regulation of organ growth [GO:0046620]; r…	negative regulation of cell population proliferation [GO:0008285]; negative regulation of organ growth [GO:0046621]; plant ovule morphogenesis [GO:0048482]; positive regulation of leaf senescence [GO:1900057]; regulation of DNA endoreduplication [GO:0032875]; regulation of organ growth [GO:0046620]; regulation of seed growth [GO:0080113]; seed morphogenesis [GO:0048317]	metal ion binding [GO:0046872]; peptidase activity [GO:0008233]; ubiquitin binding [GO:0043130]
PITA_00681	TRINITYDN7923c0g1	98.577	1476	21	0	1	1476	734	2209	0	2610	Q5FV41	53.469	490	222	3	746	2197	6	495	4.71e-170	509	Q5FV41	FBT2_ARATH	reviewed	Probable folate-biopterin transporter 2	Arabidopsis thaliana (Mouse-ear cress)	499	"Major facilitator superfamily, Folate-biopterin transporter (TC 2.A.71) family"	PF03092;		ath:AT5G25050;	GO:0016021	integral component of membrane [GO:0016021]			integral component of membrane [GO:0016021]
PITA_00683	TRINITYDN2460c0g1	97.84	648	11	1	1	648	483	1127	0	1116	Q9SV64	67.508	317	88	3	1436	486	66	367	5.95e-152	442	Q9SV64	FATA2_ARATH	reviewed	"Oleoyl-acyl carrier protein thioesterase 2, chloroplastic (EC 3.1.2.14) (18:0-acyl-carrier protein thioesterase) (18:0-ACP thioesterase) (Acyl-[acyl-carrier-protein] hydrolase)"	Arabidopsis thaliana (Mouse-ear cress)	367	Acyl-ACP thioesterase family	PF01643;		ath:AT4G13050;	GO:0000036; GO:0004320; GO:0006633; GO:0009507; GO:0016295; GO:0016296; GO:0016297	chloroplast [GO:0009507]; acyl carrier activity [GO:0000036]; acyl-[acyl-carrier-protein] hydrolase activity [GO:0016297]; myristoyl-[acyl-carrier-protein] hydrolase activity [GO:0016295]; oleoyl-[acyl-carrier-protein] hydrolase activity [GO:0004320]; palmitoyl-[acyl-carrier-protein] hydrolase activity [GO:0016296]; fatty acid biosynthetic process [GO:0006633]	fatty acid biosynthetic process [GO:0006633]	acyl-[acyl-carrier-protein] hydrolase activity [GO:0016297]; acyl carrier activity [GO:0000036]; myristoyl-[acyl-carrier-protein] hydrolase activity [GO:0016295]; oleoyl-[acyl-carrier-protein] hydrolase activity [GO:0004320]; palmitoyl-[acyl-carrier-protein] hydrolase activity [GO:0016296]	chloroplast [GO:0009507]
PITA_00684	TRINITYDN21757c1g3	98.028	1572	31	0	1252	2823	2361	790	0	2732	O49545	69.407	827	247	4	907	3375	42	866	0	1074	O49545	BAME1_ARATH	reviewed	Leucine-rich repeat receptor-like serine/threonine-protein kinase BAM1 (EC 2.7.11.1) (Protein BARELY ANY MERISTEM 1)	Arabidopsis thaliana (Mouse-ear cress)	1003	"Protein kinase superfamily, Ser/Thr protein kinase family"	PF00560;PF12799;PF08263;PF00069;		ath:AT5G65700;	GO:0005524; GO:0005886; GO:0009755; GO:0009934; GO:0010075; GO:0016021; GO:0030154; GO:0033612; GO:0042802; GO:0043621; GO:0048229; GO:0048437; GO:0106310; GO:0106311	integral component of membrane [GO:0016021]; plasma membrane [GO:0005886]; ATP binding [GO:0005524]; identical protein binding [GO:0042802]; protein self-association [GO:0043621]; protein serine kinase activity [GO:0106310]; protein threonine kinase activity [GO:0106311]; receptor serine/threonine kinase binding [GO:0033612]; cell differentiation [GO:0030154]; floral organ development [GO:0048437…	cell differentiation [GO:0030154]; floral organ development [GO:0048437]; gametophyte development [GO:0048229]; hormone-mediated signaling pathway [GO:0009755]; regulation of meristem growth [GO:0010075]; regulation of meristem structural organization [GO:0009934]	ATP binding [GO:0005524]; identical protein binding [GO:0042802]; protein self-association [GO:0043621]; protein serine kinase activity [GO:0106310]; protein threonine kinase activity [GO:0106311]; receptor serine/threonine kinase binding [GO:0033612]	integral component of membrane [GO:0016021]; plasma membrane [GO:0005886]
PITA_00685	TRINITYDN16752c0g1	98.693	612	8	0	1	612	2439	1828	0	1086	Q5FV41	34.874	476	302	4	2292	880	25	497	1.86e-83	278	Q5FV41	FBT2_ARATH	reviewed	Probable folate-biopterin transporter 2	Arabidopsis thaliana (Mouse-ear cress)	499	"Major facilitator superfamily, Folate-biopterin transporter (TC 2.A.71) family"	PF03092;		ath:AT5G25050;	GO:0016021	integral component of membrane [GO:0016021]			integral component of membrane [GO:0016021]
PITA_00686	TRINITYDN2614c0g1	83.568	1564	240	15	5	1559	2036	3591	0	1448	Q9LHD1	62.5	1216	448	4	4117	494	23	1238	0	1532	Q9LHD1	AB15B_ARATH	reviewed	ABC transporter B family member 15 (ABC transporter ABCB.15) (AtABCB15) (Multidrug resistance protein 13) (P-glycoprotein 15)	Arabidopsis thaliana (Mouse-ear cress)	1240	"ABC transporter superfamily, ABCB family, Multidrug resistance exporter (TC 3.A.1.201) subfamily"	PF00664;PF00005;		ath:AT3G28345;	GO:0005524; GO:0005886; GO:0016021; GO:0042626; GO:0055085	integral component of membrane [GO:0016021]; plasma membrane [GO:0005886]; ATP binding [GO:0005524]; ATPase-coupled transmembrane transporter activity [GO:0042626]; transmembrane transport [GO:0055085]	transmembrane transport [GO:0055085]	ATPase-coupled transmembrane transporter activity [GO:0042626]; ATP binding [GO:0005524]	integral component of membrane [GO:0016021]; plasma membrane [GO:0005886]
PITA_00687	TRINITYDN15868c0g1	97.143	1890	42	1	1	1890	2049	172	0	3181	Q9FNL7	59.073	518	210	2	1977	427	13	529	0	624	Q9FNL7	PTR3_ARATH	reviewed	Protein NRT1/ PTR FAMILY 5.2 (AtNPF5.2) (Peptide transporter PTR3-A) (AtPTR3)	Arabidopsis thaliana (Mouse-ear cress)	582	"Major facilitator superfamily, Proton-dependent oligopeptide transporter (POT/PTR) (TC 2.A.17) family"	PF00854;		ath:AT5G46050;	GO:0009611; GO:0009737; GO:0009751; GO:0009753; GO:0016021; GO:0042538; GO:0042742; GO:0042937; GO:0042938; GO:0042939; GO:0043201; GO:0071916; GO:0080052; GO:0080053	integral component of membrane [GO:0016021]; dipeptide transmembrane transporter activity [GO:0071916]; tripeptide transmembrane transporter activity [GO:0042937]; defense response to bacterium [GO:0042742]; dipeptide transport [GO:0042938]; hyperosmotic salinity response [GO:0042538]; response to abscisic acid [GO:0009737]; response to histidine [GO:0080052]; response to jasmonic acid [GO:000975…	defense response to bacterium [GO:0042742]; dipeptide transport [GO:0042938]; hyperosmotic salinity response [GO:0042538]; response to abscisic acid [GO:0009737]; response to histidine [GO:0080052]; response to jasmonic acid [GO:0009753]; response to leucine [GO:0043201]; response to phenylalanine [GO:0080053]; response to salicylic acid [GO:0009751]; response to wounding [GO:0009611]; tripeptide…	dipeptide transmembrane transporter activity [GO:0071916]; tripeptide transmembrane transporter activity [GO:0042937]	integral component of membrane [GO:0016021]
PITA_00689	TRINITYDN101785c0g1	98.305	826	14	0	171	996	545	1370	0	1448	Q8L518	53.894	321	147	1	1340	381	17	337	7.31e-124	368	Q8L518	CK2_ARATH	reviewed	Probable choline kinase 2 (EC 2.7.1.32)	Arabidopsis thaliana (Mouse-ear cress)	350	Choline/ethanolamine kinase family		PATHWAY: Phospholipid metabolism; phosphatidylcholine biosynthesis; phosphocholine from choline: step 1/1.	ath:AT1G74320;	GO:0004103; GO:0005524	ATP binding [GO:0005524]; choline kinase activity [GO:0004103]		ATP binding [GO:0005524]; choline kinase activity [GO:0004103]
PITA_00690	TRINITYDN285c0g1	89.226	594	34	5	1	567	72	662	0	715	Q9SK27	50	118	57	2	94	444	19	135	1.55e-23	96.7	Q9SK27	ENL1_ARATH	reviewed	Early nodulin-like protein 1 (Phytocyanin-like protein)	Arabidopsis thaliana (Mouse-ear cress)	182		PF02298;		ath:AT2G25060;	GO:0005773; GO:0005886; GO:0009055; GO:0009506; GO:0031225; GO:0046658; GO:0099503	anchored component of membrane [GO:0031225]; anchored component of plasma membrane [GO:0046658]; plasma membrane [GO:0005886]; plasmodesma [GO:0009506]; secretory vesicle [GO:0099503]; vacuole [GO:0005773]; electron transfer activity [GO:0009055]		electron transfer activity [GO:0009055]	anchored component of membrane [GO:0031225]; anchored component of plasma membrane [GO:0046658]; plasma membrane [GO:0005886]; plasmodesma [GO:0009506]; secretory vesicle [GO:0099503]; vacuole [GO:0005773]
PITA_00694	TRINITYDN101159c0g1	99.279	555	4	0	1	555	1900	1346	0	1003	O22285	59.345	519	210	1	335	1888	174	692	0	685	O22285	PMTB_ARATH	reviewed	Probable methyltransferase PMT11 (EC 2.1.1.-)	Arabidopsis thaliana (Mouse-ear cress)	694	Methyltransferase superfamily	PF03141;		ath:AT2G39750;	GO:0000139; GO:0005737; GO:0005768; GO:0005794; GO:0005802; GO:0008168; GO:0016021; GO:0032259	cytoplasm [GO:0005737]; endosome [GO:0005768]; Golgi apparatus [GO:0005794]; Golgi membrane [GO:0000139]; integral component of membrane [GO:0016021]; trans-Golgi network [GO:0005802]; methyltransferase activity [GO:0008168]; methylation [GO:0032259]	methylation [GO:0032259]	methyltransferase activity [GO:0008168]	cytoplasm [GO:0005737]; endosome [GO:0005768]; Golgi apparatus [GO:0005794]; Golgi membrane [GO:0000139]; integral component of membrane [GO:0016021]; trans-Golgi network [GO:0005802]
PITA_00695	TRINITYDN61277c0g1	98.821	1611	19	0	1	1611	515	2125	0	2870	K7PEY4	56.187	493	209	3	2020	557	25	515	0	533	K7PEY4	RAM2_MEDTR	reviewed	Glycerol-3-phosphate acyltransferase RAM2 (EC 2.3.1.15) (Protein REQUIRED FOR ARBUSCULAR MYCORRHIZATION 2)	Medicago truncatula (Barrel medic) (Medicago tribuloides)	526	GPAT/DAPAT family	PF01553;	PATHWAY: Lipid metabolism; glycerolipid metabolism. {ECO:0000305}.	mtr:MTR_1g040500;	GO:0004366; GO:0009610; GO:0010143; GO:0016020; GO:0016021; GO:0016791; GO:0036377; GO:0046486; GO:0090447; GO:0102420	integral component of membrane [GO:0016021]; membrane [GO:0016020]; glycerol-3-phosphate 2-O-acyltransferase activity [GO:0090447]; glycerol-3-phosphate O-acyltransferase activity [GO:0004366]; phosphatase activity [GO:0016791]; sn-1-glycerol-3-phosphate C16:0-DCA-CoA acyl transferase activity [GO:0102420]; arbuscular mycorrhizal association [GO:0036377]; cutin biosynthetic process [GO:0010143]; …	arbuscular mycorrhizal association [GO:0036377]; cutin biosynthetic process [GO:0010143]; glycerolipid metabolic process [GO:0046486]; response to symbiotic fungus [GO:0009610]	glycerol-3-phosphate 2-O-acyltransferase activity [GO:0090447]; glycerol-3-phosphate O-acyltransferase activity [GO:0004366]; phosphatase activity [GO:0016791]; sn-1-glycerol-3-phosphate C16:0-DCA-CoA acyl transferase activity [GO:0102420]	integral component of membrane [GO:0016021]; membrane [GO:0016020]
PITA_00697	TRINITYDN222c0g2	84.306	2160	316	15	15	2158	2560	408	0	2089	Q9SZA7	42.958	142	79	1	428	3	365	504	6.06e-29	110	Q9SZA7	DRL29_ARATH	reviewed	Probable disease resistance protein At4g33300	Arabidopsis thaliana (Mouse-ear cress)	816	Disease resistance NB-LRR family	PF00931;PF05659;		ath:AT4G33300;	GO:0005524; GO:0042742; GO:0043531; GO:0048046	apoplast [GO:0048046]; ADP binding [GO:0043531]; ATP binding [GO:0005524]; defense response to bacterium [GO:0042742]	defense response to bacterium [GO:0042742]	ADP binding [GO:0043531]; ATP binding [GO:0005524]	apoplast [GO:0048046]
PITA_00699	TRINITYDN16101c0g1	98.097	1839	35	0	1	1839	2472	634	0	3203	F4I3P9	66.964	560	179	2	796	2469	217	772	0	754	F4I3P9	MURE_ARATH	reviewed	"UDP-N-acetylmuramoyl-L-alanyl-D-glutamate--2,6-diaminopimelate ligase MurE homolog, chloroplastic (AtMurE) (Protein ALBINO OR PALE-GREEN 13) (Protein PIGMENT DEFECTIVE EMBRYO 316)"	Arabidopsis thaliana (Mouse-ear cress)	772	"MurCDEF family, MurE subfamily"	PF01225;PF02875;PF08245;		ath:AT1G63680;	GO:0005524; GO:0008360; GO:0009058; GO:0009507; GO:0009658; GO:0010020; GO:0016881; GO:0042644; GO:0051301	chloroplast [GO:0009507]; chloroplast nucleoid [GO:0042644]; acid-amino acid ligase activity [GO:0016881]; ATP binding [GO:0005524]; biosynthetic process [GO:0009058]; cell division [GO:0051301]; chloroplast fission [GO:0010020]; chloroplast organization [GO:0009658]; regulation of cell shape [GO:0008360]	biosynthetic process [GO:0009058]; cell division [GO:0051301]; chloroplast fission [GO:0010020]; chloroplast organization [GO:0009658]; regulation of cell shape [GO:0008360]	acid-amino acid ligase activity [GO:0016881]; ATP binding [GO:0005524]	chloroplast [GO:0009507]; chloroplast nucleoid [GO:0042644]
PITA_00700	TRINITYDN21026c0g3	96.415	530	19	0	119	648	572	43	0	874	Q9C757	60.571	175	69	0	1	525	62	236	8.76e-54	180	Q9C757	INT2_ARATH	reviewed	Probable inositol transporter 2	Arabidopsis thaliana (Mouse-ear cress)	580	"Major facilitator superfamily, Sugar transporter (TC 2.A.1.1) family"	PF00083;		ath:AT1G30220;	GO:0005366; GO:0005886; GO:0015798; GO:0016021; GO:0023052; GO:0090406	integral component of membrane [GO:0016021]; plasma membrane [GO:0005886]; pollen tube [GO:0090406]; myo-inositol:proton symporter activity [GO:0005366]; myo-inositol transport [GO:0015798]; signaling [GO:0023052]	myo-inositol transport [GO:0015798]; signaling [GO:0023052]	myo-inositol:proton symporter activity [GO:0005366]	integral component of membrane [GO:0016021]; plasma membrane [GO:0005886]; pollen tube [GO:0090406]
PITA_00701	TRINITYDN10483c0g1	99.326	1187	8	0	1	1187	4084	2898	0	2148	Q9XIK4	65.414	1038	341	8	977	4072	1	1026	0	1271	Q9XIK4	NT101_ARATH	reviewed	RNA cytidine acetyltransferase 1 (EC 2.3.1.-) (18S rRNA cytosine acetyltransferase 1)	Arabidopsis thaliana (Mouse-ear cress)	1028	"RNA cytidine acetyltransferase family, NAT10 subfamily"	PF08351;PF13718;PF05127;PF13725;		ath:AT1G10490;	GO:0000049; GO:0005524; GO:0005730; GO:0051391; GO:1904812; GO:1990883	nucleolus [GO:0005730]; ATP binding [GO:0005524]; rRNA cytidine N-acetyltransferase activity [GO:1990883]; tRNA binding [GO:0000049]; rRNA acetylation involved in maturation of SSU-rRNA [GO:1904812]; tRNA acetylation [GO:0051391]	rRNA acetylation involved in maturation of SSU-rRNA [GO:1904812]; tRNA acetylation [GO:0051391]	ATP binding [GO:0005524]; rRNA cytidine N-acetyltransferase activity [GO:1990883]; tRNA binding [GO:0000049]	nucleolus [GO:0005730]
PITA_00702	TRINITYDN8861c0g3	93.946	446	26	1	1	445	483	38	0	673	Q3EBR6	41.401	157	74	6	11	451	260	408	8.07e-17	77.8	Q3EBR6	PLA16_ARATH	reviewed	"Phospholipase A1-Igamma2, chloroplastic (EC 3.1.1.-) (DAD1-like lipase 3)"	Arabidopsis thaliana (Mouse-ear cress)	529	"AB hydrolase superfamily, Lipase family"	PF01764;		ath:AT2G30550;	GO:0004620; GO:0004806; GO:0008970; GO:0009507; GO:0016042; GO:0047714	chloroplast [GO:0009507]; galactolipase activity [GO:0047714]; phospholipase A1 activity [GO:0008970]; phospholipase activity [GO:0004620]; triglyceride lipase activity [GO:0004806]; lipid catabolic process [GO:0016042]	lipid catabolic process [GO:0016042]	galactolipase activity [GO:0047714]; phospholipase A1 activity [GO:0008970]; phospholipase activity [GO:0004620]; triglyceride lipase activity [GO:0004806]	chloroplast [GO:0009507]
PITA_00704	TRINITYDN17349c0g2	99.126	915	7	1	31	945	1247	334	0	1644	F4K687	61.983	242	84	1	1251	1976	1	234	2.34e-100	311	F4K687	NMNAT_ARATH	reviewed	Nicotinamide/nicotinic acid mononucleotide adenylyltransferase (NMN/NaMN adenylyltransferase) (EC 2.7.7.1) (EC 2.7.7.18) (Nicotinamide mononucleotide adenylyltransferase) (NMN adenylyltransferase) (Nicotinate-nucleotide adenylyltransferase) (NaMN adenylyltransferase)	Arabidopsis thaliana (Mouse-ear cress)	238	Eukaryotic NMN adenylyltransferase family	PF01467;	PATHWAY: Cofactor biosynthesis; NAD(+) biosynthesis; deamido-NAD(+) from nicotinate D-ribonucleotide: step 1/1. {ECO:0000250|UniProtKB:Q9HAN9}.; PATHWAY: Cofactor biosynthesis; NAD(+) biosynthesis; NAD(+) from nicotinamide D-ribonucleotide: step 1/1. {ECO:0000250|UniProtKB:Q9HAN9}.	ath:AT5G55810;	GO:0000309; GO:0004515; GO:0005524; GO:0005634; GO:0009435; GO:0046872	nucleus [GO:0005634]; ATP binding [GO:0005524]; metal ion binding [GO:0046872]; nicotinamide-nucleotide adenylyltransferase activity [GO:0000309]; nicotinate-nucleotide adenylyltransferase activity [GO:0004515]; NAD biosynthetic process [GO:0009435]	NAD biosynthetic process [GO:0009435]	ATP binding [GO:0005524]; metal ion binding [GO:0046872]; nicotinamide-nucleotide adenylyltransferase activity [GO:0000309]; nicotinate-nucleotide adenylyltransferase activity [GO:0004515]	nucleus [GO:0005634]
PITA_00706	TRINITYDN368c0g1	97.98	990	16	2	43	1032	468	1453	0	1714	Q9SUC9	61.049	267	96	4	201	992	27	288	1.11e-106	319	Q9SUC9	UGPI7_ARATH	reviewed	Uncharacterized GPI-anchored protein At4g28100	Arabidopsis thaliana (Mouse-ear cress)	304		PF19160;		ath:AT4G28100;	GO:0005886; GO:0031225; GO:0046658	anchored component of membrane [GO:0031225]; anchored component of plasma membrane [GO:0046658]; plasma membrane [GO:0005886]			anchored component of membrane [GO:0031225]; anchored component of plasma membrane [GO:0046658]; plasma membrane [GO:0005886]
PITA_00715	TRINITYDN9959c0g1	83.62	989	157	4	1	988	64	1048	0	924	Q96519	54.03	335	139	6	63	1031	4	335	2.99e-123	359	Q96519	PER11_ARATH	reviewed	Peroxidase 11 (Atperox P11) (EC 1.11.1.7) (ATP23a/ATP23b)	Arabidopsis thaliana (Mouse-ear cress)	336	"Peroxidase family, Classical plant (class III) peroxidase subfamily"	PF00141;		ath:AT1G68850;	GO:0004601; GO:0005576; GO:0006979; GO:0020037; GO:0042744; GO:0046872; GO:0048511	extracellular region [GO:0005576]; heme binding [GO:0020037]; metal ion binding [GO:0046872]; peroxidase activity [GO:0004601]; hydrogen peroxide catabolic process [GO:0042744]; response to oxidative stress [GO:0006979]; rhythmic process [GO:0048511]	hydrogen peroxide catabolic process [GO:0042744]; response to oxidative stress [GO:0006979]; rhythmic process [GO:0048511]	heme binding [GO:0020037]; metal ion binding [GO:0046872]; peroxidase activity [GO:0004601]	extracellular region [GO:0005576]
PITA_00716	TRINITYDN4288c0g1	97.312	558	15	0	1	558	773	1330	0	948	Q9FYL8	35.669	157	95	3	791	1252	28	181	3.91e-21	91.7	Q9FYL8	NFD2_ARATH	reviewed	Protein NUCLEAR FUSION DEFECTIVE 2	Arabidopsis thaliana (Mouse-ear cress)	191		PF14622;		ath:AT1G24450;	GO:0000741; GO:0003725; GO:0004525; GO:0005634; GO:0005773; GO:0005777; GO:0006396; GO:0010197; GO:0030422; GO:0031053; GO:0031054	nucleus [GO:0005634]; peroxisome [GO:0005777]; vacuole [GO:0005773]; double-stranded RNA binding [GO:0003725]; ribonuclease III activity [GO:0004525]; karyogamy [GO:0000741]; polar nucleus fusion [GO:0010197]; pre-miRNA processing [GO:0031054]; primary miRNA processing [GO:0031053]; production of siRNA involved in RNA interference [GO:0030422]; RNA processing [GO:0006396]	karyogamy [GO:0000741]; polar nucleus fusion [GO:0010197]; pre-miRNA processing [GO:0031054]; primary miRNA processing [GO:0031053]; production of siRNA involved in RNA interference [GO:0030422]; RNA processing [GO:0006396]	double-stranded RNA binding [GO:0003725]; ribonuclease III activity [GO:0004525]	nucleus [GO:0005634]; peroxisome [GO:0005777]; vacuole [GO:0005773]
PITA_00720	TRINITYDN18277c0g1	99.512	205	1	0	1	205	351	555	4.37e-102	374	O23657	79	200	42	0	351	950	1	200	3.5e-113	332	O23657	RABC1_ARATH	reviewed	Ras-related protein RABC1 (AtRABC1) (Ras-related protein Rab18) (AtRab18)	Arabidopsis thaliana (Mouse-ear cress)	212	"Small GTPase superfamily, Rab family"	PF00071;		ath:AT1G43890;	GO:0003924; GO:0005525; GO:0005634; GO:0005794; GO:0005886; GO:0006886; GO:0012505	endomembrane system [GO:0012505]; Golgi apparatus [GO:0005794]; nucleus [GO:0005634]; plasma membrane [GO:0005886]; GTP binding [GO:0005525]; GTPase activity [GO:0003924]; intracellular protein transport [GO:0006886]	intracellular protein transport [GO:0006886]	GTPase activity [GO:0003924]; GTP binding [GO:0005525]	endomembrane system [GO:0012505]; Golgi apparatus [GO:0005794]; nucleus [GO:0005634]; plasma membrane [GO:0005886]
PITA_00725	TRINITYDN5107c0g3	95.139	288	14	0	88	375	972	1259	1.76e-126	455	P57751	79.872	467	94	0	414	1814	4	470	0	721	P57751	UGPA1_ARATH	reviewed	UTP--glucose-1-phosphate uridylyltransferase 1 (EC 2.7.7.9) (UDP-glucose pyrophosphorylase 1) (AtUGP1) (UDPGP 1) (UGPase 1)	Arabidopsis thaliana (Mouse-ear cress)	470	UDPGP type 1 family	PF01704;		ath:AT5G17310;	GO:0003983; GO:0005737; GO:0005829; GO:0005886; GO:0005977; GO:0006011; GO:0009536; GO:0009555; GO:0010942; GO:0046686; GO:0052543	cytoplasm [GO:0005737]; cytosol [GO:0005829]; plasma membrane [GO:0005886]; plastid [GO:0009536]; UTP:glucose-1-phosphate uridylyltransferase activity [GO:0003983]; callose deposition in cell wall [GO:0052543]; glycogen metabolic process [GO:0005977]; pollen development [GO:0009555]; positive regulation of cell death [GO:0010942]; response to cadmium ion [GO:0046686]; UDP-glucose metabolic proces…	callose deposition in cell wall [GO:0052543]; glycogen metabolic process [GO:0005977]; pollen development [GO:0009555]; positive regulation of cell death [GO:0010942]; response to cadmium ion [GO:0046686]; UDP-glucose metabolic process [GO:0006011]	UTP:glucose-1-phosphate uridylyltransferase activity [GO:0003983]	cytoplasm [GO:0005737]; cytosol [GO:0005829]; plasma membrane [GO:0005886]; plastid [GO:0009536]
PITA_00727	TRINITYDN322c0g2	98.236	2664	44	1	1	2661	3254	591	0	4656	Q9LK35	58.565	864	328	14	3116	573	6	855	0	961	Q9LK35	THE1_ARATH	reviewed	Receptor-like protein kinase THESEUS 1 (EC 2.7.11.-)	Arabidopsis thaliana (Mouse-ear cress)	855	"Protein kinase superfamily, Ser/Thr protein kinase family"	PF12819;PF07714;		ath:AT5G54380;	GO:0004672; GO:0004674; GO:0005524; GO:0005886; GO:0009506; GO:0009741; GO:0009826; GO:0016021; GO:0046777; GO:0050832	integral component of membrane [GO:0016021]; plasma membrane [GO:0005886]; plasmodesma [GO:0009506]; ATP binding [GO:0005524]; protein kinase activity [GO:0004672]; protein serine/threonine kinase activity [GO:0004674]; defense response to fungus [GO:0050832]; protein autophosphorylation [GO:0046777]; response to brassinosteroid [GO:0009741]; unidimensional cell growth [GO:0009826]	defense response to fungus [GO:0050832]; protein autophosphorylation [GO:0046777]; response to brassinosteroid [GO:0009741]; unidimensional cell growth [GO:0009826]	ATP binding [GO:0005524]; protein kinase activity [GO:0004672]; protein serine/threonine kinase activity [GO:0004674]	integral component of membrane [GO:0016021]; plasma membrane [GO:0005886]; plasmodesma [GO:0009506]
PITA_00728	TRINITYDN6066c0g1	99.14	698	6	0	134	831	9	706	0	1256	Q9SG92	46.215	251	129	2	1078	344	20	270	8.88e-79	244	Q9SG92	MES17_ARATH	reviewed	Methylesterase 17 (AtMES17) (EC 3.1.1.-) (Methyl indole-3-acetic acid esterase)	Arabidopsis thaliana (Mouse-ear cress)	276	"AB hydrolase superfamily, Methylesterase family"	PF12697;		ath:AT3G10870;	GO:0009694; GO:0009696; GO:0016788; GO:0033473; GO:0048367; GO:0080030; GO:0080031; GO:0080032	"hydrolase activity, acting on ester bonds [GO:0016788]; methyl indole-3-acetate esterase activity [GO:0080030]; methyl jasmonate esterase activity [GO:0080032]; methyl salicylate esterase activity [GO:0080031]; indoleacetic acid conjugate metabolic process [GO:0033473]; jasmonic acid metabolic process [GO:0009694]; salicylic acid metabolic process [GO:0009696]; shoot system development [GO:00483…	indoleacetic acid conjugate metabolic process [GO:0033473]; jasmonic acid metabolic process [GO:0009694]; salicylic acid metabolic process [GO:0009696]; shoot system development [GO:0048367]	"hydrolase activity, acting on ester bonds [GO:0016788]; methyl indole-3-acetate esterase activity [GO:0080030]; methyl jasmonate esterase activity [GO:0080032]; methyl salicylate esterase activity [GO:0080031]"
PITA_00729	TRINITYDN5996c0g2	78.601	729	146	10	1081	1804	1246	523	1.16e-131	473	P0CB16	33.019	106	47	1	9	254	711	816	6.85e-11	58.9	P0CB16	DRL25_ARATH	reviewed	Putative disease resistance protein At4g19050	Arabidopsis thaliana (Mouse-ear cress)	1201	Disease resistance NB-LRR family	PF00931;		ath:AT4G19050;	GO:0005524; GO:0006952; GO:0043531	ADP binding [GO:0043531]; ATP binding [GO:0005524]; defense response [GO:0006952]	defense response [GO:0006952]	ADP binding [GO:0043531]; ATP binding [GO:0005524]
PITA_00732	TRINITYDN235c0g1	94.091	2640	123	7	2	2623	2693	69	0	3980	Q9ZUI0	41.745	848	429	17	1	2439	80	897	9e-173	524	Q9ZUI0	Y2241_ARATH	reviewed	Putative leucine-rich repeat receptor-like serine/threonine-protein kinase At2g24130 (EC 2.7.11.1)	Arabidopsis thaliana (Mouse-ear cress)	980	"Protein kinase superfamily, Ser/Thr protein kinase family"	PF00560;PF13516;PF13855;PF00069;		ath:AT2G24130;	GO:0005524; GO:0005886; GO:0016021; GO:0106310; GO:0106311	integral component of membrane [GO:0016021]; plasma membrane [GO:0005886]; ATP binding [GO:0005524]; protein serine kinase activity [GO:0106310]; protein threonine kinase activity [GO:0106311]		ATP binding [GO:0005524]; protein serine kinase activity [GO:0106310]; protein threonine kinase activity [GO:0106311]	integral component of membrane [GO:0016021]; plasma membrane [GO:0005886]
PITA_00733	TRINITYDN1763c0g1	93.149	1372	88	4	88	1453	1953	582	0	2008	V9M398	27.907	215	140	6	708	76	202	405	3.78e-14	72	V9M398	RUN1_VITRO	reviewed	Disease resistance protein RUN1 (NAD(+) hydrolase RUN1) (EC 3.2.2.6) (NADP(+) hydrolase RUN1) (EC 3.2.2.-) (Resistance to Uncinula necator protein) (MrRUN1)	Vitis rotundifolia (Muscadine grape)	1331	Disease resistance TIR-NB-LRR family	PF12799;PF13855;PF00931;PF01582;			GO:0003953; GO:0005634; GO:0005737; GO:0007165; GO:0019677; GO:0043068; GO:0043531; GO:0050135; GO:0050832; GO:0061809	"cytoplasm [GO:0005737]; nucleus [GO:0005634]; ADP binding [GO:0043531]; NAD(P)+ nucleosidase activity [GO:0050135]; NAD+ nucleosidase activity [GO:0003953]; NAD+ nucleotidase, cyclic ADP-ribose generating [GO:0061809]; defense response to fungus [GO:0050832]; NAD catabolic process [GO:0019677]; positive regulation of programmed cell death [GO:0043068]; signal transduction [GO:0007165]"	defense response to fungus [GO:0050832]; NAD catabolic process [GO:0019677]; positive regulation of programmed cell death [GO:0043068]; signal transduction [GO:0007165]	"ADP binding [GO:0043531]; NAD(P)+ nucleosidase activity [GO:0050135]; NAD+ nucleosidase activity [GO:0003953]; NAD+ nucleotidase, cyclic ADP-ribose generating [GO:0061809]"	cytoplasm [GO:0005737]; nucleus [GO:0005634]
PITA_00734	TRINITYDN40630c0g1	99.203	1129	9	0	32	1160	1	1129	0	2036	Q9LHE4	41.414	99	58	0	431	135	914	1012	9.27e-22	90.5	Q9LHE4	CHR27_ARATH	reviewed	Helicase-like transcription factor CHR27 (EC 3.6.4.-) (Protein CHROMATIN REMODELING 27) (Protein SNF2-RING-HELICASE-LIKE 1)	Arabidopsis thaliana (Mouse-ear cress)	1047	"SNF2/RAD54 helicase family, RAD16 subfamily"	PF00271;PF00176;PF00097;		ath:AT3G20010;	GO:0003677; GO:0004386; GO:0005524; GO:0005634; GO:0006325; GO:0016787; GO:0046872; GO:0070615; GO:0080188	nucleus [GO:0005634]; ATP binding [GO:0005524]; DNA binding [GO:0003677]; helicase activity [GO:0004386]; hydrolase activity [GO:0016787]; metal ion binding [GO:0046872]; nucleosome-dependent ATPase activity [GO:0070615]; chromatin organization [GO:0006325]; gene silencing by RNA-directed DNA methylation [GO:0080188]	chromatin organization [GO:0006325]; gene silencing by RNA-directed DNA methylation [GO:0080188]	ATP binding [GO:0005524]; DNA binding [GO:0003677]; helicase activity [GO:0004386]; hydrolase activity [GO:0016787]; metal ion binding [GO:0046872]; nucleosome-dependent ATPase activity [GO:0070615]	nucleus [GO:0005634]
PITA_00737	TRINITYDN150525c0g1	98.039	408	8	0	323	730	37	444	0	710	Q9FJV7	38.158	152	89	2	3	443	81	232	8.35e-36	125	Q9FJV7	MCU4_ARATH	reviewed	"Calcium uniporter protein 4, mitochondrial"	Arabidopsis thaliana (Mouse-ear cress)	293	MCU (TC 1.A.77) family	PF04678;		ath:AT5G42610;	GO:0005262; GO:0015292; GO:0031305; GO:0036444; GO:0051560; GO:1990246	integral component of mitochondrial inner membrane [GO:0031305]; uniplex complex [GO:1990246]; calcium channel activity [GO:0005262]; uniporter activity [GO:0015292]; calcium import into the mitochondrion [GO:0036444]; mitochondrial calcium ion homeostasis [GO:0051560]	calcium import into the mitochondrion [GO:0036444]; mitochondrial calcium ion homeostasis [GO:0051560]	calcium channel activity [GO:0005262]; uniporter activity [GO:0015292]	integral component of mitochondrial inner membrane [GO:0031305]; uniplex complex [GO:1990246]
PITA_00739	TRINITYDN2394c0g1	95.439	2587	80	10	1	2565	317	2887	0	4089	Q9C8K0	31.142	289	182	10	488	1342	74	349	1.53e-19	92	Q9C8K0	DRL5_ARATH	reviewed	Probable disease resistance protein At1g51480	Arabidopsis thaliana (Mouse-ear cress)	854	Disease resistance NB-LRR family	PF13855;PF00931;		ath:AT1G51480;	GO:0005524; GO:0006952; GO:0043531	ADP binding [GO:0043531]; ATP binding [GO:0005524]; defense response [GO:0006952]	defense response [GO:0006952]	ADP binding [GO:0043531]; ATP binding [GO:0005524]
PITA_00743	TRINITYDN668c1g1	93.064	692	48	0	1	692	188	879	0	1013	Q9ZTT5	66.667	93	27	1	279	1	7	95	7.22e-36	124	Q9ZTT5	CAMT_PINTA	reviewed	Caffeoyl-CoA O-methyltransferase (EC 2.1.1.104) (Trans-caffeoyl-CoA 3-O-methyltransferase) (CCoAMT) (CCoAOMT)	Pinus taeda (Loblolly pine)	259	"Class I-like SAM-binding methyltransferase superfamily, Cation-dependent O-methyltransferase family, CCoAMT subfamily"	PF01596;	PATHWAY: Aromatic compound metabolism; phenylpropanoid biosynthesis.		GO:0009809; GO:0032259; GO:0042409; GO:0046872	caffeoyl-CoA O-methyltransferase activity [GO:0042409]; metal ion binding [GO:0046872]; lignin biosynthetic process [GO:0009809]; methylation [GO:0032259]	lignin biosynthetic process [GO:0009809]; methylation [GO:0032259]	caffeoyl-CoA O-methyltransferase activity [GO:0042409]; metal ion binding [GO:0046872]
PITA_00746	TRINITYDN26209c0g1	97.701	1044	24	0	1	1044	183	1226	0	1796	Q93V84	42.51	247	135	3	213	932	1	247	2.58e-54	183	Q93V84	FLXL1_ARATH	reviewed	Protein FLX-like 1 (AtFLXL1)	Arabidopsis thaliana (Mouse-ear cress)	331	FLX family			ath:AT3G14750;	GO:0005634; GO:0009908; GO:0016604; GO:0030154	nuclear body [GO:0016604]; nucleus [GO:0005634]; cell differentiation [GO:0030154]; flower development [GO:0009908]	cell differentiation [GO:0030154]; flower development [GO:0009908]		nuclear body [GO:0016604]; nucleus [GO:0005634]
PITA_00747	TRINITYDN2777c0g1	93.812	501	31	0	1	501	1290	790	0	754	Q50EK4	63.673	490	170	3	1689	238	34	521	0	635	Q50EK4	C75A1_PINTA	reviewed	Cytochrome P450 750A1 (EC 1.14.-.-) (Cytochrome P450 CYPC)	Pinus taeda (Loblolly pine)	525	Cytochrome P450 family	PF00067;			GO:0004497; GO:0005506; GO:0016021; GO:0016705; GO:0020037	"integral component of membrane [GO:0016021]; heme binding [GO:0020037]; iron ion binding [GO:0005506]; monooxygenase activity [GO:0004497]; oxidoreductase activity, acting on paired donors, with incorporation or reduction of molecular oxygen [GO:0016705]"		"heme binding [GO:0020037]; iron ion binding [GO:0005506]; monooxygenase activity [GO:0004497]; oxidoreductase activity, acting on paired donors, with incorporation or reduction of molecular oxygen [GO:0016705]"	integral component of membrane [GO:0016021]
PITA_00750	TRINITYDN24128c0g2	97.276	1248	34	0	1	1248	2484	1237	0	2117	Q9C9A9	71.698	53	14	1	157	2	328	380	1.22e-13	70.9	Q9C9A9	COL7_ARATH	reviewed	Zinc finger protein CONSTANS-LIKE 7	Arabidopsis thaliana (Mouse-ear cress)	392	CONSTANS family	PF06203;PF00643;		ath:AT1G73870;	GO:0000976; GO:0003700; GO:0005634; GO:0005730; GO:0006355; GO:0008270; GO:0009641; GO:0010223; GO:0045893	"nucleolus [GO:0005730]; nucleus [GO:0005634]; DNA-binding transcription factor activity [GO:0003700]; transcription regulatory region sequence-specific DNA binding [GO:0000976]; zinc ion binding [GO:0008270]; positive regulation of transcription, DNA-templated [GO:0045893]; regulation of transcription, DNA-templated [GO:0006355]; secondary shoot formation [GO:0010223]; shade avoidance [GO:000964…	"positive regulation of transcription, DNA-templated [GO:0045893]; regulation of transcription, DNA-templated [GO:0006355]; secondary shoot formation [GO:0010223]; shade avoidance [GO:0009641]"	DNA-binding transcription factor activity [GO:0003700]; transcription regulatory region sequence-specific DNA binding [GO:0000976]; zinc ion binding [GO:0008270]	nucleolus [GO:0005730]; nucleus [GO:0005634]
PITA_00755	TRINITYDN7660c0g1	99.116	1470	13	0	1	1470	593	2062	0	2643	Q39044	69.231	273	78	1	3280	2480	23	295	2.6e-120	380	Q39044	VPEB_ARATH	reviewed	Vacuolar-processing enzyme beta-isozyme (EC 3.4.22.34) (Asparaginyl endopeptidase beta-VPE) (Beta-VPE)	Arabidopsis thaliana (Mouse-ear cress)	486	Peptidase C13 family	PF01650;		ath:AT1G62710;	GO:0000326; GO:0004197; GO:0006624; GO:0051603	protein storage vacuole [GO:0000326]; cysteine-type endopeptidase activity [GO:0004197]; proteolysis involved in cellular protein catabolic process [GO:0051603]; vacuolar protein processing [GO:0006624]	proteolysis involved in cellular protein catabolic process [GO:0051603]; vacuolar protein processing [GO:0006624]	cysteine-type endopeptidase activity [GO:0004197]	protein storage vacuole [GO:0000326]
PITA_00760	TRINITYDN807c0g3	98.385	929	15	0	436	1364	1	929	0	1633	Q50EK5	62.013	308	85	3	2	925	184	459	2.31e-125	367	Q50EK5	C72B2_PINTA	reviewed	Cytochrome P450 720B2 (EC 1.14.-.-) (Cytochrome P450 CYPB)	Pinus taeda (Loblolly pine)	487	Cytochrome P450 family	PF00067;			GO:0004497; GO:0005506; GO:0016021; GO:0016705; GO:0020037	"integral component of membrane [GO:0016021]; heme binding [GO:0020037]; iron ion binding [GO:0005506]; monooxygenase activity [GO:0004497]; oxidoreductase activity, acting on paired donors, with incorporation or reduction of molecular oxygen [GO:0016705]"		"heme binding [GO:0020037]; iron ion binding [GO:0005506]; monooxygenase activity [GO:0004497]; oxidoreductase activity, acting on paired donors, with incorporation or reduction of molecular oxygen [GO:0016705]"	integral component of membrane [GO:0016021]
PITA_00761	TRINITYDN11638c0g1	97.078	616	18	0	124	739	938	323	0	1038	Q0WMN5	36.557	424	235	5	1220	3	64	471	1.37e-78	256	Q0WMN5	Y3913_ARATH	reviewed	Uncharacterized protein At3g49140	Arabidopsis thaliana (Mouse-ear cress)	499				ath:AT3G49140;
PITA_00764	TRINITYDN1549c0g3	97.464	907	23	0	36	942	341	1247	0	1548	O49460	87.755	245	30	0	477	1211	39	283	1.5e-148	431	O49460	PHB1_ARATH	reviewed	"Prohibitin-1, mitochondrial (Atphb1)"	Arabidopsis thaliana (Mouse-ear cress)	288	Prohibitin family	PF01145;		ath:AT4G28510;	GO:0005739; GO:0005747; GO:0005774; GO:0007005; GO:0016021	integral component of membrane [GO:0016021]; mitochondrial respiratory chain complex I [GO:0005747]; mitochondrion [GO:0005739]; vacuolar membrane [GO:0005774]; mitochondrion organization [GO:0007005]	mitochondrion organization [GO:0007005]		integral component of membrane [GO:0016021]; mitochondrial respiratory chain complex I [GO:0005747]; mitochondrion [GO:0005739]; vacuolar membrane [GO:0005774]
PITA_00766	TRINITYDN20500c0g1	99.004	3314	33	0	871	4184	7811	4498	0	5938	F4IVL6	68.524	2459	674	18	491	7777	18	2406	0	2965	F4IVL6	GRV2_ARATH	reviewed	DnaJ homolog subfamily C GRV2 (Protein GRAVITROPISM DEFECTIVE 2) (Protein GREEN FLUORESCENT SEED 2) (Protein KATAMARI2)	Arabidopsis thaliana (Mouse-ear cress)	2554		PF00226;PF14237;		ath:AT2G26890;	GO:0000578; GO:0005770; GO:0005773; GO:0005774; GO:0005777; GO:0005783; GO:0005794; GO:0005802; GO:0006623; GO:0006897; GO:0006898; GO:0007032; GO:0007033; GO:0009638; GO:0009660; GO:0009793; GO:0009959; GO:0010008; GO:0031902; GO:0042594; GO:0043231; GO:0045324; GO:0051301	endoplasmic reticulum [GO:0005783]; endosome membrane [GO:0010008]; Golgi apparatus [GO:0005794]; intracellular membrane-bounded organelle [GO:0043231]; late endosome [GO:0005770]; late endosome membrane [GO:0031902]; peroxisome [GO:0005777]; trans-Golgi network [GO:0005802]; vacuolar membrane [GO:0005774]; vacuole [GO:0005773]; amyloplast organization [GO:0009660]; cell division [GO:0051301]; em…	amyloplast organization [GO:0009660]; cell division [GO:0051301]; embryo development ending in seed dormancy [GO:0009793]; embryonic axis specification [GO:0000578]; endocytosis [GO:0006897]; endosome organization [GO:0007032]; late endosome to vacuole transport [GO:0045324]; negative gravitropism [GO:0009959]; phototropism [GO:0009638]; protein targeting to vacuole [GO:0006623]; receptor-mediate…		endoplasmic reticulum [GO:0005783]; endosome membrane [GO:0010008]; Golgi apparatus [GO:0005794]; intracellular membrane-bounded organelle [GO:0043231]; late endosome [GO:0005770]; late endosome membrane [GO:0031902]; peroxisome [GO:0005777]; trans-Golgi network [GO:0005802]; vacuolar membrane [GO:0005774]; vacuole [GO:0005773]
PITA_00767	TRINITYDN2994c0g1	97.598	1332	32	0	1	1332	2097	766	0	2283	Q60DN5	58.969	446	182	1	760	2094	28	473	5.28e-165	484	Q60DN5	PROT1_ORYSJ	reviewed	Proline transporter 1 (OsPROT)	Oryza sativa subsp. japonica (Rice)	473	"Amino acid/polyamine transporter 2 family, Amino acid/auxin permease (AAAP) (TC 2.A.18.3) subfamily"	PF01490;		osa:4333560;	GO:0005886; GO:0006865; GO:0016021	integral component of membrane [GO:0016021]; plasma membrane [GO:0005886]; amino acid transport [GO:0006865]	amino acid transport [GO:0006865]		integral component of membrane [GO:0016021]; plasma membrane [GO:0005886]
PITA_00768	TRINITYDN2285c3g1	98.973	487	5	0	1	487	487	1	0	872	C0LGP4	43.443	122	66	2	2	367	883	1001	5.1e-22	91.7	C0LGP4	Y3475_ARATH	reviewed	Probable LRR receptor-like serine/threonine-protein kinase At3g47570 (EC 2.7.11.1)	Arabidopsis thaliana (Mouse-ear cress)	1010	"Protein kinase superfamily, Ser/Thr protein kinase family"	PF00560;PF08263;PF00069;		ath:AT3G47570;	GO:0005524; GO:0005886; GO:0016021; GO:0106310; GO:0106311	integral component of membrane [GO:0016021]; plasma membrane [GO:0005886]; ATP binding [GO:0005524]; protein serine kinase activity [GO:0106310]; protein threonine kinase activity [GO:0106311]		ATP binding [GO:0005524]; protein serine kinase activity [GO:0106310]; protein threonine kinase activity [GO:0106311]	integral component of membrane [GO:0016021]; plasma membrane [GO:0005886]
PITA_00772	TRINITYDN6053c0g1	99.029	412	4	0	72	483	762	351	0	739	Q8H124	41.322	121	66	3	773	426	135	255	1.22e-12	68.2	Q8H124	Y2446_ARATH	reviewed	"Uncharacterized protein At2g34460, chloroplastic"	Arabidopsis thaliana (Mouse-ear cress)	280	NAD(P)-dependent epimerase/dehydratase family	PF13460;		ath:AT2G34460;	GO:0005783; GO:0009507; GO:0009534; GO:0009535; GO:0009941; GO:0010287	chloroplast [GO:0009507]; chloroplast envelope [GO:0009941]; chloroplast thylakoid [GO:0009534]; chloroplast thylakoid membrane [GO:0009535]; endoplasmic reticulum [GO:0005783]; plastoglobule [GO:0010287]			chloroplast [GO:0009507]; chloroplast envelope [GO:0009941]; chloroplast thylakoid [GO:0009534]; chloroplast thylakoid membrane [GO:0009535]; endoplasmic reticulum [GO:0005783]; plastoglobule [GO:0010287]
PITA_00773	TRINITYDN3776c0g1	90.692	419	21	3	375	775	191	609	1.19e-152	542	Q8L817	55.932	177	78	0	533	3	53	229	5.74e-73	224	Q8L817	ATCA7_ARATH	reviewed	Alpha carbonic anhydrase 7 (AtaCA7) (AtalphaCA7) (EC 4.2.1.1) (Alpha carbonate dehydratase 7)	Arabidopsis thaliana (Mouse-ear cress)	275	Alpha-class carbonic anhydrase family	PF00194;		ath:AT1G08080;	GO:0004089; GO:0006730; GO:0008270; GO:0009570; GO:0016836	chloroplast stroma [GO:0009570]; carbonate dehydratase activity [GO:0004089]; hydro-lyase activity [GO:0016836]; zinc ion binding [GO:0008270]; one-carbon metabolic process [GO:0006730]	one-carbon metabolic process [GO:0006730]	carbonate dehydratase activity [GO:0004089]; hydro-lyase activity [GO:0016836]; zinc ion binding [GO:0008270]	chloroplast stroma [GO:0009570]
PITA_00774	TRINITYDN10091c0g1	94.393	321	18	0	822	1142	1085	1405	7.57e-138	494	Q6K431	28.859	149	89	5	2268	2669	400	546	2.81e-11	68.6	Q6K431	TRX1_ORYSJ	reviewed	Histone-lysine N-methyltransferase TRX1 (OsTrx1) (EC 2.1.1.-) (Protein SET DOMAIN GROUP 723) (SET family protein 33) (OsSET33)	Oryza sativa subsp. japonica (Rice)	1022	"Class V-like SAM-binding methyltransferase superfamily, Histone-lysine methyltransferase family, TRX/MLL subfamily"	PF05965;PF05964;PF00855;PF00856;		osa:4346464;	GO:0000785; GO:0003682; GO:0005634; GO:0006355; GO:0009908; GO:0018024; GO:0035556; GO:0042054; GO:0046872; GO:0048578; GO:0051568	"chromatin [GO:0000785]; nucleus [GO:0005634]; chromatin binding [GO:0003682]; histone methyltransferase activity [GO:0042054]; histone-lysine N-methyltransferase activity [GO:0018024]; metal ion binding [GO:0046872]; flower development [GO:0009908]; histone H3-K4 methylation [GO:0051568]; intracellular signal transduction [GO:0035556]; positive regulation of long-day photoperiodism, flowering [G…	"flower development [GO:0009908]; histone H3-K4 methylation [GO:0051568]; intracellular signal transduction [GO:0035556]; positive regulation of long-day photoperiodism, flowering [GO:0048578]; regulation of transcription, DNA-templated [GO:0006355]"	chromatin binding [GO:0003682]; histone-lysine N-methyltransferase activity [GO:0018024]; histone methyltransferase activity [GO:0042054]; metal ion binding [GO:0046872]	chromatin [GO:0000785]; nucleus [GO:0005634]
PITA_00776	TRINITYDN14164c0g1	89.316	234	25	0	127	360	433	200	2.3e-78	294	Q9MAI5	43.094	181	77	6	248	757	20	185	3.03e-19	85.1	Q9MAI5	ERF79_ARATH	reviewed	Ethylene-responsive transcription factor 8 (AtERF8) (Ethylene-responsive element-binding factor 8) (EREBP-8)	Arabidopsis thaliana (Mouse-ear cress)	185	"AP2/ERF transcription factor family, ERF subfamily"	PF00847;		ath:AT1G53170;	GO:0000976; GO:0003700; GO:0005634; GO:0009873	nucleus [GO:0005634]; DNA-binding transcription factor activity [GO:0003700]; transcription regulatory region sequence-specific DNA binding [GO:0000976]; ethylene-activated signaling pathway [GO:0009873]	ethylene-activated signaling pathway [GO:0009873]	DNA-binding transcription factor activity [GO:0003700]; transcription regulatory region sequence-specific DNA binding [GO:0000976]	nucleus [GO:0005634]
PITA_00779	TRINITYDN8508c0g1	98.357	791	13	0	1	791	436	1226	0	1389	O65607	27.542	236	143	6	1476	850	799	1033	2.92e-19	94.4	O65607	MSH3_ARATH	reviewed	DNA mismatch repair protein MSH3 (AtMSH3) (MutS protein homolog 3)	Arabidopsis thaliana (Mouse-ear cress)	1081	"DNA mismatch repair MutS family, MSH3 subfamily"	PF01624;PF05188;PF05192;PF05190;PF00488;		ath:AT4G25540;	GO:0000710; GO:0000735; GO:0003684; GO:0005524; GO:0006298; GO:0006312; GO:0007131; GO:0008094; GO:0030983; GO:0032135; GO:0032300; GO:0032302; GO:0043111; GO:0043570; GO:0051096	"mismatch repair complex [GO:0032300]; MutSbeta complex [GO:0032302]; ATP binding [GO:0005524]; ATPase activity, acting on DNA [GO:0008094]; damaged DNA binding [GO:0003684]; DNA insertion or deletion binding [GO:0032135]; mismatched DNA binding [GO:0030983]; maintenance of DNA repeat elements [GO:0043570]; meiotic mismatch repair [GO:0000710]; mismatch repair [GO:0006298]; mitotic recombination …	maintenance of DNA repeat elements [GO:0043570]; meiotic mismatch repair [GO:0000710]; mismatch repair [GO:0006298]; mitotic recombination [GO:0006312]; positive regulation of helicase activity [GO:0051096]; reciprocal meiotic recombination [GO:0007131]; removal of nonhomologous ends [GO:0000735]; replication fork arrest [GO:0043111]	"ATPase activity, acting on DNA [GO:0008094]; ATP binding [GO:0005524]; damaged DNA binding [GO:0003684]; DNA insertion or deletion binding [GO:0032135]; mismatched DNA binding [GO:0030983]"	mismatch repair complex [GO:0032300]; MutSbeta complex [GO:0032302]
PITA_00780	TRINITYDN44944c0g1	98	300	6	0	40	339	637	936	6.87e-147	521	Q9LJH5	66.295	359	121	0	1434	358	5	363	2.33e-178	509	Q9LJH5	GLO4_ARATH	reviewed	Peroxisomal (S)-2-hydroxy-acid oxidase GLO4 (EC 1.1.3.15) (Glycolate oxidase 4) (AtGLO4) (GOX 4) (Short chain alpha-hydroxy acid oxidase GLO4)	Arabidopsis thaliana (Mouse-ear cress)	363	FMN-dependent alpha-hydroxy acid dehydrogenase family	PF01070;	PATHWAY: Photosynthesis; photorespiration; glycine from 2-phosphoglycolate: step 2/3.	ath:AT3G14130;	GO:0005777; GO:0009854; GO:0010181; GO:0042742; GO:0050665; GO:0052852; GO:0052853; GO:0052854	peroxisome [GO:0005777]; FMN binding [GO:0010181]; long-chain-(S)-2-hydroxy-long-chain-acid oxidase activity [GO:0052853]; medium-chain-(S)-2-hydroxy-acid oxidase activity [GO:0052854]; very-long-chain-(S)-2-hydroxy-acid oxidase activity [GO:0052852]; defense response to bacterium [GO:0042742]; hydrogen peroxide biosynthetic process [GO:0050665]; oxidative photosynthetic carbon pathway [GO:000985…	defense response to bacterium [GO:0042742]; hydrogen peroxide biosynthetic process [GO:0050665]; oxidative photosynthetic carbon pathway [GO:0009854]	FMN binding [GO:0010181]; long-chain-(S)-2-hydroxy-long-chain-acid oxidase activity [GO:0052853]; medium-chain-(S)-2-hydroxy-acid oxidase activity [GO:0052854]; very-long-chain-(S)-2-hydroxy-acid oxidase activity [GO:0052852]	peroxisome [GO:0005777]
PITA_00786	TRINITYDN13716c0g1	95.556	855	38	0	1	855	154	1008	0	1369	Q6L4S3	79.167	288	60	0	96	959	1	288	8.31e-172	485	Q6L4S3	HIRL1_ORYSJ	reviewed	Hypersensitive-induced response protein-like protein 1	Oryza sativa subsp. japonica (Rice)	288		PF01145;		osa:4339791;
PITA_00788	TRINITYDN23615c0g1	97.567	411	10	0	258	668	1703	2113	0	704	Q5Z8P2	60.428	374	145	2	2279	1164	53	425	1.84e-141	427	Q5Z8P2	PUS2_ORYSJ	reviewed	"RNA pseudouridine synthase 2, chloroplastic (EC 5.4.99.-) (RNA pseudouridylate synthase 2) (RNA-uridine isomerase 2)"	Oryza sativa subsp. japonica (Rice)	445	Pseudouridine synthase RluA family	PF00849;PF01479;		osa:4342081;	GO:0000455; GO:0003723; GO:0009507; GO:0009982	chloroplast [GO:0009507]; pseudouridine synthase activity [GO:0009982]; RNA binding [GO:0003723]; enzyme-directed rRNA pseudouridine synthesis [GO:0000455]	enzyme-directed rRNA pseudouridine synthesis [GO:0000455]	pseudouridine synthase activity [GO:0009982]; RNA binding [GO:0003723]	chloroplast [GO:0009507]
PITA_00789	TRINITYDN3312c0g1	91.373	1530	132	0	1	1530	354	1883	0	2095	Q8L7J2	70.798	476	138	1	1790	363	45	519	0	752	Q8L7J2	BGL06_ORYSJ	reviewed	Beta-glucosidase 6 (Os3bglu6) (EC 3.2.1.21)	Oryza sativa subsp. japonica (Rice)	521	Glycosyl hydrolase 1 family	PF00232;		osa:4332041;	GO:0004565; GO:0005576; GO:0005975; GO:0008422; GO:0016798; GO:0033907; GO:0042973; GO:0080079; GO:0080083; GO:0102483	"extracellular region [GO:0005576]; beta-D-fucosidase activity [GO:0033907]; beta-galactosidase activity [GO:0004565]; beta-gentiobiose beta-glucosidase activity [GO:0080083]; beta-glucosidase activity [GO:0008422]; cellobiose glucosidase activity [GO:0080079]; glucan endo-1,3-beta-D-glucosidase activity [GO:0042973]; hydrolase activity, acting on glycosyl bonds [GO:0016798]; scopolin beta-glucos…	carbohydrate metabolic process [GO:0005975]	"beta-D-fucosidase activity [GO:0033907]; beta-galactosidase activity [GO:0004565]; beta-gentiobiose beta-glucosidase activity [GO:0080083]; beta-glucosidase activity [GO:0008422]; cellobiose glucosidase activity [GO:0080079]; glucan endo-1,3-beta-D-glucosidase activity [GO:0042973]; hydrolase activity, acting on glycosyl bonds [GO:0016798]; scopolin beta-glucosidase activity [GO:0102483]"	extracellular region [GO:0005576]
PITA_00790	TRINITYDN8913c0g1	98.077	1092	21	0	1	1092	52	1143	0	1901	Q9SZ83	52.661	357	168	1	377	1447	4	359	3.54e-136	402	Q9SZ83	Y4967_ARATH	reviewed	Uncharacterized oxidoreductase At4g09670 (EC 1.-.-.-)	Arabidopsis thaliana (Mouse-ear cress)	362	Gfo/Idh/MocA family	PF01408;		ath:AT4G09670;	GO:0000166; GO:0005829; GO:0016491	cytosol [GO:0005829]; nucleotide binding [GO:0000166]; oxidoreductase activity [GO:0016491]		nucleotide binding [GO:0000166]; oxidoreductase activity [GO:0016491]	cytosol [GO:0005829]
PITA_00791	TRINITYDN5223c0g2	98.279	2034	32	1	1	2031	2609	576	0	3559	Q9SIV3	46.037	328	137	10	1502	579	111	418	9.51e-65	226	Q9SIV3	GLK1_ARATH	reviewed	Transcription activator GLK1 (GBF'S PRO-RICH REGION-INTERACTING factor 1) (Golden2-like protein 1) (AtGLK1)	Arabidopsis thaliana (Mouse-ear cress)	420		PF00249;		ath:AT2G20570;	GO:0000976; GO:0003700; GO:0005634; GO:0045893; GO:1900056	"nucleus [GO:0005634]; DNA-binding transcription factor activity [GO:0003700]; transcription regulatory region sequence-specific DNA binding [GO:0000976]; negative regulation of leaf senescence [GO:1900056]; positive regulation of transcription, DNA-templated [GO:0045893]"	"negative regulation of leaf senescence [GO:1900056]; positive regulation of transcription, DNA-templated [GO:0045893]"	DNA-binding transcription factor activity [GO:0003700]; transcription regulatory region sequence-specific DNA binding [GO:0000976]	nucleus [GO:0005634]
PITA_00792	TRINITYDN41239c0g1	99.254	402	3	0	235	636	2306	2707	0	726	F4IB81	55.659	645	259	7	1082	2977	21	651	0	639	F4IB81	LYK3_ARATH	reviewed	LysM domain receptor-like kinase 3 (LysM-containing receptor-like kinase 3) (EC 2.7.11.-)	Arabidopsis thaliana (Mouse-ear cress)	651	"Protein kinase superfamily, Ser/Thr protein kinase family"	PF01476;PF07714;		ath:AT1G51940;	GO:0004674; GO:0005524; GO:0005886; GO:0006952; GO:0009737; GO:0009738; GO:0009789; GO:0016021; GO:0031348; GO:0045087; GO:0050832	integral component of membrane [GO:0016021]; plasma membrane [GO:0005886]; ATP binding [GO:0005524]; protein serine/threonine kinase activity [GO:0004674]; abscisic acid-activated signaling pathway [GO:0009738]; defense response [GO:0006952]; defense response to fungus [GO:0050832]; innate immune response [GO:0045087]; negative regulation of defense response [GO:0031348]; positive regulation of a…	abscisic acid-activated signaling pathway [GO:0009738]; defense response [GO:0006952]; defense response to fungus [GO:0050832]; innate immune response [GO:0045087]; negative regulation of defense response [GO:0031348]; positive regulation of abscisic acid-activated signaling pathway [GO:0009789]; response to abscisic acid [GO:0009737]	ATP binding [GO:0005524]; protein serine/threonine kinase activity [GO:0004674]	integral component of membrane [GO:0016021]; plasma membrane [GO:0005886]
PITA_00793	TRINITYDN96c0g1	89.869	1609	113	20	1	1590	572	2149	0	2023	A0A290U7C4	29.801	755	460	21	653	2833	12	724	8.06e-73	263	A0A290U7C4	ROQ1_NICBE	reviewed	Disease resistance protein Roq1 (NAD(+) hydrolase RPV1) (EC 3.2.2.6) (Recognition of XopQ 1 protein)	Nicotiana benthamiana	1306	Disease resistance TIR-NB-LRR family	PF00931;PF01582;			GO:0006952; GO:0007165; GO:0043531; GO:0050135; GO:0061809	"ADP binding [GO:0043531]; NAD(P)+ nucleosidase activity [GO:0050135]; NAD+ nucleotidase, cyclic ADP-ribose generating [GO:0061809]; defense response [GO:0006952]; signal transduction [GO:0007165]"	defense response [GO:0006952]; signal transduction [GO:0007165]	"ADP binding [GO:0043531]; NAD(P)+ nucleosidase activity [GO:0050135]; NAD+ nucleotidase, cyclic ADP-ribose generating [GO:0061809]"
PITA_00795	TRINITYDN5499c0g1	99.242	132	1	0	1	132	353	484	8.02e-62	239	Q109R6	66.316	95	32	0	472	188	80	174	7.47e-40	136	Q109R6	CUTA1_ORYSJ	reviewed	"Protein CutA 1, chloroplastic (OsCutA1)"	Oryza sativa subsp. japonica (Rice)	177	CutA family	PF03091;			GO:0005507; GO:0009507; GO:0010038; GO:0070207	chloroplast [GO:0009507]; copper ion binding [GO:0005507]; protein homotrimerization [GO:0070207]; response to metal ion [GO:0010038]	protein homotrimerization [GO:0070207]; response to metal ion [GO:0010038]	copper ion binding [GO:0005507]	chloroplast [GO:0009507]
PITA_00796	TRINITYDN5828c0g2	89.03	629	68	1	3	631	279	906	0	778	P42761	51.724	203	98	0	298	906	8	210	1.59e-70	221	P42761	GSTFA_ARATH	reviewed	Glutathione S-transferase F10 (AtGSTF10) (EC 2.5.1.18) (AtGSTF4) (GST class-phi member 10) (Protein EARLY RESPONSE TO DEHYDRATION 13)	Arabidopsis thaliana (Mouse-ear cress)	215	"GST superfamily, Phi family"	PF00043;PF02798;		ath:AT2G30870;	GO:0004364; GO:0005507; GO:0005618; GO:0005737; GO:0005773; GO:0005777; GO:0005829; GO:0005886; GO:0006749; GO:0009407; GO:0009414; GO:0009507; GO:0043295; GO:0046686; GO:0048046	apoplast [GO:0048046]; cell wall [GO:0005618]; chloroplast [GO:0009507]; cytoplasm [GO:0005737]; cytosol [GO:0005829]; peroxisome [GO:0005777]; plasma membrane [GO:0005886]; vacuole [GO:0005773]; copper ion binding [GO:0005507]; glutathione binding [GO:0043295]; glutathione transferase activity [GO:0004364]; glutathione metabolic process [GO:0006749]; response to cadmium ion [GO:0046686]; respons…	glutathione metabolic process [GO:0006749]; response to cadmium ion [GO:0046686]; response to water deprivation [GO:0009414]; toxin catabolic process [GO:0009407]	copper ion binding [GO:0005507]; glutathione binding [GO:0043295]; glutathione transferase activity [GO:0004364]	apoplast [GO:0048046]; cell wall [GO:0005618]; chloroplast [GO:0009507]; cytoplasm [GO:0005737]; cytosol [GO:0005829]; peroxisome [GO:0005777]; plasma membrane [GO:0005886]; vacuole [GO:0005773]
PITA_00797	TRINITYDN10093c1g1	98.651	667	9	0	12	678	571	1237	0	1182	Q9C524	81.09	312	59	0	1408	473	62	373	2.04e-175	504	Q9C524	SCRK6_ARATH	reviewed	"Probable fructokinase-6, chloroplastic (EC 2.7.1.4)"	Arabidopsis thaliana (Mouse-ear cress)	384	Carbohydrate kinase PfkB family	PF00294;	PATHWAY: Glycan biosynthesis; starch biosynthesis.	ath:AT1G66430;	GO:0005524; GO:0005829; GO:0006000; GO:0006633; GO:0008865; GO:0009507; GO:0009570; GO:0016051; GO:0019252	chloroplast [GO:0009507]; chloroplast stroma [GO:0009570]; cytosol [GO:0005829]; ATP binding [GO:0005524]; fructokinase activity [GO:0008865]; carbohydrate biosynthetic process [GO:0016051]; fatty acid biosynthetic process [GO:0006633]; fructose metabolic process [GO:0006000]; starch biosynthetic process [GO:0019252]	carbohydrate biosynthetic process [GO:0016051]; fatty acid biosynthetic process [GO:0006633]; fructose metabolic process [GO:0006000]; starch biosynthetic process [GO:0019252]	ATP binding [GO:0005524]; fructokinase activity [GO:0008865]	chloroplast [GO:0009507]; chloroplast stroma [GO:0009570]; cytosol [GO:0005829]
PITA_00802	TRINITYDN14807c0g1	99.789	475	1	0	139	613	1766	1292	0	872	Q9FNA3	65.051	784	257	5	2828	510	28	805	0	1097	Q9FNA3	NAGLU_ARATH	reviewed	Alpha-N-acetylglucosaminidase (EC 3.2.1.50) (N-acetyl-glucosaminidase) (AtNAGLU) (Protein CYCLOPS 1)	Arabidopsis thaliana (Mouse-ear cress)	806	Glycosyl hydrolase 89 family	PF05089;PF12972;PF12971;		ath:AT5G13690;	GO:0004561; GO:0005773; GO:0008152; GO:0009793; GO:0051781	vacuole [GO:0005773]; alpha-N-acetylglucosaminidase activity [GO:0004561]; embryo development ending in seed dormancy [GO:0009793]; metabolic process [GO:0008152]; positive regulation of cell division [GO:0051781]	embryo development ending in seed dormancy [GO:0009793]; metabolic process [GO:0008152]; positive regulation of cell division [GO:0051781]	alpha-N-acetylglucosaminidase activity [GO:0004561]	vacuole [GO:0005773]
PITA_00804	TRINITYDN48376c0g1	95.556	180	7	1	266	444	985	1164	3.44e-76	287	Q8W490	58.049	410	149	8	1584	370	79	470	1.16e-152	453	Q8W490	PEPK2_ARATH	reviewed	Serine/threonine-protein kinase PEPKR2 (EC 2.7.11.-) (Protein PHOSPHOENOLPYRUVATE CARBOXYLASE-RELATED KINASE 2)	Arabidopsis thaliana (Mouse-ear cress)	470	"Protein kinase superfamily, Ser/Thr protein kinase family"	PF00069;		ath:AT1G12680;	GO:0004683; GO:0005516; GO:0005524; GO:0005634; GO:0005737; GO:0009931; GO:0018105; GO:0035556; GO:0046777; GO:0106310; GO:0106311	cytoplasm [GO:0005737]; nucleus [GO:0005634]; ATP binding [GO:0005524]; calcium-dependent protein serine/threonine kinase activity [GO:0009931]; calmodulin binding [GO:0005516]; calmodulin-dependent protein kinase activity [GO:0004683]; protein serine kinase activity [GO:0106310]; protein threonine kinase activity [GO:0106311]; intracellular signal transduction [GO:0035556]; peptidyl-serine phosp…	intracellular signal transduction [GO:0035556]; peptidyl-serine phosphorylation [GO:0018105]; protein autophosphorylation [GO:0046777]	ATP binding [GO:0005524]; calcium-dependent protein serine/threonine kinase activity [GO:0009931]; calmodulin binding [GO:0005516]; calmodulin-dependent protein kinase activity [GO:0004683]; protein serine kinase activity [GO:0106310]; protein threonine kinase activity [GO:0106311]	cytoplasm [GO:0005737]; nucleus [GO:0005634]
PITA_00806	TRINITYDN1160c0g2	98.013	906	18	0	165	1070	1674	769	0	1574	Q5BPJ0	53.904	397	168	7	783	1931	60	455	7.67e-154	458	Q5BPJ0	TBL11_ARATH	reviewed	Protein trichome birefringence-like 11	Arabidopsis thaliana (Mouse-ear cress)	464	"PC-esterase family, TBL subfamily"	PF13839;PF14416;		ath:AT5G19160;	GO:0005794; GO:0016021; GO:0016413	Golgi apparatus [GO:0005794]; integral component of membrane [GO:0016021]; O-acetyltransferase activity [GO:0016413]		O-acetyltransferase activity [GO:0016413]	Golgi apparatus [GO:0005794]; integral component of membrane [GO:0016021]
PITA_00807	TRINITYDN3700c0g1	93.922	510	31	0	332	841	797	288	0	771	P31170	38.655	238	110	7	1053	403	1	223	3.55e-32	121	P31170	HS25P_ARATH	reviewed	"Heat shock protein 21, chloroplastic (25.3 kDa heat shock protein, chloroplastic) (AtHsp25.3)"	Arabidopsis thaliana (Mouse-ear cress)	227	Small heat shock protein (HSP20) family	PF00011;		ath:AT4G27670;	GO:0006355; GO:0009408; GO:0009416; GO:0009658; GO:0042644; GO:0043621; GO:0101031	"chaperone complex [GO:0101031]; chloroplast nucleoid [GO:0042644]; protein self-association [GO:0043621]; chloroplast organization [GO:0009658]; regulation of transcription, DNA-templated [GO:0006355]; response to heat [GO:0009408]; response to light stimulus [GO:0009416]"	"chloroplast organization [GO:0009658]; regulation of transcription, DNA-templated [GO:0006355]; response to heat [GO:0009408]; response to light stimulus [GO:0009416]"	protein self-association [GO:0043621]	chaperone complex [GO:0101031]; chloroplast nucleoid [GO:0042644]
PITA_00810	TRINITYDN3966c0g1	97.479	714	18	0	1	714	988	275	0	1219	P80022	62.602	123	45	1	371	3	10	131	2.2e-54	171	P80022	RNLE_SOLLC	reviewed	Extracellular ribonuclease LE (RNase LE) (EC 4.6.1.19)	Solanum lycopersicum (Tomato) (Lycopersicon esculentum)	230	RNase T2 family	PF00445;		sly:544098;	GO:0003723; GO:0004521; GO:0005576; GO:0005615; GO:0005618; GO:0006401; GO:0016829; GO:0033897	cell wall [GO:0005618]; extracellular region [GO:0005576]; extracellular space [GO:0005615]; endoribonuclease activity [GO:0004521]; lyase activity [GO:0016829]; ribonuclease T2 activity [GO:0033897]; RNA binding [GO:0003723]; RNA catabolic process [GO:0006401]	RNA catabolic process [GO:0006401]	endoribonuclease activity [GO:0004521]; lyase activity [GO:0016829]; ribonuclease T2 activity [GO:0033897]; RNA binding [GO:0003723]	cell wall [GO:0005618]; extracellular region [GO:0005576]; extracellular space [GO:0005615]
PITA_00811	TRINITYDN4757c0g1	97.722	1668	35	1	123	1790	192	1856	0	2867	F4KFT7	52.857	140	64	2	186	602	387	525	1.48e-42	150	F4KFT7	TENAC_ARATH	reviewed	"Bifunctional TH2 protein, mitochondrial (THIAMINE REQUIRING 2) [Includes: Thiamine phosphate phosphatase (EC 3.1.3.100); Aminopyrimidine aminohydrolase (EC 3.5.99.2)]"	Arabidopsis thaliana (Mouse-ear cress)	617	TenA family; HAD-like hydrolase superfamily	PF03070;		ath:AT5G32470;	GO:0005739; GO:0005829; GO:0009228; GO:0042131; GO:0050334	cytosol [GO:0005829]; mitochondrion [GO:0005739]; thiaminase activity [GO:0050334]; thiamine phosphate phosphatase activity [GO:0042131]; thiamine biosynthetic process [GO:0009228]	thiamine biosynthetic process [GO:0009228]	thiaminase activity [GO:0050334]; thiamine phosphate phosphatase activity [GO:0042131]	cytosol [GO:0005829]; mitochondrion [GO:0005739]
PITA_00815	TRINITYDN291c0g1	95.617	1346	59	0	641	1986	2091	746	0	2159	O81825	31.068	515	311	21	2242	746	168	654	2.35e-46	181	O81825	DRL28_ARATH	reviewed	Probable disease resistance protein At4g27220	Arabidopsis thaliana (Mouse-ear cress)	919	Disease resistance NB-LRR family	PF13855;PF00931;		ath:AT4G27220;	GO:0005524; GO:0006952; GO:0043531	ADP binding [GO:0043531]; ATP binding [GO:0005524]; defense response [GO:0006952]	defense response [GO:0006952]	ADP binding [GO:0043531]; ATP binding [GO:0005524]
PITA_00816	TRINITYDN842c0g1	92.038	1168	76	7	839	2002	1246	92	0	1626	V9M2S5	30.026	383	221	11	1031	3	363	738	4.84e-33	130	V9M2S5	RPV1_VITRO	reviewed	Disease resistance protein RPV1 (NAD(+) hydrolase RPV1) (EC 3.2.2.6) (Resistance to Plasmopara viticola protein) (MrRVP1)	Vitis rotundifolia (Muscadine grape)	1398	Disease resistance TIR-NB-LRR family	PF07725;PF12799;PF00931;PF01582;			GO:0005634; GO:0005737; GO:0007165; GO:0042803; GO:0043068; GO:0043531; GO:0050135; GO:0050832; GO:0061809	"cytoplasm [GO:0005737]; nucleus [GO:0005634]; ADP binding [GO:0043531]; NAD(P)+ nucleosidase activity [GO:0050135]; NAD+ nucleotidase, cyclic ADP-ribose generating [GO:0061809]; protein homodimerization activity [GO:0042803]; defense response to fungus [GO:0050832]; positive regulation of programmed cell death [GO:0043068]; signal transduction [GO:0007165]"	defense response to fungus [GO:0050832]; positive regulation of programmed cell death [GO:0043068]; signal transduction [GO:0007165]	"ADP binding [GO:0043531]; NAD(P)+ nucleosidase activity [GO:0050135]; NAD+ nucleotidase, cyclic ADP-ribose generating [GO:0061809]; protein homodimerization activity [GO:0042803]"	cytoplasm [GO:0005737]; nucleus [GO:0005634]
PITA_00819	TRINITYDN4240c0g1	89.441	2434	198	21	1341	3750	305	2703	0	3016	V9M2S5	30.924	747	403	26	2771	699	24	713	1.58e-63	235	V9M2S5	RPV1_VITRO	reviewed	Disease resistance protein RPV1 (NAD(+) hydrolase RPV1) (EC 3.2.2.6) (Resistance to Plasmopara viticola protein) (MrRVP1)	Vitis rotundifolia (Muscadine grape)	1398	Disease resistance TIR-NB-LRR family	PF07725;PF12799;PF00931;PF01582;			GO:0005634; GO:0005737; GO:0007165; GO:0042803; GO:0043068; GO:0043531; GO:0050135; GO:0050832; GO:0061809	"cytoplasm [GO:0005737]; nucleus [GO:0005634]; ADP binding [GO:0043531]; NAD(P)+ nucleosidase activity [GO:0050135]; NAD+ nucleotidase, cyclic ADP-ribose generating [GO:0061809]; protein homodimerization activity [GO:0042803]; defense response to fungus [GO:0050832]; positive regulation of programmed cell death [GO:0043068]; signal transduction [GO:0007165]"	defense response to fungus [GO:0050832]; positive regulation of programmed cell death [GO:0043068]; signal transduction [GO:0007165]	"ADP binding [GO:0043531]; NAD(P)+ nucleosidase activity [GO:0050135]; NAD+ nucleotidase, cyclic ADP-ribose generating [GO:0061809]; protein homodimerization activity [GO:0042803]"	cytoplasm [GO:0005737]; nucleus [GO:0005634]
PITA_00821	TRINITYDN8052c0g1	97.603	876	21	0	328	1203	2533	1658	0	1502	Q9SCV3	60.497	886	316	11	578	3220	20	876	0	1117	Q9SCV3	BGAL9_ARATH	reviewed	Beta-galactosidase 9 (Lactase 9) (EC 3.2.1.23)	Arabidopsis thaliana (Mouse-ear cress)	887	Glycosyl hydrolase 35 family	PF02140;PF17834;PF01301;		ath:AT2G32810;	GO:0004565; GO:0005618; GO:0005773; GO:0005774; GO:0005975; GO:0030246; GO:0048046	apoplast [GO:0048046]; cell wall [GO:0005618]; vacuolar membrane [GO:0005774]; vacuole [GO:0005773]; beta-galactosidase activity [GO:0004565]; carbohydrate binding [GO:0030246]; carbohydrate metabolic process [GO:0005975]	carbohydrate metabolic process [GO:0005975]	beta-galactosidase activity [GO:0004565]; carbohydrate binding [GO:0030246]	apoplast [GO:0048046]; cell wall [GO:0005618]; vacuolar membrane [GO:0005774]; vacuole [GO:0005773]
PITA_00822	TRINITYDN5937c0g1	98.99	891	9	0	1	891	1223	333	0	1596	Q9ZPI6	31.429	280	189	2	1214	375	309	585	3.82e-37	144	Q9ZPI6	AIM1_ARATH	reviewed	Peroxisomal fatty acid beta-oxidation multifunctional protein AIM1 (Protein ABNORMAL INFLORESCENCE MERISTEM 1) (AtAIM1) [Includes: Enoyl-CoA hydratase/3-2-trans-enoyl-CoA isomerase/3-hydroxybutyryl-CoA epimerase (EC 4.2.1.17) (EC 5.1.2.3) (EC 5.3.3.8); 3-hydroxyacyl-CoA dehydrogenase (EC 1.1.1.35)]	Arabidopsis thaliana (Mouse-ear cress)	721	Enoyl-CoA hydratase/isomerase family; 3-hydroxyacyl-CoA dehydrogenase family	PF00725;PF02737;PF00378;	PATHWAY: Lipid metabolism; fatty acid beta-oxidation. {ECO:0000305}.	ath:AT4G29010;	GO:0003857; GO:0004165; GO:0004300; GO:0005618; GO:0005777; GO:0005886; GO:0006635; GO:0008692; GO:0009506; GO:0009695; GO:0009908; GO:0070403	cell wall [GO:0005618]; peroxisome [GO:0005777]; plasma membrane [GO:0005886]; plasmodesma [GO:0009506]; 3-hydroxyacyl-CoA dehydrogenase activity [GO:0003857]; 3-hydroxybutyryl-CoA epimerase activity [GO:0008692]; dodecenoyl-CoA delta-isomerase activity [GO:0004165]; enoyl-CoA hydratase activity [GO:0004300]; NAD+ binding [GO:0070403]; fatty acid beta-oxidation [GO:0006635]; flower development [G…	fatty acid beta-oxidation [GO:0006635]; flower development [GO:0009908]; jasmonic acid biosynthetic process [GO:0009695]	3-hydroxyacyl-CoA dehydrogenase activity [GO:0003857]; 3-hydroxybutyryl-CoA epimerase activity [GO:0008692]; dodecenoyl-CoA delta-isomerase activity [GO:0004165]; enoyl-CoA hydratase activity [GO:0004300]; NAD+ binding [GO:0070403]	cell wall [GO:0005618]; peroxisome [GO:0005777]; plasma membrane [GO:0005886]; plasmodesma [GO:0009506]
PITA_00823	TRINITYDN4733c0g3	95.468	331	6	1	700	1021	2539	2869	9.26e-146	520	Q7XIV8	68.553	795	234	6	3177	820	1	788	0	1119	Q7XIV8	HAK9_ORYSJ	reviewed	Probable potassium transporter 9 (OsHAK9)	Oryza sativa subsp. japonica (Rice)	788	HAK/KUP transporter (TC 2.A.72.3) family	PF02705;		osa:4344288;	GO:0005886; GO:0006813; GO:0015079; GO:0016020; GO:0016021	integral component of membrane [GO:0016021]; membrane [GO:0016020]; plasma membrane [GO:0005886]; potassium ion transmembrane transporter activity [GO:0015079]; potassium ion transport [GO:0006813]	potassium ion transport [GO:0006813]	potassium ion transmembrane transporter activity [GO:0015079]	integral component of membrane [GO:0016021]; membrane [GO:0016020]; plasma membrane [GO:0005886]
PITA_00825	TRINITYDN841c0g1	95.607	1548	65	1	1	1548	252	1796	0	2479	A0A4D6Q415	54.262	481	205	6	1673	255	33	506	2.83e-179	520	A0A4D6Q415	CYP1_CROXC	reviewed	Flavonoid 3'-monooxygenase CYP75B137 (EC 1.14.14.82) (Cytochrome P450 1) (CcCYP1) (Cytochrome P450 75B137) (Flavonoid 3'-hydroxylase CYP75B137)	Crocosmia x crocosmiiflora (Montbretia) (Crocosmia aurea x Crocosmia pottsii)	508	Cytochrome P450 family	PF00067;	PATHWAY: Flavonoid metabolism. {ECO:0000305}.		GO:0005506; GO:0009813; GO:0016021; GO:0016711; GO:0020037	integral component of membrane [GO:0016021]; flavonoid 3'-monooxygenase activity [GO:0016711]; heme binding [GO:0020037]; iron ion binding [GO:0005506]; flavonoid biosynthetic process [GO:0009813]	flavonoid biosynthetic process [GO:0009813]	flavonoid 3'-monooxygenase activity [GO:0016711]; heme binding [GO:0020037]; iron ion binding [GO:0005506]	integral component of membrane [GO:0016021]
PITA_00834	TRINITYDN2924c1g1	97.295	1257	19	5	1	1257	668	1909	0	2119	Q9FNK5	68.421	114	36	0	1010	669	282	395	2.76e-45	159	Q9FNK5	FB285_ARATH	reviewed	F-box protein At5g46170	Arabidopsis thaliana (Mouse-ear cress)	395		PF12937;		ath:AT5G46170;	GO:0010286	heat acclimation [GO:0010286]	heat acclimation [GO:0010286]
PITA_00835	TRINITYDN20457c0g1	97.132	1325	20	2	1	1308	316	1639	0	2220	F4JU70	71.429	70	20	0	957	1166	187	256	4.53e-26	110	F4JU70	COAC2_ARATH	reviewed	Mitochondrial carrier protein CoAc2 (AtCoAc2) (Mitochondrial coenzyme A transporter CoAc2)	Arabidopsis thaliana (Mouse-ear cress)	331	Mitochondrial carrier (TC 2.A.29) family	PF00153;		ath:AT4G26180;	GO:0005739; GO:0005743; GO:0015228; GO:0016021; GO:1990559	integral component of membrane [GO:0016021]; mitochondrial inner membrane [GO:0005743]; mitochondrion [GO:0005739]; coenzyme A transmembrane transporter activity [GO:0015228]; mitochondrial coenzyme A transmembrane transport [GO:1990559]	mitochondrial coenzyme A transmembrane transport [GO:1990559]	coenzyme A transmembrane transporter activity [GO:0015228]	integral component of membrane [GO:0016021]; mitochondrial inner membrane [GO:0005743]; mitochondrion [GO:0005739]
PITA_00840	TRINITYDN6242c0g1	99.093	1323	12	0	1	1323	261	1583	0	2377	Q93VD3	78.505	428	86	3	1556	288	28	454	0	708	Q93VD3	CIPKN_ARATH	reviewed	CBL-interacting serine/threonine-protein kinase 23 (EC 2.7.11.1) (Protein LOW-K(+)-SENSITIVE 1) (SNF1-related kinase 3.23) (SOS2-like protein kinase PKS17)	Arabidopsis thaliana (Mouse-ear cress)	482	"Protein kinase superfamily, CAMK Ser/Thr protein kinase family, SNF1 subfamily"	PF03822;PF00069;		ath:AT1G30270;	GO:0004674; GO:0005267; GO:0005524; GO:0005634; GO:0005737; GO:0005829; GO:0005886; GO:0006468; GO:0007584; GO:0009414; GO:0009536; GO:0010118; GO:0010119; GO:0035556; GO:0106310; GO:0106311; GO:1990573	cytoplasm [GO:0005737]; cytosol [GO:0005829]; nucleus [GO:0005634]; plasma membrane [GO:0005886]; plastid [GO:0009536]; ATP binding [GO:0005524]; potassium channel activity [GO:0005267]; protein serine kinase activity [GO:0106310]; protein serine/threonine kinase activity [GO:0004674]; protein threonine kinase activity [GO:0106311]; intracellular signal transduction [GO:0035556]; potassium ion im…	intracellular signal transduction [GO:0035556]; potassium ion import across plasma membrane [GO:1990573]; protein phosphorylation [GO:0006468]; regulation of stomatal movement [GO:0010119]; response to nutrient [GO:0007584]; response to water deprivation [GO:0009414]; stomatal movement [GO:0010118]	ATP binding [GO:0005524]; potassium channel activity [GO:0005267]; protein serine/threonine kinase activity [GO:0004674]; protein serine kinase activity [GO:0106310]; protein threonine kinase activity [GO:0106311]	cytoplasm [GO:0005737]; cytosol [GO:0005829]; nucleus [GO:0005634]; plasma membrane [GO:0005886]; plastid [GO:0009536]
PITA_00841	TRINITYDN2671c0g1	97.086	1922	53	1	3	1924	777	2695	0	3236	C0LGH2	54.967	453	184	5	1852	530	548	992	2.12e-168	507	C0LGH2	Y1561_ARATH	reviewed	Probable LRR receptor-like serine/threonine-protein kinase At1g56130 (EC 2.7.11.1)	Arabidopsis thaliana (Mouse-ear cress)	1032	"Protein kinase superfamily, Ser/Thr protein kinase family"	PF13855;PF11721;PF07714;		ath:AT1G56130;	GO:0004674; GO:0005524; GO:0005886; GO:0016021; GO:0046777; GO:0106310; GO:0106311	integral component of membrane [GO:0016021]; plasma membrane [GO:0005886]; ATP binding [GO:0005524]; protein serine kinase activity [GO:0106310]; protein serine/threonine kinase activity [GO:0004674]; protein threonine kinase activity [GO:0106311]; protein autophosphorylation [GO:0046777]	protein autophosphorylation [GO:0046777]	ATP binding [GO:0005524]; protein serine/threonine kinase activity [GO:0004674]; protein serine kinase activity [GO:0106310]; protein threonine kinase activity [GO:0106311]	integral component of membrane [GO:0016021]; plasma membrane [GO:0005886]
PITA_00842	TRINITYDN1468c0g2	98.905	274	3	0	43	316	354	627	3.59e-137	490	Q8RXE9	75.851	323	78	0	974	6	63	385	2.27e-170	486	Q8RXE9	SYWM_ARATH	reviewed	"Tryptophan--tRNA ligase, chloroplastic/mitochondrial (EC 6.1.1.2) (Protein OVULE ABORTION 4) (Tryptophanyl-tRNA synthetase) (TrpRS)"	Arabidopsis thaliana (Mouse-ear cress)	408	Class-I aminoacyl-tRNA synthetase family	PF00579;		ath:AT2G25840;	GO:0004830; GO:0005524; GO:0005739; GO:0005829; GO:0006436; GO:0009507	chloroplast [GO:0009507]; cytosol [GO:0005829]; mitochondrion [GO:0005739]; ATP binding [GO:0005524]; tryptophan-tRNA ligase activity [GO:0004830]; tryptophanyl-tRNA aminoacylation [GO:0006436]	tryptophanyl-tRNA aminoacylation [GO:0006436]	ATP binding [GO:0005524]; tryptophan-tRNA ligase activity [GO:0004830]	chloroplast [GO:0009507]; cytosol [GO:0005829]; mitochondrion [GO:0005739]
PITA_00843	TRINITYDN19505c2g4	99.127	687	6	0	907	1593	687	1	0	1236	O64766	46.93	228	120	1	684	4	91	318	2.6e-77	244	O64766	PP185_ARATH	reviewed	"Pentatricopeptide repeat-containing protein At2g35030, mitochondrial"	Arabidopsis thaliana (Mouse-ear cress)	627	"PPR family, PCMP-E subfamily"	PF01535;PF13041;		ath:AT2G35030;	GO:0003723; GO:0005739; GO:0009451; GO:0043231	intracellular membrane-bounded organelle [GO:0043231]; mitochondrion [GO:0005739]; RNA binding [GO:0003723]; RNA modification [GO:0009451]	RNA modification [GO:0009451]	RNA binding [GO:0003723]	intracellular membrane-bounded organelle [GO:0043231]; mitochondrion [GO:0005739]
PITA_00845	TRINITYDN5961c0g1	99.099	444	4	0	1	444	3313	3756	0	798	Q0WVW7	51.669	809	342	7	1306	3720	139	902	0	785	Q0WVW7	RQL5_ARATH	reviewed	ATP-dependent DNA helicase Q-like 5 (EC 3.6.4.12) (RecQ-like protein 5) (AtRecQ5) (AtRecQl5)	Arabidopsis thaliana (Mouse-ear cress)	911	"Helicase family, RecQ subfamily"	PF00270;PF00271;		ath:AT1G27880;	GO:0000724; GO:0003676; GO:0005524; GO:0005634; GO:0005694; GO:0005737; GO:0006268; GO:0006281; GO:0006310; GO:0009378; GO:0032508; GO:0042631; GO:0043138	chromosome [GO:0005694]; cytoplasm [GO:0005737]; nucleus [GO:0005634]; 3'-5' DNA helicase activity [GO:0043138]; ATP binding [GO:0005524]; four-way junction helicase activity [GO:0009378]; nucleic acid binding [GO:0003676]; cellular response to water deprivation [GO:0042631]; DNA duplex unwinding [GO:0032508]; DNA recombination [GO:0006310]; DNA repair [GO:0006281]; DNA unwinding involved in DNA …	cellular response to water deprivation [GO:0042631]; DNA duplex unwinding [GO:0032508]; DNA recombination [GO:0006310]; DNA repair [GO:0006281]; DNA unwinding involved in DNA replication [GO:0006268]; double-strand break repair via homologous recombination [GO:0000724]	3'-5' DNA helicase activity [GO:0043138]; ATP binding [GO:0005524]; four-way junction helicase activity [GO:0009378]; nucleic acid binding [GO:0003676]	chromosome [GO:0005694]; cytoplasm [GO:0005737]; nucleus [GO:0005634]
PITA_00847	TRINITYDN8895c1g1	90.998	822	29	13	407	1183	1383	2204	0	1066	Q9SCQ2	47.288	1106	514	19	308	3589	1	1049	0	928	Q9SCQ2	UPL7_ARATH	reviewed	E3 ubiquitin-protein ligase UPL7 (Ubiquitin-protein ligase 7) (EC 2.3.2.26) (HECT-type E3 ubiquitin transferase UPL7)	Arabidopsis thaliana (Mouse-ear cress)	1142	UPL family	PF00632;	PATHWAY: Protein modification; protein ubiquitination.	ath:AT3G53090;	GO:0000209; GO:0006511; GO:0061630	ubiquitin protein ligase activity [GO:0061630]; protein polyubiquitination [GO:0000209]; ubiquitin-dependent protein catabolic process [GO:0006511]	protein polyubiquitination [GO:0000209]; ubiquitin-dependent protein catabolic process [GO:0006511]	ubiquitin protein ligase activity [GO:0061630]
PITA_00850	TRINITYDN89068c0g1	98.148	810	15	0	1	810	879	70	0	1413	Q8S8Q6	48.511	235	119	1	70	774	1	233	5.48e-71	222	Q8S8Q6	TET8_ARATH	reviewed	Tetraspanin-8	Arabidopsis thaliana (Mouse-ear cress)	273	Tetraspanin (TM4SF) family	PF00335;		ath:AT2G23810;	GO:0005773; GO:0005794; GO:0005886; GO:0009506; GO:0016021; GO:0050829	Golgi apparatus [GO:0005794]; integral component of membrane [GO:0016021]; plasma membrane [GO:0005886]; plasmodesma [GO:0009506]; vacuole [GO:0005773]; defense response to Gram-negative bacterium [GO:0050829]	defense response to Gram-negative bacterium [GO:0050829]		Golgi apparatus [GO:0005794]; integral component of membrane [GO:0016021]; plasma membrane [GO:0005886]; plasmodesma [GO:0009506]; vacuole [GO:0005773]
PITA_00855	TRINITYDN1435c0g1	92.586	2158	148	8	469	2620	5	2156	0	3088	Q9ZUI0	44.061	724	384	12	2179	62	92	812	1.9e-144	447	Q9ZUI0	Y2241_ARATH	reviewed	Putative leucine-rich repeat receptor-like serine/threonine-protein kinase At2g24130 (EC 2.7.11.1)	Arabidopsis thaliana (Mouse-ear cress)	980	"Protein kinase superfamily, Ser/Thr protein kinase family"	PF00560;PF13516;PF13855;PF00069;		ath:AT2G24130;	GO:0005524; GO:0005886; GO:0016021; GO:0106310; GO:0106311	integral component of membrane [GO:0016021]; plasma membrane [GO:0005886]; ATP binding [GO:0005524]; protein serine kinase activity [GO:0106310]; protein threonine kinase activity [GO:0106311]		ATP binding [GO:0005524]; protein serine kinase activity [GO:0106310]; protein threonine kinase activity [GO:0106311]	integral component of membrane [GO:0016021]; plasma membrane [GO:0005886]
PITA_00858	TRINITYDN21232c0g1	99.274	551	4	0	1	551	2186	1636	0	996	Q5PNU3	67.686	229	68	1	1304	618	285	507	2.19e-109	336	Q5PNU3	AMSH3_ARATH	reviewed	AMSH-like ubiquitin thioesterase 3 (EC 3.4.19.-) (Deubiquitinating enzyme AMSH3)	Arabidopsis thaliana (Mouse-ear cress)	507	Peptidase M67C family	PF01398;PF08969;			GO:0004843; GO:0005737; GO:0005768; GO:0005770; GO:0005774; GO:0006897; GO:0007033; GO:0008237; GO:0015031; GO:0016020; GO:0016021; GO:0044090; GO:0046872; GO:0046907; GO:0061578; GO:0070122; GO:0070536; GO:0071108; GO:0090316	cytoplasm [GO:0005737]; endosome [GO:0005768]; integral component of membrane [GO:0016021]; late endosome [GO:0005770]; membrane [GO:0016020]; vacuolar membrane [GO:0005774]; isopeptidase activity [GO:0070122]; Lys63-specific deubiquitinase activity [GO:0061578]; metal ion binding [GO:0046872]; metallopeptidase activity [GO:0008237]; thiol-dependent deubiquitinase [GO:0004843]; endocytosis [GO:00…	endocytosis [GO:0006897]; intracellular transport [GO:0046907]; positive regulation of intracellular protein transport [GO:0090316]; positive regulation of vacuole organization [GO:0044090]; protein K48-linked deubiquitination [GO:0071108]; protein K63-linked deubiquitination [GO:0070536]; protein transport [GO:0015031]; vacuole organization [GO:0007033]	isopeptidase activity [GO:0070122]; Lys63-specific deubiquitinase activity [GO:0061578]; metal ion binding [GO:0046872]; metallopeptidase activity [GO:0008237]; thiol-dependent deubiquitinase [GO:0004843]	cytoplasm [GO:0005737]; endosome [GO:0005768]; integral component of membrane [GO:0016021]; late endosome [GO:0005770]; membrane [GO:0016020]; vacuolar membrane [GO:0005774]
PITA_00859	TRINITYDN85083c0g1	96.026	604	21	1	443	1046	1	601	0	979	O82166	65.806	155	52	1	129	590	78	232	1.75e-56	180	O82166	AHL21_ARATH	reviewed	AT-hook motif nuclear-localized protein 21 (Protein GIANT KILLER)	Arabidopsis thaliana (Mouse-ear cress)	285		PF03479;		ath:AT2G35270;	GO:0003677; GO:0003680; GO:0003700; GO:0005634; GO:0005654; GO:0045892; GO:0048440; GO:0048653	"nucleoplasm [GO:0005654]; nucleus [GO:0005634]; DNA binding [GO:0003677]; DNA-binding transcription factor activity [GO:0003700]; minor groove of adenine-thymine-rich DNA binding [GO:0003680]; anther development [GO:0048653]; carpel development [GO:0048440]; negative regulation of transcription, DNA-templated [GO:0045892]"	"anther development [GO:0048653]; carpel development [GO:0048440]; negative regulation of transcription, DNA-templated [GO:0045892]"	DNA binding [GO:0003677]; DNA-binding transcription factor activity [GO:0003700]; minor groove of adenine-thymine-rich DNA binding [GO:0003680]	nucleoplasm [GO:0005654]; nucleus [GO:0005634]
PITA_00862	TRINITYDN15652c0g1	98.227	282	5	0	1	282	1547	1266	1.31e-138	494	Q9SF29	63.306	248	84	3	1547	813	1	244	2.22e-93	286	Q9SF29	SYP71_ARATH	reviewed	Syntaxin-71 (AtSYP71)	Arabidopsis thaliana (Mouse-ear cress)	266	Syntaxin family	PF05739;		ath:AT3G09740;	GO:0000149; GO:0005484; GO:0005783; GO:0005829; GO:0005886; GO:0006612; GO:0006886; GO:0006906; GO:0009506; GO:0012505; GO:0016021; GO:0031201; GO:0048278	cytosol [GO:0005829]; endomembrane system [GO:0012505]; endoplasmic reticulum [GO:0005783]; integral component of membrane [GO:0016021]; plasma membrane [GO:0005886]; plasmodesma [GO:0009506]; SNARE complex [GO:0031201]; SNAP receptor activity [GO:0005484]; SNARE binding [GO:0000149]; intracellular protein transport [GO:0006886]; protein targeting to membrane [GO:0006612]; vesicle docking [GO:004…	intracellular protein transport [GO:0006886]; protein targeting to membrane [GO:0006612]; vesicle docking [GO:0048278]; vesicle fusion [GO:0006906]	SNAP receptor activity [GO:0005484]; SNARE binding [GO:0000149]	cytosol [GO:0005829]; endomembrane system [GO:0012505]; endoplasmic reticulum [GO:0005783]; integral component of membrane [GO:0016021]; plasma membrane [GO:0005886]; plasmodesma [GO:0009506]; SNARE complex [GO:0031201]
PITA_00865	TRINITYDN27187c0g2	96.125	542	20	1	332	873	541	1	0	883	Q9SHM1	47.742	155	81	0	1	465	232	386	1.39e-47	162	Q9SHM1	ALMT6_ARATH	reviewed	Aluminum-activated malate transporter 6 (AtALMT6)	Arabidopsis thaliana (Mouse-ear cress)	538	Aromatic acid exporter (TC 2.A.85) family	PF11744;		ath:AT2G17470;	GO:0005774; GO:0009705; GO:0015140; GO:0016021; GO:0071423	integral component of membrane [GO:0016021]; plant-type vacuole membrane [GO:0009705]; vacuolar membrane [GO:0005774]; malate transmembrane transporter activity [GO:0015140]; malate transmembrane transport [GO:0071423]	malate transmembrane transport [GO:0071423]	malate transmembrane transporter activity [GO:0015140]	integral component of membrane [GO:0016021]; plant-type vacuole membrane [GO:0009705]; vacuolar membrane [GO:0005774]
PITA_00868	TRINITYDN24946c0g1	95.301	532	22	1	51	579	1008	1539	0	841	Q9M8D3	70.479	376	107	1	1197	70	1034	1405	0	580	Q9M8D3	PUR4_ARATH	reviewed	"Probable phosphoribosylformylglycinamidine synthase, chloroplastic/mitochondrial (FGAM synthase) (FGAMS) (EC 6.3.5.3) (Formylglycinamide ribonucleotide amidotransferase) (FGAR amidotransferase) (FGAR-AT) (Formylglycinamide ribotide amidotransferase)"	Arabidopsis thaliana (Mouse-ear cress)	1407	FGAMS family	PF02769;PF18072;PF18076;	PATHWAY: Purine metabolism; IMP biosynthesis via de novo pathway; 5-amino-1-(5-phospho-D-ribosyl)imidazole from N(2)-formyl-N(1)-(5-phospho-D-ribosyl)glycinamide: step 1/2.	ath:AT1G74260;	GO:0004642; GO:0005524; GO:0005739; GO:0006189; GO:0006541; GO:0009507; GO:0009555; GO:0009570; GO:0046872; GO:0055046	chloroplast [GO:0009507]; chloroplast stroma [GO:0009570]; mitochondrion [GO:0005739]; ATP binding [GO:0005524]; metal ion binding [GO:0046872]; phosphoribosylformylglycinamidine synthase activity [GO:0004642]; 'de novo' IMP biosynthetic process [GO:0006189]; glutamine metabolic process [GO:0006541]; microgametogenesis [GO:0055046]; pollen development [GO:0009555]	'de novo' IMP biosynthetic process [GO:0006189]; glutamine metabolic process [GO:0006541]; microgametogenesis [GO:0055046]; pollen development [GO:0009555]	ATP binding [GO:0005524]; metal ion binding [GO:0046872]; phosphoribosylformylglycinamidine synthase activity [GO:0004642]	chloroplast [GO:0009507]; chloroplast stroma [GO:0009570]; mitochondrion [GO:0005739]
PITA_00870	TRINITYDN15791c0g2	98.797	1081	13	0	436	1516	1288	208	0	1925	A0A068Q5V6	51.208	207	97	2	622	2	251	453	1.77e-67	214	A0A068Q5V6	C7150_PRUMU	reviewed	Cytochrome P450 71AU50 (EC 1.14.-.-)	Prunus mume (Japanese apricot) (Armeniaca mume)	497	Cytochrome P450 family	PF00067;			GO:0004497; GO:0005506; GO:0016021; GO:0016705; GO:0020037	"integral component of membrane [GO:0016021]; heme binding [GO:0020037]; iron ion binding [GO:0005506]; monooxygenase activity [GO:0004497]; oxidoreductase activity, acting on paired donors, with incorporation or reduction of molecular oxygen [GO:0016705]"		"heme binding [GO:0020037]; iron ion binding [GO:0005506]; monooxygenase activity [GO:0004497]; oxidoreductase activity, acting on paired donors, with incorporation or reduction of molecular oxygen [GO:0016705]"	integral component of membrane [GO:0016021]
PITA_00871	TRINITYDN445c0g2	94.155	1420	83	0	166	1585	1	1420	0	2163	Q940K0	30.081	246	153	8	729	19	205	440	4.56e-22	100	Q940K0	UNI_ARATH	reviewed	Disease resistance protein UNI (Protein UNI)	Arabidopsis thaliana (Mouse-ear cress)	889	Disease resistance NB-LRR family	PF13855;PF00931;		ath:AT1G61180;	GO:0005524; GO:0006952; GO:0043531	ADP binding [GO:0043531]; ATP binding [GO:0005524]; defense response [GO:0006952]	defense response [GO:0006952]	ADP binding [GO:0043531]; ATP binding [GO:0005524]
PITA_00872	TRINITYDN838c0g1	97.61	1590	36	2	65	1653	2258	670	0	2724	Q01292	82.218	568	82	4	2343	673	35	594	0	928	Q01292	ILV5_SPIOL	reviewed	"Ketol-acid reductoisomerase, chloroplastic (EC 1.1.1.86) (Acetohydroxy-acid reductoisomerase) (Alpha-keto-beta-hydroxylacyl reductoisomerase)"	Spinacia oleracea (Spinach)	595	Ketol-acid reductoisomerase family	PF01450;PF07991;	PATHWAY: Amino-acid biosynthesis; L-isoleucine biosynthesis; L-isoleucine from 2-oxobutanoate: step 2/4.; PATHWAY: Amino-acid biosynthesis; L-valine biosynthesis; L-valine from pyruvate: step 2/4.		GO:0000287; GO:0004455; GO:0009097; GO:0009099; GO:0009507; GO:0042803; GO:0070402	chloroplast [GO:0009507]; ketol-acid reductoisomerase activity [GO:0004455]; magnesium ion binding [GO:0000287]; NADPH binding [GO:0070402]; protein homodimerization activity [GO:0042803]; isoleucine biosynthetic process [GO:0009097]; valine biosynthetic process [GO:0009099]	isoleucine biosynthetic process [GO:0009097]; valine biosynthetic process [GO:0009099]	ketol-acid reductoisomerase activity [GO:0004455]; magnesium ion binding [GO:0000287]; NADPH binding [GO:0070402]; protein homodimerization activity [GO:0042803]	chloroplast [GO:0009507]
PITA_00874	TRINITYDN4313c0g1	98.413	378	6	0	1	378	438	815	0	665	Q6ZL42	89.076	119	10	1	833	486	1	119	5.11e-53	170	Q6ZL42	H2A2_ORYSJ	reviewed	Probable histone H2A.2	Oryza sativa subsp. japonica (Rice)	135	Histone H2A family	PF00125;PF16211;		osa:4343519;	GO:0000786; GO:0003677; GO:0005634; GO:0006342; GO:0046982	nucleosome [GO:0000786]; nucleus [GO:0005634]; DNA binding [GO:0003677]; protein heterodimerization activity [GO:0046982]; chromatin silencing [GO:0006342]	chromatin silencing [GO:0006342]	DNA binding [GO:0003677]; protein heterodimerization activity [GO:0046982]	nucleosome [GO:0000786]; nucleus [GO:0005634]
PITA_00880	TRINITYDN707c0g1	92.478	1130	61	3	16	1145	10	1115	0	1594	Q39224	42.692	260	149	0	5	784	94	353	3.54e-73	231	Q39224	SRG1_ARATH	reviewed	Protein SRG1 (AtSRG1) (Protein SENESCENCE-RELATED GENE 1)	Arabidopsis thaliana (Mouse-ear cress)	358	Iron/ascorbate-dependent oxidoreductase family	PF03171;PF14226;		ath:AT1G17020;	GO:0010150; GO:0016682; GO:0046872	"metal ion binding [GO:0046872]; oxidoreductase activity, acting on diphenols and related substances as donors, oxygen as acceptor [GO:0016682]; leaf senescence [GO:0010150]"	leaf senescence [GO:0010150]	"metal ion binding [GO:0046872]; oxidoreductase activity, acting on diphenols and related substances as donors, oxygen as acceptor [GO:0016682]"
PITA_00883	TRINITYDN17866c0g1	97.693	1257	17	3	37	1281	2679	1423	0	2150	Q941I6	59.2	250	86	4	373	1122	663	896	1.57e-93	301	Q941I6	PMS1_ARATH	reviewed	DNA mismatch repair protein PMS1 (Postmeiotic segregation protein 1) (Protein POSTMEIOTIC SEGREGATION 1)	Arabidopsis thaliana (Mouse-ear cress)	923	DNA mismatch repair MutL/HexB family	PF01119;PF08676;		ath:AT4G02460;	GO:0005524; GO:0005634; GO:0006298; GO:0006310; GO:0009555; GO:0010154; GO:0016887; GO:0030983; GO:0032300; GO:0032389; GO:0048316	mismatch repair complex [GO:0032300]; MutLalpha complex [GO:0032389]; nucleus [GO:0005634]; ATP binding [GO:0005524]; ATPase activity [GO:0016887]; mismatched DNA binding [GO:0030983]; DNA recombination [GO:0006310]; fruit development [GO:0010154]; mismatch repair [GO:0006298]; pollen development [GO:0009555]; seed development [GO:0048316]	DNA recombination [GO:0006310]; fruit development [GO:0010154]; mismatch repair [GO:0006298]; pollen development [GO:0009555]; seed development [GO:0048316]	ATPase activity [GO:0016887]; ATP binding [GO:0005524]; mismatched DNA binding [GO:0030983]	mismatch repair complex [GO:0032300]; MutLalpha complex [GO:0032389]; nucleus [GO:0005634]
PITA_00886	TRINITYDN8916c0g2	98.107	2271	37	1	1	2265	330	2600	0	3951	Q8VY07	72.254	173	48	0	330	848	1	173	3.16e-84	284	Q8VY07	EPN1_ARATH	reviewed	Clathrin interactor EPSIN 1 (EPSIN-related 1)	Arabidopsis thaliana (Mouse-ear cress)	560	Epsin family	PF01417;		ath:AT5G11710;	GO:0002020; GO:0005543; GO:0005768; GO:0005794; GO:0005802; GO:0005884; GO:0005886; GO:0006623; GO:0006897; GO:0009579; GO:0030125; GO:0030276; GO:0043231; GO:0072659	actin filament [GO:0005884]; clathrin vesicle coat [GO:0030125]; endosome [GO:0005768]; Golgi apparatus [GO:0005794]; intracellular membrane-bounded organelle [GO:0043231]; plasma membrane [GO:0005886]; thylakoid [GO:0009579]; trans-Golgi network [GO:0005802]; clathrin binding [GO:0030276]; phospholipid binding [GO:0005543]; protease binding [GO:0002020]; endocytosis [GO:0006897]; protein localiz…	endocytosis [GO:0006897]; protein localization to plasma membrane [GO:0072659]; protein targeting to vacuole [GO:0006623]	clathrin binding [GO:0030276]; phospholipid binding [GO:0005543]; protease binding [GO:0002020]	actin filament [GO:0005884]; clathrin vesicle coat [GO:0030125]; endosome [GO:0005768]; Golgi apparatus [GO:0005794]; intracellular membrane-bounded organelle [GO:0043231]; plasma membrane [GO:0005886]; thylakoid [GO:0009579]; trans-Golgi network [GO:0005802]
PITA_00887	TRINITYDN28469c0g1	97.433	1597	41	0	813	2409	1642	46	0	2723	Q9LJN4	57.447	517	196	5	1638	103	272	769	0	570	Q9LJN4	BXL5_ARATH	reviewed	Probable beta-D-xylosidase 5 (AtBXL5) (EC 3.2.1.-)	Arabidopsis thaliana (Mouse-ear cress)	781	Glycosyl hydrolase 3 family	PF14310;PF00933;PF01915;		ath:AT3G19620;	GO:0005576; GO:0005618; GO:0009044; GO:0009505; GO:0031222; GO:0045493; GO:0046556	"cell wall [GO:0005618]; extracellular region [GO:0005576]; plant-type cell wall [GO:0009505]; alpha-L-arabinofuranosidase activity [GO:0046556]; xylan 1,4-beta-xylosidase activity [GO:0009044]; arabinan catabolic process [GO:0031222]; xylan catabolic process [GO:0045493]"	arabinan catabolic process [GO:0031222]; xylan catabolic process [GO:0045493]	"alpha-L-arabinofuranosidase activity [GO:0046556]; xylan 1,4-beta-xylosidase activity [GO:0009044]"	cell wall [GO:0005618]; extracellular region [GO:0005576]; plant-type cell wall [GO:0009505]
PITA_00892	TRINITYDN11928c0g4	99.103	446	4	0	1	446	1111	666	0	802	M1T9X3	72.876	306	80	1	200	1108	1	306	1.31e-160	455	M1T9X3	IRL1_GINBI	reviewed	Phenylcoumaran benzylic ether reductase IRL1 (EC 1.23.1.-) (Isoflavone reductase-like 1) (GbIRL1) (IFR-like protein 1)	Ginkgo biloba (Ginkgo) (Maidenhair tree)	306	"NmrA-type oxidoreductase family, Isoflavone reductase subfamily"	PF05368;			GO:0009807; GO:0050664	"oxidoreductase activity, acting on NAD(P)H, oxygen as acceptor [GO:0050664]; lignan biosynthetic process [GO:0009807]"	lignan biosynthetic process [GO:0009807]	"oxidoreductase activity, acting on NAD(P)H, oxygen as acceptor [GO:0050664]"
PITA_00895	TRINITYDN7762c1g1	97.655	597	14	0	202	798	1	597	0	1026	Q9SJL9	63.333	150	49	4	450	1	31	174	5.26e-62	196	Q9SJL9	XTH32_ARATH	reviewed	Probable xyloglucan endotransglucosylase/hydrolase protein 32 (At-XTH32) (XTH-32) (EC 2.4.1.207)	Arabidopsis thaliana (Mouse-ear cress)	299	"Glycosyl hydrolase 16 family, XTH group 3 subfamily"	PF00722;PF06955;		ath:AT2G36870;	GO:0004553; GO:0005618; GO:0010411; GO:0016762; GO:0016998; GO:0042546; GO:0048046; GO:0071555	"apoplast [GO:0048046]; cell wall [GO:0005618]; hydrolase activity, hydrolyzing O-glycosyl compounds [GO:0004553]; xyloglucan:xyloglucosyl transferase activity [GO:0016762]; cell wall biogenesis [GO:0042546]; cell wall macromolecule catabolic process [GO:0016998]; cell wall organization [GO:0071555]; xyloglucan metabolic process [GO:0010411]"	cell wall biogenesis [GO:0042546]; cell wall macromolecule catabolic process [GO:0016998]; cell wall organization [GO:0071555]; xyloglucan metabolic process [GO:0010411]	"hydrolase activity, hydrolyzing O-glycosyl compounds [GO:0004553]; xyloglucan:xyloglucosyl transferase activity [GO:0016762]"	apoplast [GO:0048046]; cell wall [GO:0005618]
PITA_00897	TRINITYDN52024c0g1	85.651	676	92	4	1	675	41	712	0	706	P94014	61.818	110	41	1	98	427	16	124	5.16e-40	134	P94014	GL21_ARATH	reviewed	Germin-like protein subfamily 2 member 1	Arabidopsis thaliana (Mouse-ear cress)	219	Germin family	PF00190;		ath:AT1G09560;	GO:0005618; GO:0005634; GO:0009409; GO:0009506; GO:0010497; GO:0030145; GO:0048046; GO:2000280	apoplast [GO:0048046]; cell wall [GO:0005618]; nucleus [GO:0005634]; plasmodesma [GO:0009506]; manganese ion binding [GO:0030145]; plasmodesmata-mediated intercellular transport [GO:0010497]; regulation of root development [GO:2000280]; response to cold [GO:0009409]	plasmodesmata-mediated intercellular transport [GO:0010497]; regulation of root development [GO:2000280]; response to cold [GO:0009409]	manganese ion binding [GO:0030145]	apoplast [GO:0048046]; cell wall [GO:0005618]; nucleus [GO:0005634]; plasmodesma [GO:0009506]
PITA_00902	TRINITYDN451c0g1	97.215	1113	31	0	1	1113	1951	839	0	1884	Q9LHA8	60.196	613	237	4	101	1930	7	615	0	713	Q9LHA8	HS704_ARATH	reviewed	Heat shock 70 kDa protein 4 (Heat shock cognate 70 kDa protein 4) (Heat shock cognate protein 70-4) (AtHsc70-4) (Heat shock protein 70-4) (AtHsp70-4)	Arabidopsis thaliana (Mouse-ear cress)	650	"Heat shock protein 70 (TC 1.A.33) family, DnaK subfamily"	PF00012;		ath:AT3G12580;	GO:0005524; GO:0005618; GO:0005634; GO:0005737; GO:0005739; GO:0005774; GO:0005794; GO:0005829; GO:0005886; GO:0009266; GO:0009408; GO:0009615; GO:0009617; GO:0016567; GO:0016887; GO:0031072; GO:0031625; GO:0034620; GO:0042026; GO:0044183; GO:0046686; GO:0051082; GO:0051085; GO:0051787	cell wall [GO:0005618]; cytoplasm [GO:0005737]; cytosol [GO:0005829]; Golgi apparatus [GO:0005794]; mitochondrion [GO:0005739]; nucleus [GO:0005634]; plasma membrane [GO:0005886]; vacuolar membrane [GO:0005774]; ATP binding [GO:0005524]; ATPase activity [GO:0016887]; heat shock protein binding [GO:0031072]; misfolded protein binding [GO:0051787]; protein folding chaperone [GO:0044183]; ubiquitin …	cellular response to unfolded protein [GO:0034620]; chaperone cofactor-dependent protein refolding [GO:0051085]; protein refolding [GO:0042026]; protein ubiquitination [GO:0016567]; response to bacterium [GO:0009617]; response to cadmium ion [GO:0046686]; response to heat [GO:0009408]; response to temperature stimulus [GO:0009266]; response to virus [GO:0009615]	ATPase activity [GO:0016887]; ATP binding [GO:0005524]; heat shock protein binding [GO:0031072]; misfolded protein binding [GO:0051787]; protein folding chaperone [GO:0044183]; ubiquitin protein ligase binding [GO:0031625]; unfolded protein binding [GO:0051082]	cell wall [GO:0005618]; cytoplasm [GO:0005737]; cytosol [GO:0005829]; Golgi apparatus [GO:0005794]; mitochondrion [GO:0005739]; nucleus [GO:0005634]; plasma membrane [GO:0005886]; vacuolar membrane [GO:0005774]
PITA_00904	TRINITYDN1705c0g1	90.196	1122	108	2	11	1131	409	1529	0	1461	B9FSC8	71.866	359	100	1	447	1523	6	363	0	558	B9FSC8	OPR11_ORYSJ	reviewed	Putative 12-oxophytodienoate reductase 11 (EC 1.3.1.-) (OPDA-reductase 11) (OsOPR11)	Oryza sativa subsp. japonica (Rice)	367	NADH:flavin oxidoreductase/NADH oxidase family	PF00724;			GO:0006633; GO:0010181; GO:0016491; GO:0031408	FMN binding [GO:0010181]; oxidoreductase activity [GO:0016491]; fatty acid biosynthetic process [GO:0006633]; oxylipin biosynthetic process [GO:0031408]	fatty acid biosynthetic process [GO:0006633]; oxylipin biosynthetic process [GO:0031408]	FMN binding [GO:0010181]; oxidoreductase activity [GO:0016491]
PITA_00905	TRINITYDN23213c0g1	95.89	511	21	0	334	844	2051	1541	0	828	Q9S9X4	46.05	443	234	2	2045	732	38	480	7.63e-125	387	Q9S9X4	FBL8_ARATH	reviewed	Putative F-box/LRR-repeat protein 8	Arabidopsis thaliana (Mouse-ear cress)	554		PF12937;PF13516;		ath:AT4G07400;	GO:0004842; GO:0019005; GO:0031146	SCF ubiquitin ligase complex [GO:0019005]; ubiquitin-protein transferase activity [GO:0004842]; SCF-dependent proteasomal ubiquitin-dependent protein catabolic process [GO:0031146]	SCF-dependent proteasomal ubiquitin-dependent protein catabolic process [GO:0031146]	ubiquitin-protein transferase activity [GO:0004842]	SCF ubiquitin ligase complex [GO:0019005]
PITA_00912	TRINITYDN12043c1g1	98.509	872	12	1	5	875	924	1795	0	1537	F4IW10	27.237	503	300	15	2276	885	52	527	4.37e-41	162	F4IW10	EFGM2_ARATH	reviewed	"Elongation factor G-2, mitochondrial (EF-Gmt) (mEF-G 1-2) (Elongation factor G1-2)"	Arabidopsis thaliana (Mouse-ear cress)	754	"TRAFAC class translation factor GTPase superfamily, Classic translation factor GTPase family, EF-G/EF-2 subfamily"	PF00679;PF14492;PF03764;PF00009;PF03144;	PATHWAY: Protein biosynthesis; polypeptide chain elongation. {ECO:0000255|HAMAP-Rule:MF_03061}.	ath:AT2G45030;	GO:0003746; GO:0003924; GO:0005525; GO:0005739; GO:0046686; GO:0070125	mitochondrion [GO:0005739]; GTP binding [GO:0005525]; GTPase activity [GO:0003924]; translation elongation factor activity [GO:0003746]; mitochondrial translational elongation [GO:0070125]; response to cadmium ion [GO:0046686]	mitochondrial translational elongation [GO:0070125]; response to cadmium ion [GO:0046686]	GTPase activity [GO:0003924]; GTP binding [GO:0005525]; translation elongation factor activity [GO:0003746]	mitochondrion [GO:0005739]
PITA_00914	TRINITYDN1793c0g2	95.704	1164	50	0	10	1173	1788	625	0	1873	P25083	75.467	375	79	3	625	1734	1	367	0	521	P25083	ADT1_SOLTU	reviewed	"ADP,ATP carrier protein, mitochondrial (ADP/ATP translocase) (Adenine nucleotide translocator) (ANT)"	Solanum tuberosum (Potato)	386	Mitochondrial carrier (TC 2.A.29) family	PF00153;			GO:0005471; GO:0005743; GO:0016021; GO:0140021; GO:1990544	integral component of membrane [GO:0016021]; mitochondrial inner membrane [GO:0005743]; ATP:ADP antiporter activity [GO:0005471]; mitochondrial ADP transmembrane transport [GO:0140021]; mitochondrial ATP transmembrane transport [GO:1990544]	mitochondrial ADP transmembrane transport [GO:0140021]; mitochondrial ATP transmembrane transport [GO:1990544]	ATP:ADP antiporter activity [GO:0005471]	integral component of membrane [GO:0016021]; mitochondrial inner membrane [GO:0005743]
PITA_00915	TRINITYDN31100c0g2	88.741	1199	129	6	392	1587	1328	133	0	1461	Q9ASR3	44.758	248	134	2	214	948	24	271	2.69e-88	229	Q9ASR3	C7091_ARATH	reviewed	Cytochrome P450 709B1 (EC 1.14.-.-)	Arabidopsis thaliana (Mouse-ear cress)	519	Cytochrome P450 family	PF00067;		ath:AT2G46960;	GO:0004497; GO:0005506; GO:0016021; GO:0016705; GO:0020037	"integral component of membrane [GO:0016021]; heme binding [GO:0020037]; iron ion binding [GO:0005506]; monooxygenase activity [GO:0004497]; oxidoreductase activity, acting on paired donors, with incorporation or reduction of molecular oxygen [GO:0016705]"		"heme binding [GO:0020037]; iron ion binding [GO:0005506]; monooxygenase activity [GO:0004497]; oxidoreductase activity, acting on paired donors, with incorporation or reduction of molecular oxygen [GO:0016705]"	integral component of membrane [GO:0016021]
PITA_00916	TRINITYDN12389c1g1	82.827	1054	144	20	28	1050	1282	235	0	909	Q8W034	44.792	192	88	3	272	796	2	192	1.06e-46	174	Q8W034	RNP1_ARATH	reviewed	Heterogeneous nuclear ribonucleoprotein 1 (hnRNP1)	Arabidopsis thaliana (Mouse-ear cress)	411		PF00076;		ath:AT4G14300;	GO:0003729; GO:0005634; GO:0005681; GO:0005829; GO:0006397; GO:0008380; GO:0010228; GO:0051028; GO:1901000; GO:2000070	cytosol [GO:0005829]; nucleus [GO:0005634]; spliceosomal complex [GO:0005681]; mRNA binding [GO:0003729]; mRNA processing [GO:0006397]; mRNA transport [GO:0051028]; regulation of response to salt stress [GO:1901000]; regulation of response to water deprivation [GO:2000070]; RNA splicing [GO:0008380]; vegetative to reproductive phase transition of meristem [GO:0010228]	mRNA processing [GO:0006397]; mRNA transport [GO:0051028]; regulation of response to salt stress [GO:1901000]; regulation of response to water deprivation [GO:2000070]; RNA splicing [GO:0008380]; vegetative to reproductive phase transition of meristem [GO:0010228]	mRNA binding [GO:0003729]	cytosol [GO:0005829]; nucleus [GO:0005634]; spliceosomal complex [GO:0005681]
PITA_00917	TRINITYDN441c0g1	98.905	1005	11	0	1	1005	526	1530	0	1796	P34899	83.96	399	60	2	1385	189	1	395	0	694	P34899	GLYM_PEA	reviewed	"Serine hydroxymethyltransferase, mitochondrial (SHMT) (EC 2.1.2.1) (Glycine hydroxymethyltransferase) (Serine methylase)"	Pisum sativum (Garden pea)	518	SHMT family	PF00464;	PATHWAY: One-carbon metabolism; tetrahydrofolate interconversion.		GO:0004372; GO:0005739; GO:0019264; GO:0030170; GO:0035999	mitochondrion [GO:0005739]; glycine hydroxymethyltransferase activity [GO:0004372]; pyridoxal phosphate binding [GO:0030170]; glycine biosynthetic process from serine [GO:0019264]; tetrahydrofolate interconversion [GO:0035999]	glycine biosynthetic process from serine [GO:0019264]; tetrahydrofolate interconversion [GO:0035999]	glycine hydroxymethyltransferase activity [GO:0004372]; pyridoxal phosphate binding [GO:0030170]	mitochondrion [GO:0005739]
PITA_00920	TRINITYDN109277c0g1	100	378	0	0	541	918	1	378	0	699	Q9FFF9	37.594	133	74	3	378	1	219	349	2.31e-18	79.7	Q9FFF9	APC1_ARATH	reviewed	Anaphase-promoting complex subunit 1 (Cyclosome subunit 1) (Protein EMBRYO DEFECTIVE 2771)	Arabidopsis thaliana (Mouse-ear cress)	1678	APC1 family	PF12859;	PATHWAY: Protein modification; protein ubiquitination.		GO:0005680; GO:0007091; GO:0009553; GO:0009793; GO:0010252; GO:0031145; GO:0048481; GO:0051301; GO:0060090; GO:0070979	anaphase-promoting complex [GO:0005680]; molecular adaptor activity [GO:0060090]; anaphase-promoting complex-dependent catabolic process [GO:0031145]; auxin homeostasis [GO:0010252]; cell division [GO:0051301]; embryo development ending in seed dormancy [GO:0009793]; embryo sac development [GO:0009553]; metaphase/anaphase transition of mitotic cell cycle [GO:0007091]; plant ovule development [GO:…	anaphase-promoting complex-dependent catabolic process [GO:0031145]; auxin homeostasis [GO:0010252]; cell division [GO:0051301]; embryo development ending in seed dormancy [GO:0009793]; embryo sac development [GO:0009553]; metaphase/anaphase transition of mitotic cell cycle [GO:0007091]; plant ovule development [GO:0048481]; protein K11-linked ubiquitination [GO:0070979]	molecular adaptor activity [GO:0060090]	anaphase-promoting complex [GO:0005680]
PITA_00925	TRINITYDN5721c0g3	98.214	1232	22	0	596	1827	1	1232	0	2154	Q3E6Q1	40.964	415	239	3	3	1232	176	589	1.78e-101	319	Q3E6Q1	PPR32_ARATH	reviewed	"Pentatricopeptide repeat-containing protein At1g11290, chloroplastic (Protein CHLORORESPIRATORY REDUCTION 22)"	Arabidopsis thaliana (Mouse-ear cress)	809	"PPR family, PCMP-H subfamily"	PF14432;PF01535;PF13041;PF13812;		ath:AT1G11290;	GO:0003729; GO:0004519; GO:0006397; GO:0008270; GO:0009507; GO:0016556	chloroplast [GO:0009507]; endonuclease activity [GO:0004519]; mRNA binding [GO:0003729]; zinc ion binding [GO:0008270]; mRNA modification [GO:0016556]; mRNA processing [GO:0006397]	mRNA modification [GO:0016556]; mRNA processing [GO:0006397]	endonuclease activity [GO:0004519]; mRNA binding [GO:0003729]; zinc ion binding [GO:0008270]	chloroplast [GO:0009507]
PITA_00926	TRINITYDN33036c0g1	95.014	722	36	0	26	747	722	1	0	1134	Q10S65	51.087	184	67	5	789	301	43	224	1e-53	176	Q10S65	NAC22_ORYSJ	reviewed	NAC domain-containing protein 22 (ONAC022)	Oryza sativa subsp. japonica (Rice)	316		PF02365;		osa:4331520;	GO:0005634; GO:0043565; GO:0045893; GO:1901002; GO:1902584	"nucleus [GO:0005634]; sequence-specific DNA binding [GO:0043565]; positive regulation of response to salt stress [GO:1901002]; positive regulation of response to water deprivation [GO:1902584]; positive regulation of transcription, DNA-templated [GO:0045893]"	"positive regulation of response to salt stress [GO:1901002]; positive regulation of response to water deprivation [GO:1902584]; positive regulation of transcription, DNA-templated [GO:0045893]"	sequence-specific DNA binding [GO:0043565]	nucleus [GO:0005634]
PITA_00929	TRINITYDN20397c0g1	83.395	542	90	0	453	994	561	20	7.34e-141	503	Q9ZUV0	35.644	101	61	2	27	329	126	222	9.14e-14	70.1	Q9ZUV0	U86A2_ARATH	reviewed	UDP-glycosyltransferase 86A2 (EC 2.4.1.-)	Arabidopsis thaliana (Mouse-ear cress)	482	UDP-glycosyltransferase family	PF00201;		ath:AT2G28080;	GO:0008194	UDP-glycosyltransferase activity [GO:0008194]		UDP-glycosyltransferase activity [GO:0008194]
PITA_00930	TRINITYDN41366c0g1	98.134	1286	22	2	1	1284	199	1484	0	2241	O81770	67.839	398	128	0	1419	226	129	526	0	561	O81770	MGDG1_ARATH	reviewed	"Monogalactosyldiacylglycerol synthase 1, chloroplastic (AtMGD1) (EC 2.4.1.46) (MGDG synthase type A) (Protein EMBRYO DEFECTIVE 2797)"	Arabidopsis thaliana (Mouse-ear cress)	533	Glycosyltransferase 28 family	PF04101;PF06925;		ath:AT4G31780;	GO:0005886; GO:0008194; GO:0009247; GO:0009536; GO:0009706; GO:0009793; GO:0009941; GO:0010027; GO:0035250; GO:0046509	"chloroplast envelope [GO:0009941]; chloroplast inner membrane [GO:0009706]; plasma membrane [GO:0005886]; plastid [GO:0009536]; 1,2-diacylglycerol 3-beta-galactosyltransferase activity [GO:0046509]; UDP-galactosyltransferase activity [GO:0035250]; UDP-glycosyltransferase activity [GO:0008194]; embryo development ending in seed dormancy [GO:0009793]; glycolipid biosynthetic process [GO:0009247]; …	embryo development ending in seed dormancy [GO:0009793]; glycolipid biosynthetic process [GO:0009247]; thylakoid membrane organization [GO:0010027]	"1,2-diacylglycerol 3-beta-galactosyltransferase activity [GO:0046509]; UDP-galactosyltransferase activity [GO:0035250]; UDP-glycosyltransferase activity [GO:0008194]"	chloroplast envelope [GO:0009941]; chloroplast inner membrane [GO:0009706]; plasma membrane [GO:0005886]; plastid [GO:0009536]
PITA_00931	TRINITYDN4308c0g1	97.408	1929	35	1	1	1929	2362	449	0	3271	P47927	62.944	197	68	2	1574	990	158	351	1.84e-64	225	P47927	AP2_ARATH	reviewed	Floral homeotic protein APETALA 2	Arabidopsis thaliana (Mouse-ear cress)	432	"AP2/ERF transcription factor family, AP2 subfamily"	PF00847;		ath:AT4G36920;	GO:0000976; GO:0003700; GO:0005634; GO:0009908; GO:0010073; GO:0010093; GO:0030154; GO:0048316; GO:0048481	nucleus [GO:0005634]; DNA-binding transcription factor activity [GO:0003700]; transcription regulatory region sequence-specific DNA binding [GO:0000976]; cell differentiation [GO:0030154]; flower development [GO:0009908]; meristem maintenance [GO:0010073]; plant ovule development [GO:0048481]; seed development [GO:0048316]; specification of floral organ identity [GO:0010093]	cell differentiation [GO:0030154]; flower development [GO:0009908]; meristem maintenance [GO:0010073]; plant ovule development [GO:0048481]; seed development [GO:0048316]; specification of floral organ identity [GO:0010093]	DNA-binding transcription factor activity [GO:0003700]; transcription regulatory region sequence-specific DNA binding [GO:0000976]	nucleus [GO:0005634]
PITA_00932	TRINITYDN18419c0g4	97.264	402	11	0	1	402	512	913	0	682	Q9FMM0	86.275	153	21	0	973	515	9	161	3.95e-86	260	Q9FMM0	UBC18_ARATH	reviewed	Probable ubiquitin-conjugating enzyme E2 18 (EC 2.3.2.23) (E2 ubiquitin-conjugating enzyme 18) (Ubiquitin carrier protein 18)	Arabidopsis thaliana (Mouse-ear cress)	161	Ubiquitin-conjugating enzyme family	PF00179;	PATHWAY: Protein modification; protein ubiquitination. {ECO:0000255|PROSITE-ProRule:PRU00388}.	ath:AT5G42990;	GO:0000209; GO:0005524; GO:0005634; GO:0061631	nucleus [GO:0005634]; ATP binding [GO:0005524]; ubiquitin conjugating enzyme activity [GO:0061631]; protein polyubiquitination [GO:0000209]	protein polyubiquitination [GO:0000209]	ATP binding [GO:0005524]; ubiquitin conjugating enzyme activity [GO:0061631]	nucleus [GO:0005634]
PITA_00940	TRINITYDN3691c0g2	79.673	1225	233	11	141	1353	61	1281	0	869	O04086	46.609	575	285	12	1	1692	34	597	1.45e-166	490	O04086	Y1105_ARATH	reviewed	Probable receptor-like protein kinase At1g11050 (EC 2.7.11.1)	Arabidopsis thaliana (Mouse-ear cress)	625	"Protein kinase superfamily, Ser/Thr protein kinase family"	PF00069;PF19160;		ath:AT1G11050;	GO:0004674; GO:0005524; GO:0005886; GO:0016021; GO:0046777; GO:0106310; GO:0106311	integral component of membrane [GO:0016021]; plasma membrane [GO:0005886]; ATP binding [GO:0005524]; protein serine kinase activity [GO:0106310]; protein serine/threonine kinase activity [GO:0004674]; protein threonine kinase activity [GO:0106311]; protein autophosphorylation [GO:0046777]	protein autophosphorylation [GO:0046777]	ATP binding [GO:0005524]; protein serine/threonine kinase activity [GO:0004674]; protein serine kinase activity [GO:0106310]; protein threonine kinase activity [GO:0106311]	integral component of membrane [GO:0016021]; plasma membrane [GO:0005886]
PITA_00941	TRINITYDN42362c1g1	98.063	826	16	0	1	826	1130	305	0	1437	Q8GYN5	26.692	266	131	8	315	1109	4	206	2.95e-17	80.9	Q8GYN5	RIN4_ARATH	reviewed	RPM1-interacting protein 4	Arabidopsis thaliana (Mouse-ear cress)	211	RIN4 family	PF05627;		ath:AT3G25070;	GO:0002237; GO:0002758; GO:0005829; GO:0005886; GO:0006468; GO:0009626; GO:0012505; GO:0016020; GO:0019897; GO:0034051; GO:0042742	cytosol [GO:0005829]; endomembrane system [GO:0012505]; extrinsic component of plasma membrane [GO:0019897]; membrane [GO:0016020]; plasma membrane [GO:0005886]; defense response to bacterium [GO:0042742]; innate immune response-activating signal transduction [GO:0002758]; negative regulation of plant-type hypersensitive response [GO:0034051]; plant-type hypersensitive response [GO:0009626]; prot…	defense response to bacterium [GO:0042742]; innate immune response-activating signal transduction [GO:0002758]; negative regulation of plant-type hypersensitive response [GO:0034051]; plant-type hypersensitive response [GO:0009626]; protein phosphorylation [GO:0006468]; response to molecule of bacterial origin [GO:0002237]		cytosol [GO:0005829]; endomembrane system [GO:0012505]; extrinsic component of plasma membrane [GO:0019897]; membrane [GO:0016020]; plasma membrane [GO:0005886]
PITA_00942	TRINITYDN57529c0g2	98.974	390	4	0	101	490	2681	2292	0	699	Q9C5X3	61.562	653	244	6	2844	895	18	666	0	791	Q9C5X3	KEULE_ARATH	reviewed	SNARE-interacting protein KEULE	Arabidopsis thaliana (Mouse-ear cress)	666	STXBP/unc-18/SEC1 family	PF00995;		ath:AT1G12360;	GO:0005773; GO:0005829; GO:0005856; GO:0005886; GO:0006886; GO:0006904; GO:0007049; GO:0009524; GO:0016192; GO:0019898; GO:0019905; GO:0030141; GO:0051301	cytoskeleton [GO:0005856]; cytosol [GO:0005829]; extrinsic component of membrane [GO:0019898]; phragmoplast [GO:0009524]; plasma membrane [GO:0005886]; secretory granule [GO:0030141]; vacuole [GO:0005773]; syntaxin binding [GO:0019905]; cell cycle [GO:0007049]; cell division [GO:0051301]; intracellular protein transport [GO:0006886]; vesicle docking involved in exocytosis [GO:0006904]; vesicle-me…	cell cycle [GO:0007049]; cell division [GO:0051301]; intracellular protein transport [GO:0006886]; vesicle docking involved in exocytosis [GO:0006904]; vesicle-mediated transport [GO:0016192]	syntaxin binding [GO:0019905]	cytoskeleton [GO:0005856]; cytosol [GO:0005829]; extrinsic component of membrane [GO:0019898]; phragmoplast [GO:0009524]; plasma membrane [GO:0005886]; secretory granule [GO:0030141]; vacuole [GO:0005773]
PITA_00946	TRINITYDN22897c0g1	97.039	608	18	0	533	1140	2326	1719	0	1024	P0DKG8	56.873	953	327	11	3383	567	1	883	0	1003	P0DKG8	RSH1L_ARATH	reviewed	"Putative GTP diphosphokinase RSH1, chloroplastic (EC 2.7.6.5) (RelA/SpoT homolog 1) (AtRSH1) (ppGpp synthetase RSH1)"	Arabidopsis thaliana (Mouse-ear cress)	883	RelA/SpoT family	PF04607;PF02824;		ath:AT4G02260;	GO:0005524; GO:0005525; GO:0008728; GO:0009507; GO:0015969; GO:0016301	chloroplast [GO:0009507]; ATP binding [GO:0005524]; GTP binding [GO:0005525]; GTP diphosphokinase activity [GO:0008728]; kinase activity [GO:0016301]; guanosine tetraphosphate metabolic process [GO:0015969]	guanosine tetraphosphate metabolic process [GO:0015969]	ATP binding [GO:0005524]; GTP binding [GO:0005525]; GTP diphosphokinase activity [GO:0008728]; kinase activity [GO:0016301]	chloroplast [GO:0009507]
PITA_00947	TRINITYDN11116c0g2	94.764	191	9	1	703	892	225	415	1.56e-78	296	Q9SNC6	54.267	621	277	4	462	2306	10	629	0	626	Q9SNC6	PUB13_ARATH	reviewed	U-box domain-containing protein 13 (EC 2.3.2.27) (Plant U-box protein 13) (RING-type E3 ubiquitin transferase PUB13)	Arabidopsis thaliana (Mouse-ear cress)	660		PF00514;PF04564;	PATHWAY: Protein modification; protein ubiquitination.	ath:AT3G46510;	GO:0004842; GO:0005634; GO:0005737; GO:0005829; GO:0007166; GO:0016567; GO:0042742; GO:0043066; GO:0050777; GO:0070696; GO:2000028	"cytoplasm [GO:0005737]; cytosol [GO:0005829]; nucleus [GO:0005634]; transmembrane receptor protein serine/threonine kinase binding [GO:0070696]; ubiquitin-protein transferase activity [GO:0004842]; cell surface receptor signaling pathway [GO:0007166]; defense response to bacterium [GO:0042742]; negative regulation of apoptotic process [GO:0043066]; negative regulation of immune response [GO:0050…	"cell surface receptor signaling pathway [GO:0007166]; defense response to bacterium [GO:0042742]; negative regulation of apoptotic process [GO:0043066]; negative regulation of immune response [GO:0050777]; protein ubiquitination [GO:0016567]; regulation of photoperiodism, flowering [GO:2000028]"	transmembrane receptor protein serine/threonine kinase binding [GO:0070696]; ubiquitin-protein transferase activity [GO:0004842]	cytoplasm [GO:0005737]; cytosol [GO:0005829]; nucleus [GO:0005634]
[truncated: 22,440 more rows]
